# Supplementary material for: A murine model for developmental dysplasia of the hip: ablation of CX3CR1 affects acetabular morphology and gait
Source: J Transl Med. 2017 Nov 10;15:233. doi: 10.1186/s12967-017-1335-0 (PMC5681830; doi:10.1186/s12967-017-1335-0)
Supplement: Supplementary file 2 — Additional file 2: Figure S2. All 5 weeks old mouse hip socket diameter measurements. [file 12967_2017_1335_MOESM2_ESM.xls]

## Sheet: Acetabular Diameter mean
Slice	M1 KO-RT Diameter Mean (pixels)	M1 WT-RT Diameter Mean (pixels)	M2 KO-RT Diameter Mean (pixels)	M2 WT-RT Diameter Mean (pixels)	M3 KO-RT Diameter Mean (pixels)	M3 WT-RT Diameter Mean (pixels)	M4 KO-RT Diameter Mean (pixels)	M4 WT- RT Diameter Mean (pixels)	M5 KO-RT Diameter Mean (pixels)	M5 WT- RT Diameter Mean (pixels)		M1 KO-LT Diameter Mean (pixels)	M1 WT-LT Diameter Mean (pixels)	M2 KO-LT Diameter Mean (pixels)	M2 WT-LT Diameter Mean (pixels)	M3 KO-LT Diameter Mean (pixels)	M3 WT-LT Diameter Mean (pixels)	M4 KO-LT Diameter Mean (pixels)	M4 WT- LT Diameter Mean (pixels)	M5 KO-LT Diameter Mean (pixels)	M5 WT- LT Diameter Mean (pixels)		KO Avg (pixels)	WT Avg (pixels)	STDEV KO Avg	STDEV WT AVG	KO Avg-WT Avg				Femur Head ratio (use to normalize Acetabular Diameter Mean)		D	femur head ratio calculation for RT
1	12.1114	10.5377	8.5656	7.63519	16.6908	4.57016	15.4217	25.1492	9.85161	10.9475		8.81037	4.31485	9.05315	7.88746	16.4689	12.5303	10.8574	8.53541	8.81037	6.69611		10.8	7.99282	3.28285	3.00428	2.80722				RT	LT			max diam femur head
2	16.8787	14.7945	14.1978	13.038	22.7306	7.14609	24.711	22.5699	16.7786	15.2392		15.0891	10.3198	13.2581	11.4867	20.8312	13.9853	14.5384	14.7439	15.0891	12.6254		15.7612	12.6322	2.93126	1.79927	3.12899			M1	1.25432	1.03559		M1 KO-RT	50.8	1.25432
3	19.7034	21.184	17.497	17.229	29.0682	10.5715	25.455	28.17	21.7036	19.8538		20.5344	17.1515	19.1167	15.6518	29.0895	22.4159	17.4244	21.285	20.5344	21.7218		21.3399	19.6452	4.5174	3.03494	1.69467			M2	1.17037	1.06987		M2 KO-RT	47.4	1.17037
4	22.7496	25.2194	20.0059	20.0687	31.8236	14.0698	28.8575	30.4096	32.0804	24.0555		24.6475	22.2115	24.0933	18.7782	32.0193	26.5266	20.9552	25.0975	24.6475	24.3424		25.2726	23.3912	4.07214	3.01323	1.88133		KO	M3	1.22963	1.0917	KO	M3 KO-RT	49.8	1.22963
5	24.1084	30.5656	23.1718	24.5855	34.0922	18.3193	31.2209	32.1906	29.9538	27.3781		28.3006	26.1635	30.0989	21.7558	34.0922	30.3374	24.4246	29.8989	28.3006	27.0317		29.0434	27.0375	3.50147	3.45461	2.00589			M4	1.21481	1.06441		M4 KO-RT	49.2	1.21481
6	26.4932	32.3213	25.5389	29.0661	34.816	20.4907	32.9144	33.4038	32.3443	28.5047		31.6688	30.0178	32.3202	24.1355	34.816	32.1758	28.5031	31.8274	31.6688	29.9171		31.7954	29.6147	2.25116	3.22995	2.18066			M5	1.10617	1.05459		M5 KO-RT	44.8	1.10617
7	27.9788	35.0239	28.6243	30.2318	35.9809	23.9217	34.0948	33.9824	34.1688	30.1691		32.6454	30.6982	33.9774	27.7755	35.9141	33.9425	31.3365	34.5301	32.6454	31.2773		33.3037	31.6447	1.7324	2.72062	1.65901			M1	1.1037	1.00437		M1 WT-RT	44.7	1.1037
8	30.0475	36.479	30.348	32.2672	37.13	26.3825	35.1651	34.2106	35.5464	30.9401		34.525	32.7221	35.9861	31.136	37.13	35.2176	33.7646	35.749	34.525	32.7882		35.1861	33.5226	1.3522	1.91741	1.66357		WT	M2	1.14321	1.05022	WT	M2 WT-RT	46.3	1.14321
9	31.6535	37.2332	31.6344	33.8445	38.3268	28.9036	36.0561	34.9018	36.5745	30.817		35.0447	34.0399	37.8242	33.4066	38.3268	35.9293	35.3575	36.149	35.0447	33.138		36.3196	34.5326	1.61782	1.41587	1.78702			M3	1.15556	1.02183		M3 WT-RT	46.8	1.15556
10	32.9527	38.0436	34.1359	35.9317	38.3474	30.6879	37.055	35.2588	37.1134	32.0863		35.8213	34.5816	38.5993	34.3056	38.3474	37.124	37.4161	36.7159	35.8213	33.6909		37.201	35.2836	1.33443	1.53497	1.91746			M4	1.17037	1.05459		M4 WT-RT	47.4	1.17037
11	34.304	38.894	31.9266	36.987	38.9214	32.2775	38.1778	35.6327	37.2851	31.2616		35.9054	35.3141	39.3239	35.1175	38.9214	36.7924	37.4047	37.056	35.9054	34.0528		37.4922	35.6666	1.61564	1.24779	1.82562			M5	1	1		M5 WT-RT	40.5	1
12	37.2041	38.7993	34.1359	37.7763	38.8354	34.3413	38.9136	35.4514	37.491	32.2122		36.0126	35.2267	39.3124	35.343	38.9214	37.4839	38.6187	36.438	36.0126	34.0736		37.7755	35.713	1.62802	1.2964	2.06252
13	38.0207	39.5145	34.4466	39.077	39.4332	36.0303	39.5511	35.9502	37.2282	32.6423		36.0995	35.213	39.0874	35.889	38.8354	37.9157	38.8433	36.8055	36.0995	34.1607		37.793	35.9968	1.54932	1.44338	1.79623
14	37.4447	38.9393	34.9998	38.4177	39.7567	37.1268	40.1471	37.8371	37.7942	34.1438		35.4585	35.0472	39.3011	37.1161	39.4332	38.2021	39.0183	36.5215	35.4585	34.6945		37.7339	36.3163	2.08258	1.45591	1.41765
15	38.2642	39.9829	34.4466	39.5053	39.8955	38.5785	40.6953	37.4688	38.9483	34.6897		36.5392	35.5271	38.1515	37.2431	39.7567	38.4238	40.1975	37.2969	36.5392	35.2092		38.2368	36.74	1.72665	1.34282	1.4968
16	39.2738	40.037	34.9998	39.5258	41.0463	39.5284	41.3173	38.8881	38.5523	36.0082		36.2936	35.5271	38.4441	37.1349	39.8955	39.1474	40.5547	37.4069	36.2936	35.5821		38.2963	36.9597	1.98121	1.49722	1.33663
17	40.4491	40.7675	35.7442	39.2535	41.9083	40.0614	42.0161	39.2333	39.5656	36.0308		37.2714	36.2447	38.9946	37.1976	41.0463	39.7304	40.639	37.9307	37.2714	36.6428		39.0445	37.5493	1.79162	1.37387	1.49528
18	41.3375	38.8065	37.0268	39.9164	42.951	41.6054	43.336	40.673	40.2853	38.1416		37.5317	37.1811	39.2164	37.524	41.9083	40.8199	40.4029	38.9939	37.5317	37.5191		39.3182	38.4076	1.88935	1.51967	0.910619
19	42.3585	39.4881	37.7943	40.9103	44.2294	40.6438	44.6733	41.3463	40.9985	39.1127		38.9828	38.7177	39.6574	38.3213	42.951	41.5916	40.8334	39.3675	38.9828	39.6765		40.2815	39.5349	1.67283	1.26678	0.746573
20	43.3582	40.5054	38.5462	41.4202	45.4783	42.5173	45.6485	42.6757	42.6826	40.7692		40.8712	39.7472	40.2253	39.5872	44.2294	43.1582	42.436	40.4143	40.8712	40.9579		41.7266	40.773	1.61901	1.44139	0.953623
21	44.1305	41.6266	39.4264	41.3364	46.8024		46.6109	45.0672	43.8185	41.4853		41.5047	40.9694	41.1353	41.0289	45.6587	44.3005	42.6265	41.5878	41.5047	42.0268		42.486	41.9827	1.85984	1.36624	0.503273
22	45.0099	42.8262	40.4206	42.3473	48.0559		47.6103	46.3753	45.5922	42.6367		42.6514	40.7059	41.9831	42.2723	47.0139	45.8416	44.0686	42.4798	42.6514	43.2202		43.6737	42.9039	2.01624	1.88017	0.769742
23	45.8869	43.8391	41.3542	43.214	49.0375		48.6702	47.4085	46.6054	43.5601		44.1196	41.8701	43.3773	43.6219	47.7277	46.5366	44.0686	44.2114	44.1196	44.2383		44.6826	44.0957	1.73114	1.67107	0.586913
24	47.4131	44.6876	42.523	44.516	50.4014			48.0761	47.4012	43.9477		45.7699	43.0329	44.9351	44.5831	48.9802	47.4257	44.6843	44.3937	45.7699	44.9871		46.0279	44.8845	1.7211	1.5991	1.14339
25		46.1646	42.9185	45.8649	51.0625				48.1215	45.7639		46.9006	44.1466	45.6675	45.6427	50.2105	48.7313	46.1225	45.9675	46.9006	46.5399		47.1603	46.2056	1.78496	1.66613	0.95473
26		47.5731	44.2113	46.5755	52.1751				49.5216	46.5095		47.8813	45.5193	46.728	46.9136	54.6191		47.6407	46.6115	47.8813	47.5819		48.9501	46.6566	3.20447	0.8598	2.29355
27		48.3859	45.2825	48.1012	53.1601				50.4386			48.5629	46.3296	47.8931	47.824	51.9364		48.6805	47.4462	48.5629	48.5216		49.1271	47.5304	1.60089	0.916116	1.59676
28		49.1187		48.7695								49.7636	47.3887	48.8353	48.4398	52.656		49.0614	49.065	49.7636	49.0547		50.016	48.4871	1.53317	0.788425	1.52888
29		50.1768		49.7961								50.7152	48.8812	49.5065					49.3238	50.7152			50.3123	49.1025	0.697866	0.312987
30		51.3152		50.3376								51.0326	48.9645	49.1945					50.6761	51.0326			50.4199	49.8203	1.06117	1.2103
31		52.1682		51.3389									50.1237	50.1512									50.1512	50.1237	#DIV/0!	#DIV/0!
32		51.1088
33		52.1682
34		52.7881
		KO					WT											KO					WT
M1	M2	M3	M4	M5	M1	M2	M3	M4	M5	KO avg	WT Avg	T-test		Ko Avg- WT Avg		M1	M2	M3	M4	M5	M1	M2	M3	M4	M5		t-test		femur head ratio
12.1114	8.5656			9.85161	10.5377	7.63519	4.57016			10.1762	7.58102	0.266335		2.5952		8.81037	9.05315	16.4689	10.8574	8.81037	4.31485	7.88746	12.5303	8.53541	6.69611		0.196047		RT	LT
16.8787	14.1978	16.6908	15.4217	16.7786	14.7945	13.038	7.14609		10.9475	15.9935	11.4815	0.0233172		4.512		15.0891	13.2581	20.8312	14.5384	15.0891	10.3198	11.4867	13.9853	14.7439	12.6254		0.0763529	M1	1.25432	1.03559
19.7034	17.497	22.7306	24.711	21.7036	21.184	17.229	10.5715		15.2392	21.2691	16.0559	0.0660113		5.21321		20.5344	19.1167	29.0895	17.4244	20.5344	17.1515	15.6518	22.4159	21.285	21.7218		0.505967	M2	1.17037	1.06987
22.7496	20.0059	29.0682	25.455	32.0804	25.2194	20.0687	14.0698		19.8538	25.8718	19.8029	0.0962909		6.06891		24.6475	24.0933	32.0193	20.9552	24.6475	22.2115	18.7782	26.5266	25.0975	24.3424		0.430377	M3	1.22963	1.0917
24.1084	23.1718	31.8236	28.8575	29.9538	30.5656	24.5855	18.3193	25.1492	24.0555	27.583	24.535	0.270114		3.04798		28.3006	30.0989	34.0922	24.4246	28.3006	26.1635	21.7558	30.3374	29.8989	27.0317		0.388489	M4	1.21481	1.06441
26.4932	25.5389	34.0922	31.2209	32.3443	32.3213	29.0661	20.4907	22.5699	27.3781	29.9379	26.3652	0.226366		3.57268		31.6688	32.3202	34.816	28.5031	31.6688	30.0178	24.1355	32.1758	31.8274	29.9171		0.250631	M5	1.10617	1.05459
27.9788	28.6243	34.816	32.9144	34.1688	35.0239	30.2318	23.9217	28.17	28.5047	31.7005	29.1704	0.301539		2.53007		32.6454	33.9774	35.9141	31.3365	32.6454	30.6982	27.7755	33.9425	34.5301	31.2773		0.283298	M1	1.1037	1.00437
30.0475	30.348	35.9809	34.0948	35.5464	36.479	32.2672	26.3825	30.4096	30.1691	33.2035	31.1415	0.349142		2.06203		34.525	35.9861	37.13	33.7646	34.525	32.7221	31.136	35.2176	35.749	32.7882		0.151525	M2	1.14321	1.05022
31.6535	31.6344	37.13	35.1651	36.5745	37.2332	33.8445	28.9036	32.1906	30.9401	34.4315	32.6224	0.353766		1.8091		35.0447	37.8242	38.3268	35.3575	35.0447	34.0399	33.4066	35.9293	36.149	33.138		0.100138	M3	1.15556	1.02183
32.9527	34.1359	38.3268	36.0561	37.1134	38.0436	35.9317	30.6879	33.4038	30.817	35.717	33.7768	0.296291		1.94019		35.8213	38.5993	38.3474	37.4161	35.8213	34.5816	34.3056	37.124	36.7159	33.6909		0.0680821	M4	1.17037	1.05459
34.304	31.9266	38.3474	37.055	37.2851	38.894	36.987	32.2775	33.9824	32.0863	35.7836	34.8454	0.612643		0.938166		35.9054	39.3239	38.9214	37.4047	35.9054	35.3141	35.1175	36.7924	37.056	34.0528		0.080551	M5	1	1
37.2041	34.1359	38.9214	38.1778	37.491	38.7993	37.7763	34.3413	34.2106	31.2616	37.1861	35.2778	0.262745		1.90825		36.0126	39.3124	38.9214	38.6187	36.0126	35.2267	35.343	37.4839	36.438	34.0736		0.0575338
38.0207	34.4466	38.8354	38.9136	37.2282	39.5145	39.077	36.0303	34.9018	32.2122	37.4889	36.3472	0.491724		1.14173		36.0995	39.0874	38.8354	38.8433	36.0995	35.213	35.889	37.9157	36.8055	34.1607		0.0944288
37.4447	34.9998	39.4332	39.5511	37.7942	38.9393	38.4177	37.1268	35.2588	32.6423	37.8446	36.477	0.362585		1.36763		35.4585	39.3011	39.4332	39.0183	35.4585	35.0472	37.1161	38.2021	36.5215	34.6945		0.247487
38.2642	34.4466	39.7567	40.1471	38.9483	39.9829	39.5053	38.5785	35.6327	34.1438	38.3126	37.5686	0.64006		0.743931		36.5392	38.1515	39.7567	40.1975	36.5392	35.5271	37.2431	38.4238	37.2969	35.2092		0.164513
39.2738	34.9998	39.8955	40.6953	38.5523	40.037	39.5258	39.5284	35.4514	34.6897	38.6834	37.8465	0.594566		0.83689		36.2936	38.4441	39.8955	40.5547	36.2936	35.5271	37.1349	39.1474	37.4069	35.5821		0.263167
40.4491	35.7442	41.0463	41.3173	39.5656	40.7675	39.2535	40.0614	35.9502	36.0082	39.6245	38.4082	0.42267		1.21634		37.2714	38.9946	41.0463	40.639	37.2714	36.2447	37.1976	39.7304	37.9307	36.6428		0.176902
41.3375	37.0268	41.9083	42.0161	40.2853	38.8065	39.9164	41.6054	37.8371	36.0308	40.5148	38.8392	0.239664		1.67558		37.5317	39.2164	41.9083	40.4029	37.5317	37.1811	37.524	40.8199	38.9939	37.5191		0.425412	RT
42.3585	37.7943	42.951	43.336	40.9985	39.4881	40.9103	40.6438	37.4688	38.1416	41.4877	39.3305	0.112679		2.15714		38.9828	39.6574	42.951	40.8334	38.9828	38.7177	38.3213	41.5916	39.3675	39.6765		0.449242	48.4	ko
43.3582	38.5462	44.2294	44.6733	42.6826	40.5054	41.4202	42.5173	38.8881	39.1127	42.6979	40.4887	0.125525		2.2092		40.8712	40.2253	44.2294	42.436	40.8712	39.7472	39.5872	43.1582	40.4143	40.9579		0.354069	45.14	wt
44.1305	39.4264	45.4783	45.6485	43.8185	41.6266	41.3364		39.2333	40.7692	43.7004	40.7414	0.0662824		2.95909		41.5047	41.1353	45.6587	42.6265	41.5047	40.9694	41.0289	44.3005	41.5878	42.0268		0.638883
45.0099	40.4206	46.8024	46.6109	45.5922	42.8262	42.3473		40.673	41.4853	44.8872	41.8329	0.0631731		3.05425		42.6514	41.9831	47.0139	44.0686	42.6514	40.7059	42.2723	45.8416	42.4798	43.2202		0.549795	LT
45.8869	41.3542	48.0559	47.6103	46.6054	43.8391	43.214		41.3463	42.6367	45.9025	42.759	0.064905		3.14353		44.1196	43.3773	47.7277	44.0686	44.1196	41.8701	43.6219	46.5366	44.2114	44.2383		0.600326	48.696	ko
47.4131	42.523	49.0375	48.6702	47.4012	44.6876	44.516		42.6757	43.5601	47.009	43.8599	0.0574299		3.14916		45.7699	44.9351	48.9802	44.6843	45.7699	43.0329	44.5831	47.4257	44.3937	44.9871		0.308172	47	wt
	42.9185	50.4014		48.1215	46.1646	45.8649		45.0672	43.9477	47.1471	45.2611	0.376322		1.88605		46.9006	45.6675	50.2105	46.1225	46.9006	44.1466	45.6427	48.7313	45.9675	46.5399		0.407427
	44.2113	51.0625		49.5216	47.5731	46.5755		46.3753	45.7639	48.2651	46.5719	0.388171		1.69318		47.8813	46.728	54.6191	47.6407	47.8813	45.5193	46.9136		46.6115	47.5819		0.211579
	45.2825	52.1751		50.4386	48.3859	48.1012		47.4085	46.5095	49.2987	47.6013	0.38917		1.69746		48.5629	47.8931	51.9364	48.6805	48.5629	46.3296	47.824		47.4462	48.5216		0.121379
		53.1601			49.1187	48.7695		48.0761		53.1601	48.6548	#DIV/0!		4.5053		49.7636	48.8353	52.656	49.0614	49.7636	47.3887	48.4398		49.065	49.0547		0.115488
					50.1768	49.7961					49.9864	#DIV/0!				50.7152	49.5065			50.7152	48.8812			49.3238			0.113359
					51.3152	50.3376					50.8264	#DIV/0!				51.0326	49.1945			51.0326	48.9645			50.6761			0.596621
					52.1682	51.3389					51.7536	#DIV/0!					50.1512				50.1237						#DIV/0!			Right Hip vs. Left hip
Right	IN MICRONS															Left	IN MICRONS
Normalized		KO					WT											KO					WT							KO					WT
M1	M2	M3	M4	M5	M1	M2	M3	M4	M5	KO Avg	WT AVG	t-test				M1	M2	M3	M4	M5	M1	M2	M3	M4	M5	KO Avg	WT AVG		M1	M2	M3	M4	M5	M1	M2	M3	M4	M5
296.508	224.755			273.458	293.032	205.614	120.952		336.087	264.907	238.921	0.679213					259.992	463.424	313.155	256.621	287.233	211.85	247.382	223.963	205.571	323.298	235.2	0.0956913	1.78718e-11	4.18846e-14	6.15184e-19	1.01686e-05	0.404743	0.000119544	7.6232e-07	0.0333751	0.0622802	0.0480001
413.218	372.541	416.592	389.667	465.735	411.405	351.111	189.125		467.843	411.551	354.871	0.343444					380.752	586.176	419.326	439.503	477.382	308.522	276.109	386.869	387.598	456.439	367.296	0.155907
482.373	459.11	567.342	624.384	602.443	589.083	463.974	279.782		609.511	547.13	485.588	0.445738					549.001	818.558	502.563	598.107	618.217	420.393	442.551	558.503	666.859	617.057	541.305	0.387291
556.948	524.94	725.524	643.184	890.477	701.3	540.446	372.364		738.505	668.215	588.154	0.46939				730.386	691.922	901	604.401	717.912	728.214	504.367	523.709	658.54	747.312	729.124	632.428	0.204273
590.214	608.013	794.296	729.156	831.448	849.968	662.084	484.829		840.508	710.625	709.347	0.9895				838.639	864.392	959.331	704.466	824.317	835.492	584.343	598.945	784.527	829.874	838.229	726.636	0.145632
648.596	670.124	850.919	788.875	897.803	898.789	782.745	542.298		875.093	771.263	774.731	0.970515				938.447	928.184	979.7	822.102	922.421	854.428	648.259	635.239	835.128	918.454	918.171	778.302	0.0574302
684.968	751.082	868.986	831.663	948.446	973.944	814.138	633.099	891.675	926.192	817.029	847.81	0.693157				967.387	975.776	1010.6	903.823	950.866	910.759	746.027	670.118	906.047	960.213	961.69	838.633	0.0671588
735.614	796.31	898.061	861.489	986.686	1014.41	868.95	698.227	897.663	949.862	855.632	885.822	0.669998				1023.09	1033.46	1044.81	973.856	1005.61	947.438	836.286	695.292	938.029	1006.6	1016.17	884.729	0.0471771
774.929	830.065	926.741	888.535	1015.22	1035.38	911.425	764.949	915.799	946.081	887.099	914.727	0.657018				1038.49	1086.25	1078.49	1019.8	1020.75	962.515	897.274	709.343	948.524	1017.34	1048.76	906.999	0.0323816
806.736	895.704	956.613	911.047	1030.18	1057.91	967.635	812.17	925.168	985.051	920.056	949.588	0.603784				1061.5	1108.51	1079.07	1079.17	1043.37	982.905	921.42	732.93	963.401	1034.31	1074.32	926.993	0.0237637
839.819	837.732	957.125	936.286	1034.95	1081.56	996.052	854.242	934.978	959.731	921.182	965.313	0.427663	KO	p value		1063.99	1129.32	1095.22	1078.85	1045.82	980.472	943.227	726.384	972.323	1045.42	1082.64	933.565	0.0292499	KO	p value
910.818	895.704	971.453	964.658	1040.66	1078.93	1017.31	908.859	930.22	988.916	956.659	984.847	0.499942	264.907	0.354319		1067.17	1128.99	1095.22	1113.86	1048.94	980.091	949.282	740.036	956.107	1046.06	1090.84	934.315	0.0192006	323.298	0.0649226
930.81	903.855	969.307	983.248	1033.37	1098.82	1052.34	953.561	943.31	1002.12	964.118	1010.03	0.249226	952.765			1069.74	1122.53	1092.8	1120.34	1051.47	975.475	963.947	748.561	965.751	1048.73	1091.38	940.493	0.020464	1106.56
916.709	918.371	984.228	999.358	1049.08	1082.82	1034.58	982.581	992.819	1048.22	973.549	1028.2	0.118318	979.62			1050.75	1128.67	1109.62	1125.39	1032.8	988.831	996.906	754.214	958.299	1065.12	1089.45	952.675	0.0410915	1105.8
936.771	903.855	992.301	1014.42	1081.12	1111.84	1063.87	1021	983.155	1064.97	985.692	1048.97	0.13286	1326.84			1082.77	1095.65	1118.73	1159.4	1064.28	988.831	1000.32	758.591	978.645	1080.92	1104.17	961.462	0.0349665	1470.49
961.488	918.371	995.766	1028.27	1070.12	1113.35	1064.42	1046.14	1020.4	1105.45	994.803	1069.95	0.0445576				1075.5	1104.05	1122.63	1169.7	1057.13	1008.81	997.412	772.877	981.533	1092.37	1105.8	970.6	0.0436945
990.262	937.904	1024.49	1043.98	1098.25	1133.66	1057.09	1060.24	1029.45	1106.15	1018.98	1077.32	0.111868	WT			1104.47	1119.86	1155.01	1172.13	1085.61	1034.87	999.097	784.388	995.275	1124.93	1127.42	987.712	0.0430616	WT
1012.01	971.558	1046	1061.64	1118.23	1079.13	1074.94	1101.11	1067.23	1170.95	1041.89	1098.67	0.104493	238.921			1112.19	1126.23	1179.27	1165.32	1093.19	1077.64	1007.86	805.898	1023.17	1151.84	1135.24	1013.28	0.0760355	235.2
1037.01	991.697	1072.03	1094.99	1138.02	1098.08	1101.71	1075.66	1084.9	1200.76	1066.75	1112.22	0.213648	1021.67			1155.19	1138.9	1208.61	1177.74	1135.46	1106.29	1029.28	821.134	1032.97	1218.07	1163.18	1041.55	0.103816	971.168
1061.48	1011.43	1103.94	1128.78	1184.77	1126.37	1115.44	1125.24	1119.78	1251.61	1098.08	1147.69	0.24257	1069.95			1211.14	1155.21	1244.59	1223.96	1190.46	1140.31	1063.28	852.063	1060.44	1257.41	1205.07	1074.7	0.091159	966.031
1080.39	1034.52	1135.11	1153.42	1216.3	1157.55	1113.18		1182.53	1273.6	1123.95	1181.72	0.25094	1416.62			1229.92	1181.34	1284.8	1229.46	1208.91	1132.97	1102	874.614	1091.23	1290.22	1226.89	1098.21	0.0972189	1363.75
1101.92	1060.61	1168.16	1177.74	1265.53	1190.91	1140.41		1216.86	1308.95	1154.79	1214.28	0.276938				1263.9	1205.69	1322.94	1271.05	1242.31	1165.38	1135.4	905.039	1114.64	1326.86	1261.18	1129.46	0.0969897
1123.39	1085.11	1199.44	1202.99	1293.66	1219.08	1163.74		1243.97	1337.29	1180.92	1241.02	0.284086				1307.4	1245.73	1343.03	1271.05	1285.08	1197.74	1171.65	918.762	1160.08	1358.12	1290.46	1161.27	0.111644
1160.75	1115.78	1223.95	1229.77	1315.75	1242.67	1198.81		1261.48	1349.2	1209.2	1263.04	0.293925				1356.31	1290.47	1378.27	1288.81	1333.15	1228.74	1197.46	936.315	1164.86	1381.1	1329.4	1181.7	0.0804345
	1126.15	1257.99		1335.74	1283.74	1235.13			1404.95	1239.96	1307.94	0.439717				1389.81	1311.5	1412.89	1330.29	1366.08	1266.95	1225.92	962.091	1206.16	1428.78	1362.11	1217.98	0.0991564
	1160.07	1274.49		1374.6	1322.91	1254.27			1427.84	1269.72	1335.01	0.45988				1418.88	1341.96	1536.95	1374.08	1394.65	1289.5	1260.06		1223.05	1460.76	1413.3	1308.34	0.122279
	1188.18	1302.26		1400.06	1345.51	1295.36				1296.83	1320.43	0.79029				1439.07	1375.41	1461.46	1404.07	1414.5	1318.98	1284.51		1244.96	1489.61	1418.9	1334.52	0.136504
		1326.84			1365.89	1313.35				1326.84	1339.62					1474.65	1402.47	1481.7	1415.06	1449.47	1360.52	1301.05		1287.43	1505.98	1444.67	1363.75	0.131512
					1395.31	1341					1368.16					1502.85	1421.75			1477.19	1362.84			1294.22		1467.26	1328.53	0.0406667
					1426.97	1355.58					1391.28					1512.26	1412.79			1486.43	1395.1			1329.71		1470.49	1362.4	0.0981966
					1450.69	1382.55					1416.62						1440.26									1440.26		#DIV/0!
								On the left side, the KO socket appears to be 12-16% larger than the wild type
										KO Avg	WT AVG	Difference	Percent diff												KO Avg	WT Avg	difference
				264.907	238.921					8.6289	7.78245	0.846444	0.901906												323.298	235.2	88.098		0.374567
				411.551	354.871					13.4056	11.5593	1.84624	0.862278												456.439	367.296	89.143		0.242701
				547.13	485.588					17.8218	15.8172	2.00465	0.887517												617.057	541.305	75.7528		0.139945
				668.215	588.154					21.766	19.1581	2.60785	0.880187												729.124	632.428	96.696		0.152896
				710.625	709.347					23.1474	23.1058	0.0416263	0.998202												838.229	726.636	111.593		0.153574
				771.263	774.731					25.1226	25.2355	-0.112955	1.0045												918.171	778.302	139.869		0.179711	13.9-17.9% larger
				817.029	847.81					26.6133	27.6159	-1.00262	1.03767												961.69	838.633	123.057		0.146736
				855.632	885.822					27.8707	28.8541	-0.983378	1.03528	WT IS 3-5% LARGER											1016.17	884.729	131.438		0.148563
				887.099	914.727					28.8957	29.7957	-0.899942	1.03114												1048.76	906.999	141.757		0.156293
				920.056	949.588					29.9692	30.9312	-0.961947	1.0321												1074.32	926.993	147.332		0.158935
				921.182	965.313					30.0059	31.4434	-1.43749	1.04791												1082.64	933.565	149.076		0.159685
				956.659	984.847					31.1615	32.0797	-0.918155	1.02946												1090.84	934.315	156.522		0.167526
				964.118	1010.03					31.4045	32.9	-1.49547	1.04762												1091.38	940.493	150.884		0.160431
				973.549	1028.2					31.7117	33.492	-1.78029	1.05614												1089.45	952.675	136.771		0.143566
				985.692	1048.97					32.1072	34.1684	-2.06113	1.0642												1104.17	961.462	142.704		0.148424
				994.803	1069.95					32.404	34.8519	-2.44783	1.07554												1105.8	970.6	135.203		0.139298
				1018.98	1077.32					33.1914	35.0918	-1.90039	1.05726												1127.42	987.712	139.706		0.141444
				1041.89	1098.67					33.9377	35.7873	-1.8496	1.0545												1135.24	1013.28	121.959		0.120361
				1066.75	1112.22					34.7475	36.2287	-1.48118	1.04263												1163.18	1041.55	121.629		0.116777
				1098.08	1147.69					35.768	37.384	-1.61598	1.04518												1205.07	1074.7	130.371		0.121309
				1123.95	1181.72					36.6107	38.4924	-1.88166	1.0514												1226.89	1098.21	128.676		0.117169
				1154.79	1214.28					37.6154	39.5531	-1.93774	1.05151												1261.18	1129.46	131.715		0.116617
				1180.92	1241.02					38.4664	40.4241	-1.95774	1.05089												1290.46	1161.27	129.189		0.111248
				1209.2	1263.04					39.3876	41.1414	-1.75379	1.04453												1329.4	1181.7	147.704		0.124993
				1239.96	1307.94					40.3896	42.604	-2.21441	1.05483												1362.11	1217.98	144.136		0.11834
				1269.72	1335.01					41.359	43.4856	-2.12658	1.05142												1413.3	1308.34	104.957		0.0802209
				1296.83	1320.43					42.2421	43.0109	-0.768807	1.0182												1418.9	1334.52	84.3859		0.0632334
				1326.84	1339.62					43.2196	43.6359	-0.416345	1.00963												1444.67	1363.75	80.9253		0.0593405
					1368.16						44.5654	-44.5654	#DIV/0!												1467.26	1328.53	138.733		0.104426
					1391.28						45.3185	-45.3185	#DIV/0!												1470.49	1362.4	108.09		0.0793374
					1416.62						46.144	-46.144	#DIV/0!												1440.26		1440.26
																											0
										0
										0
										0
										0

## Sheet: For figure
Right	IN MICRONS															Left	IN MICRONS
Normalized		KO					WT											KO					WT
M1	M2	M3	M4	M5	M1	M2	M3	M4	M5	KO Avg	WT AVG	t-test				M1	M2	M3	M4	M5	M1	M2	M3	M4	M5	KO Avg	WT AVG
296.508	224.755			273.458	293.032	205.614	120.952		336.087	264.907	238.921	0.679213					259.992	463.424	313.155	256.621	287.233	211.85	247.382	223.963	205.571	323.298	235.2	0.0956913
413.218	372.541	416.592	389.667	465.735	411.405	351.111	189.125		467.843	411.551	354.871	0.343444					380.752	586.176	419.326	439.503	477.382	308.522	276.109	386.869	387.598	456.439	367.296	0.155907
482.373	459.11	567.342	624.384	602.443	589.083	463.974	279.782		609.511	547.13	485.588	0.445738					549.001	818.558	502.563	598.107	618.217	420.393	442.551	558.503	666.859	617.057	541.305	0.387291
556.948	524.94	725.524	643.184	890.477	701.3	540.446	372.364		738.505	668.215	588.154	0.46939				730.386	691.922	901	604.401	717.912	728.214	504.367	523.709	658.54	747.312	729.124	632.428	0.204273
590.214	608.013	794.296	729.156	831.448	849.968	662.084	484.829		840.508	710.625	709.347	0.9895				838.639	864.392	959.331	704.466	824.317	835.492	584.343	598.945	784.527	829.874	838.229	726.636	0.145632
648.596	670.124	850.919	788.875	897.803	898.789	782.745	542.298		875.093	771.263	774.731	0.970515				938.447	928.184	979.7	822.102	922.421	854.428	648.259	635.239	835.128	918.454	918.171	778.302	0.0574302
684.968	751.082	868.986	831.663	948.446	973.944	814.138	633.099	891.675	926.192	817.029	847.81	0.693157				967.387	975.776	1010.6	903.823	950.866	910.759	746.027	670.118	906.047	960.213	961.69	838.633	0.0671588
735.614	796.31	898.061	861.489	986.686	1014.41	868.95	698.227	897.663	949.862	855.632	885.822	0.669998				1023.09	1033.46	1044.81	973.856	1005.61	947.438	836.286	695.292	938.029	1006.6	1016.17	884.729	0.0471771
774.929	830.065	926.741	888.535	1015.22	1035.38	911.425	764.949	915.799	946.081	887.099	914.727	0.657018				1038.49	1086.25	1078.49	1019.8	1020.75	962.515	897.274	709.343	948.524	1017.34	1048.76	906.999	0.0323816
806.736	895.704	956.613	911.047	1030.18	1057.91	967.635	812.17	925.168	985.051	920.056	949.588	0.603784				1061.5	1108.51	1079.07	1079.17	1043.37	982.905	921.42	732.93	963.401	1034.31	1074.32	926.993	0.0237637
839.819	837.732	957.125	936.286	1034.95	1081.56	996.052	854.242	934.978	959.731	921.182	965.313	0.427663	KO	p value		1063.99	1129.32	1095.22	1078.85	1045.82	980.472	943.227	726.384	972.323	1045.42	1082.64	933.565	0.0292499
910.818	895.704	971.453	964.658	1040.66	1078.93	1017.31	908.859	930.22	988.916	956.659	984.847	0.499942	264.907	0.354319		1067.17	1128.99	1095.22	1113.86	1048.94	980.091	949.282	740.036	956.107	1046.06	1090.84	934.315	0.0192006
930.81	903.855	969.307	983.248	1033.37	1098.82	1052.34	953.561	943.31	1002.12	964.118	1010.03	0.249226	952.765			1069.74	1122.53	1092.8	1120.34	1051.47	975.475	963.947	748.561	965.751	1048.73	1091.38	940.493	0.020464
916.709	918.371	984.228	999.358	1049.08	1082.82	1034.58	982.581	992.819	1048.22	973.549	1028.2	0.118318	979.62			1050.75	1128.67	1109.62	1125.39	1032.8	988.831	996.906	754.214	958.299	1065.12	1089.45	952.675	0.0410915
936.771	903.855	992.301	1014.42	1081.12	1111.84	1063.87	1021	983.155	1064.97	985.692	1048.97	0.13286	1326.84			1082.77	1095.65	1118.73	1159.4	1064.28	988.831	1000.32	758.591	978.645	1080.92	1104.17	961.462	0.0349665
961.488	918.371	995.766	1028.27	1070.12	1113.35	1064.42	1046.14	1020.4	1105.45	994.803	1069.95	0.0445576				1075.5	1104.05	1122.63	1169.7	1057.13	1008.81	997.412	772.877	981.533	1092.37	1105.8	970.6	0.0436945
990.262	937.904	1024.49	1043.98	1098.25	1133.66	1057.09	1060.24	1029.45	1106.15	1018.98	1077.32	0.111868	WT			1104.47	1119.86	1155.01	1172.13	1085.61	1034.87	999.097	784.388	995.275	1124.93	1127.42	987.712	0.0430616
1012.01	971.558	1046	1061.64	1118.23	1079.13	1074.94	1101.11	1067.23	1170.95	1041.89	1098.67	0.104493	238.921			1112.19	1126.23	1179.27	1165.32	1093.19	1077.64	1007.86	805.898	1023.17	1151.84	1135.24	1013.28	0.0760355
1037.01	991.697	1072.03	1094.99	1138.02	1098.08	1101.71	1075.66	1084.9	1200.76	1066.75	1112.22	0.213648	1021.67			1155.19	1138.9	1208.61	1177.74	1135.46	1106.29	1029.28	821.134	1032.97	1218.07	1163.18	1041.55	0.103816
1061.48	1011.43	1103.94	1128.78	1184.77	1126.37	1115.44	1125.24	1119.78	1251.61	1098.08	1147.69	0.24257	1069.95			1211.14	1155.21	1244.59	1223.96	1190.46	1140.31	1063.28	852.063	1060.44	1257.41	1205.07	1074.7	0.091159
1080.39	1034.52	1135.11	1153.42	1216.3	1157.55	1113.18		1182.53	1273.6	1123.95	1181.72	0.25094	1416.62			1229.92	1181.34	1284.8	1229.46	1208.91	1132.97	1102	874.614	1091.23	1290.22	1226.89	1098.21	0.0972189
1101.92	1060.61	1168.16	1177.74	1265.53	1190.91	1140.41		1216.86	1308.95	1154.79	1214.28	0.276938				1263.9	1205.69	1322.94	1271.05	1242.31	1165.38	1135.4	905.039	1114.64	1326.86	1261.18	1129.46	0.0969897
1123.39	1085.11	1199.44	1202.99	1293.66	1219.08	1163.74		1243.97	1337.29	1180.92	1241.02	0.284086				1307.4	1245.73	1343.03	1271.05	1285.08	1197.74	1171.65	918.762	1160.08	1358.12	1290.46	1161.27	0.111644
1160.75	1115.78	1223.95	1229.77	1315.75	1242.67	1198.81		1261.48	1349.2	1209.2	1263.04	0.293925				1356.31	1290.47	1378.27	1288.81	1333.15	1228.74	1197.46	936.315	1164.86	1381.1	1329.4	1181.7	0.0804345
	1126.15	1257.99		1335.74	1283.74	1235.13			1404.95	1239.96	1307.94	0.439717				1389.81	1311.5	1412.89	1330.29	1366.08	1266.95	1225.92	962.091	1206.16	1428.78	1362.11	1217.98	0.0991564
	1160.07	1274.49		1374.6	1322.91	1254.27			1427.84	1269.72	1335.01	0.45988				1418.88	1341.96	1536.95	1374.08	1394.65	1289.5	1260.06		1223.05	1460.76	1413.3	1308.34	0.122279
	1188.18	1302.26		1400.06	1345.51	1295.36						0.79029				1439.07	1375.41	1461.46	1404.07	1414.5	1318.98	1284.51		1244.96	1489.61	1418.9	1334.52	0.136504
		1326.84			1365.89	1313.35										1474.65	1402.47	1481.7	1415.06	1449.47	1360.52	1301.05		1287.43	1505.98	1444.67	1363.75	0.131512
					1395.31	1341										1502.85	1421.75			1477.19	1362.84			1294.22
					1426.97	1355.58										1512.26	1412.79			1486.43	1395.1			1329.71
					1450.69	1382.55											1440.26
Right KO Avg	Right WT Avg	Left KO Avg	Left WT Avg
264.907	238.921	323.298	235.2
411.551	354.871	456.439	367.296
547.13	485.588	617.057	541.305
668.215	588.154	729.124	632.428
710.625	709.347	838.229	726.636
771.263	774.731	918.171	778.302
817.029	847.81	961.69	838.633
855.632	885.822	1016.17	884.729
887.099	914.727	1048.76	906.999
920.056	949.588	1074.32	926.993
921.182	965.313	1082.64	933.565
956.659	984.847	1090.84	934.315
964.118	1010.03	1091.38	940.493
973.549	1028.2	1089.45	952.675
985.692	1048.97	1104.17	961.462
994.803	1069.95	1105.8	970.6
1018.98	1077.32	1127.42	987.712
1041.89	1098.67	1135.24	1013.28
1066.75	1112.22	1163.18	1041.55
1098.08	1147.69	1205.07	1074.7
1123.95	1181.72	1226.89	1098.21
1154.79	1214.28	1261.18	1129.46
1180.92	1241.02	1290.46	1161.27
1209.2	1263.04	1329.4	1181.7
1239.96	1307.94	1362.11	1217.98
1269.72	1335.01	1413.3	1308.34
		1418.9	1334.52
		1444.67	1363.75

## Sheet: Sheet1
Right		Left		Right
Right KO Avg	Right WT AVG	Left KO Avg	Left WT AVG	Normalized		KO					WT									Left		KO					WT
264.907	238.921	323.298	235.2	M1	M2	M3	M4	M5	M1	M2	M3	M4	M5	KO Avg	WT AVG	t-test				M1	M2	M3	M4	M5	M1	M2	M3	M4	M5	KO Avg	WT AVG
411.551	354.871	456.439	367.296	296.508	224.755	416.592	389.667	273.458	293.032	205.614	120.952	891.675	336.087	320.196	369.472					730.386	259.992	463.424	313.155	256.621	287.233	211.85	247.382	223.963	205.571	404.715	235.2
547.13	485.588	617.057	541.305	413.218	372.541	567.342	624.384	465.735	411.405	351.111	189.125	897.663	467.843	488.644	463.429					838.639	380.752	586.176	419.326	439.503	477.382	308.522	276.109	386.869	387.598	532.879	367.296
668.215	588.154	729.124	632.428	482.373	459.11	725.524	643.184	602.443	589.083	463.974	279.782	915.799	609.511	582.527	571.63					938.447	549.001	818.558	502.563	598.107	618.217	420.393	442.551	558.503	666.859	681.335	541.305
710.625	709.347	838.229	726.636	556.948	524.94	794.296	729.156	890.477	701.3	540.446	372.364	925.168	738.505	699.163	655.557					967.387	691.922	901	604.401	717.912	728.214	504.367	523.709	658.54	747.312	776.525	632.428
771.263	774.731	918.171	778.302	590.214	608.013	850.919	788.875	831.448	849.968	662.084	484.829	934.978	840.508	733.894	754.474					1023.09	864.392	959.331	704.466	824.317	835.492	584.343	598.945	784.527	829.874	875.118	726.636
817.029	847.81	961.69	838.633	648.596	670.124	868.986	831.663	897.803	898.789	782.745	542.298	930.22	875.093	783.434	805.829					1038.49	928.184	979.7	822.102	922.421	854.428	648.259	635.239	835.128	918.454	938.178	778.302
855.632	885.822	1016.17	884.729	684.968	751.082	898.061	861.489	948.446	973.944	814.138	633.099	943.31	926.192	828.809	858.136					1061.5	975.776	1010.6	903.823	950.866	910.759	746.027	670.118	906.047	960.213	980.513	838.633
887.099	914.727	1048.76	906.999	735.614	796.31	926.741	888.535	986.686	1014.41	868.95	698.227	992.819	949.862	866.777	904.853					1063.99	1033.46	1044.81	973.856	1005.61	947.438	836.286	695.292	938.029	1006.6	1024.35	884.729
920.056	949.588	1074.32	926.993	774.929	830.065	956.613	911.047	1015.22	1035.38	911.425	764.949	983.155	946.081	897.575	928.198					1067.17	1086.25	1078.49	1019.8	1020.75	962.515	897.274	709.343	948.524	1017.34	1054.49	906.999
921.182	965.313	1082.64	933.565	806.736	895.704	957.125	936.286	1030.18	1057.91	967.635	812.17	1020.4	985.051	925.206	968.633					1069.74	1108.51	1079.07	1079.17	1043.37	982.905	921.42	732.93	963.401	1034.31	1075.97	926.993
956.659	984.847	1090.84	934.315	839.819	837.732	971.453	964.658	1034.95	1081.56	996.052	854.242	1029.45	959.731	929.722	984.209		KO	p value		1050.75	1129.32	1095.22	1078.85	1045.82	980.472	943.227	726.384	972.323	1045.42	1079.99	933.565
964.118	1010.03	1091.38	940.493	910.818	895.704	969.307	983.248	1040.66	1078.93	1017.31	908.859	1067.23	988.916	959.948	1012.25		264.907	0.354319		1082.77	1128.99	1095.22	1113.86	1048.94	980.091	949.282	740.036	956.107	1046.06	1093.96	934.315
973.549	1028.2	1089.45	952.675	930.81	903.855	984.228	999.358	1033.37	1098.82	1052.34	953.561	1084.9	1002.12	970.324	1038.35		952.765			1075.5	1122.53	1092.8	1120.34	1051.47	975.475	963.947	748.561	965.751	1048.73	1092.53	940.493
985.692	1048.97	1104.17	961.462	916.709	918.371	992.301	1014.42	1049.08	1082.82	1034.58	982.581	1119.78	1048.22	978.175	1053.6		979.62			1104.47	1128.67	1109.62	1125.39	1032.8	988.831	996.906	754.214	958.299	1065.12	1100.19	952.675
994.803	1069.95	1105.8	970.6	936.771	903.855	995.766	1028.27	1081.12	1111.84	1063.87	1021	1182.53	1064.97	989.155	1088.84		1326.84			1112.19	1095.65	1118.73	1159.4	1064.28	988.831	1000.32	758.591	978.645	1080.92	1110.05	961.462
1018.98	1077.32	1127.42	987.712	961.488	918.371	1024.49	1043.98	1070.12	1113.35	1064.42	1046.14	1216.86	1105.45	1003.69	1109.24					1155.19	1104.05	1122.63	1169.7	1057.13	1008.81	997.412	772.877	981.533	1092.37	1121.74	970.6
1041.89	1098.67	1135.24	1013.28	990.262	937.904	1046	1061.64	1098.25	1133.66	1057.09	1060.24	1243.97	1106.15	1026.81	1120.22		WT			1211.14	1119.86	1155.01	1172.13	1085.61	1034.87	999.097	784.388	995.275	1124.93	1148.75	987.712
1066.75	1112.22	1163.18	1041.55	1012.01	971.558	1072.03	1094.99	1118.23	1079.13	1074.94	1101.11	1261.48	1170.95	1053.76	1137.52		238.921			1229.92	1126.23	1179.27	1165.32	1093.19	1077.64	1007.86	805.898	1023.17	1151.84	1158.79	1013.28
1098.08	1147.69	1205.07	1074.7	1037.01	991.697	1103.94	1128.78	1138.02	1098.08	1101.71	1075.66		1200.76	1079.89	1119.05		1021.67			1263.9	1138.9	1208.61	1177.74	1135.46	1106.29	1029.28	821.134	1032.97	1218.07	1184.92	1041.55
1123.95	1181.72	1226.89	1098.21	1061.48	1011.43	1135.11	1153.42	1184.77	1126.37	1115.44	1125.24		1251.61	1109.24	1154.67		1069.95			1307.4	1155.21	1244.59	1223.96	1190.46	1140.31	1063.28	852.063	1060.44	1257.41	1224.32	1074.7
1154.79	1214.28	1261.18	1129.46	1080.39	1034.52	1168.16	1177.74	1216.3	1157.55	1113.18			1273.6	1135.42	1181.44		1416.62			1356.31	1181.34	1284.8	1229.46	1208.91	1132.97	1102	874.614	1091.23	1290.22	1252.16	1098.21
1180.92	1241.02	1290.46	1161.27	1101.92	1060.61	1199.44	1202.99	1265.53	1190.91	1140.41			1308.95	1166.1	1213.42					1389.81	1205.69	1322.94	1271.05	1242.31	1165.38	1135.4	905.039	1114.64	1326.86	1286.36	1129.46
1209.2	1263.04	1329.4	1181.7	1123.39	1085.11	1223.95	1229.77	1293.66	1219.08	1163.74			1337.29	1191.17	1240.04					1418.88	1245.73	1343.03	1271.05	1285.08	1197.74	1171.65	918.762	1160.08	1358.12	1312.75	1161.27
1239.96	1307.94	1362.11	1217.98	1160.75	1115.78	1257.99		1315.75	1242.67	1198.81			1349.2	1212.57	1263.56					1439.07	1290.47	1378.27	1288.81	1333.15	1228.74	1197.46	936.315	1164.86	1381.1	1345.95	1181.7
1269.72	1335.01	1413.3	1046.68		1126.15	1274.49		1335.74	1283.74	1235.13			1404.95	1245.46	1307.94					1474.65	1311.5	1412.89	1330.29	1366.08	1266.95	1225.92	962.091	1206.16	1428.78	1379.08	1217.98
1296.83	1320.43	1418.9	1067.61		1160.07	1302.26		1374.6	1322.91	1254.27			1427.84	1278.98	1335.01					1502.85	1341.96	1536.95	1374.08	1394.65	1289.5	1260.06		1223.05	1460.76	1430.1	1308.34
1326.84	1339.62	1444.67	1091		1188.18	1326.84		1400.06	1345.51	1295.36				1305.03	1320.43					1512.26	1375.41	1461.46	1404.07	1414.5	1318.98	1284.51		1244.96	1489.61	1433.54	1334.52
	1368.16	880.358	531.412						1365.89	1313.35				#DIV/0!	1339.62						1402.47	1481.7	1415.06	1449.47	1360.52	1301.05		1287.43	1505.98	1437.18	1363.75
	1391.28	882.296	544.962						1395.31	1341				#DIV/0!	1368.16						1421.75			1477.19	1362.84			1294.22
	1416.62	288.053							1426.97	1355.58				#DIV/0!	1391.28						1412.79			1486.43	1395.1			1329.71
									1450.69	1382.55				#DIV/0!	1416.62						1440.26
Right KO Avg	Right WT AVG	Left KO Avg	Left WT AVG
320.196	369.472	404.715	235.2
488.644	463.429	532.879	367.296
582.527	571.63	681.335	541.305
699.163	655.557	776.525	632.428
733.894	754.474	875.118	726.636
783.434	805.829	938.178	778.302
828.809	858.136	980.513	838.633
866.777	904.853	1024.35	884.729
897.575	928.198	1054.49	906.999
925.206	968.633	1075.97	926.993
929.722	984.209	1079.99	933.565
959.948	1012.25	1093.96	934.315
970.324	1038.35	1092.53	940.493
978.175	1053.6	1100.19	952.675
989.155	1088.84	1110.05	961.462
1003.69	1109.24	1121.74	970.6
1026.81	1120.22	1148.75	987.712
1053.76	1137.52	1158.79	1013.28
1079.89	1119.05	1184.92	1041.55
1109.24	1154.67	1224.32	1074.7
1135.42	1181.44	1252.16	1098.21
1166.1	1213.42	1286.36	1129.46
1191.17	1240.04	1312.75	1161.27
1212.57	1263.56	1345.95	1181.7
1245.46	1307.94	1379.08	1217.98
1278.98	1335.01	1430.1	1308.34
		1433.54	1334.52
		1437.18	1363.75

## Sheet: Radius Ratio
M1 KO-RT Radius Ratio	M1 WT-RT Radius Ratio	M2 KO-RT Radius Ratio	M2 WT-RT Radius Ratio	M3 KO-RT Radius Ratio	M3 WT-RT Radius Ratio	M4 KO-RT Radius Ratio	M4 WT- RT Radius Ratio	M5 KO-RT Radius Ratio	M5 WT- RT Radius Ratio									M1 KO-LT Radius Ratio	M1 WT-LT Radius Ratio	M2 KO-LT Radius Ratio	M2 WT-LT Radius Ratio	M3 KO-LT Radius Ratio	M3 WT-LT Radius Ratio	M4 KO-LT Radius Ratio	M4 WT- LT Radius Ratio	M5 KO-LT Radius Ratio	M5 WT- LT Radius Ratio
2.25921	3.28501	2.03009	4.72406	4.26242	2.75842	11.3402	22.9521	2.24651	18.2244									20.911	3.25959	2.64572	2.32227	4.24122	6.39283	2.53366	1.94029	3.13002	2.568
1.61554	2.00755	1.51959	3.04477	2.7672	3.43552	7.61485	3.19962	1.77887	2.35874									3.53811	2.89881	1.64825	1.67003	2.74979	3.29494	1.85866	2.68529	1.76449	4.34391
1.54423	2.01572	1.48823	1.94328	2.04058	2.1136	2.05832	1.99959	1.97751	2.35859									4.70526	2.46482	2.37318	1.68915	2.03503	2.65107	1.76919	1.95363	1.92341	3.44461
2.32436	2.35047	1.41303	1.90687	1.93818	2.12051	1.99485	1.73948	14.3964	2.10177									2.46582	1.94137	3.0909	1.94699	1.94241	1.94306	1.75258	2.2855	1.72945	2.4294
1.76894	2.43378	1.80299	2.14565	1.74955	2.06029	1.63049	1.44246	2.1962	1.92468									2.45775	1.95241	2.26859	1.59531	1.74955	1.83744	2.0253	2.00361	1.96737	2.09133
2.06524	2.1679	1.50137	1.97813	1.61637	1.77928	1.41918	1.41796	1.71153	1.77453									2.14956	1.72222	1.83543	1.51675	1.61637	1.8187	2.28183	1.80933	1.71116	1.7088
2.1658	1.7832	1.78382	1.73347	1.60369	1.64275	1.32737	1.36652	1.55986	1.70464									1.85638	1.61341	1.53689	1.83927	1.60277	1.58313	2.05289	1.64287	1.58664	1.56383
2.4861	1.61456	1.74262	1.73881	1.51967	1.66533	1.44091	1.30844	1.44062	1.62199									1.72557	1.60448	1.51217	1.7741	1.51967	1.4983	1.88491	1.61908	1.49128	1.40768
2.38107	1.59183	1.89577	1.6596	1.55965	1.62799	1.35289	1.32717	1.35515	1.63319									1.57065	1.5615	1.45768	1.77823	1.55965	1.6145	1.85133	1.64462	1.48029	1.42526
2.40424	1.68166	1.78926	1.9951	1.51238	1.55725	1.29728	1.52328	1.42294	1.72966									1.51695	1.46565	1.54417	1.76975	1.51238	1.54602	1.88513	1.65633	1.52505	1.36735
2.39547	1.80362	1.88728	2.00752	1.5151	1.45315	1.26074	1.59121	1.55539	1.97726									1.53441	1.6222	1.6768	1.66156	1.5151	1.64515	2.09961	1.8037	1.69507	1.47406
2.37637	1.90796	1.78926	2.41788	1.49977	1.40561	1.29986	1.68924	1.67374	2.13958									1.47703	1.7778	1.72479	1.68823	1.5151	1.70898	2.25759	1.95968	1.91738	1.62945
2.37727	2.14501	1.55152	2.30674	1.71917	1.40636	1.4126	1.84249	1.81552	2.35718									1.58942	1.92228	1.8894	1.7026	1.49977	1.88306	2.23268	2.11367	2.06689	1.60014
1.61212	2.18861	1.54654	2.3774	1.8228	1.39579	1.42485	2.30511	1.97141	2.39934									1.87703	2.08461	2.03531	1.76262	1.71917	2.00244	2.30783	2.37749	2.1801	1.64319
1.64765	2.29815	1.55152	2.37699	1.99191	1.43765	1.57208	1.8583	1.98326	2.32765									2.04137	2.07884	1.37719	1.75649	1.8228	1.99704	2.3606	2.27369	2.18294	1.69474
1.54839	2.66128	1.54654	2.09325	2.02102	1.505	1.57816	1.86798	2.14791	2.09532									2.18484	2.07884	1.35034	1.52045	1.99191	1.85394	2.28078	2.15494	2.24034	1.685
1.54198	2.4806	1.55676	1.91936	1.88715	1.94235	1.62535	1.76755	2.05547	1.93368									2.27098	2.11253	1.4316	1.61719	2.02102	1.77708	2.14579	2.07787	2.19511	1.75258
1.40664	1.41052	1.49377	1.70859	1.87771	2.03358	1.70495	1.83642	1.98462	1.8103									2.22251	2.0588	1.34438	1.39824	1.88715	1.7338	2.00129	1.91811	2.0478	1.80455
1.3418	1.43124	1.52863	1.6683	1.90736	2.02444	1.59655	1.62053	2.03011	1.79393									2.08361	2.13768	1.34569	1.45716	1.87771	1.62369	1.74236	1.9297	1.9318	1.94257
1.45313	1.33998	1.47728	1.73532	1.78758	1.72221	1.60326	1.55168	2.01022	1.78039									1.47288	2.17779	1.26367	1.41081	1.90736	1.62115	1.81686	1.71391	1.94574	1.71412
1.44862	1.32081	1.54043	1.73351	1.83912		1.5273	1.50005	2.00879	1.6311									1.25203	2.21883	1.19939	1.33775	1.84116	1.56139	1.72189	1.7326	1.8553	1.57379
1.35576	1.22381	1.60351	1.71354	1.81398		1.51918	1.42888	1.89889	1.54627									1.48183	1.42193	1.1413	1.46252	1.79239	1.56642	1.6542	1.54458	1.75012	1.55357
1.36623	1.24028	1.55291	1.5733	1.68438		1.47514	1.41912	1.77757	1.52882									1.26816	1.27537	1.19414	1.44026	1.76914	1.5324	1.6542	1.64701	1.60173	1.42551
1.47067	1.2197	1.61827	1.38689	1.63112			1.39656	1.61055	1.49572									1.35887	1.26621	1.1562	1.36737	1.6456	1.48182	1.29051	1.51798	1.63632	1.42351
	1.22943	1.66946	1.45276	1.50388				1.49921	1.35695									1.42253	1.21805	1.13025	1.33855	1.54358	1.53407	1.3925	1.56045	1.52845	1.38289
	1.22601	1.53582	1.41768	1.61451				1.5604	1.24708									1.2954	1.27703	1.12087	1.32098	3.21727		1.50894	1.37995	1.44234	1.35325
	1.19823	1.60486	1.36939	1.37043				1.47783										1.27322	1.28023	1.13721	1.33837	1.54477		1.30238	1.32398	1.34311	1.25559
	1.23094		1.38628															1.33081	1.25796	1.17612	1.26705	1.25709		1.20268	1.37265	1.34544	1.23536
	1.20263		1.27729															1.3088	1.24957	1.22494					1.32811	1.32352
	1.19746		1.31828																1.26481	1.202					1.25982	1.2012
	1.22864		1.23626																1.26279	1.31878
	1.22888
	1.22864
	1.25515
Right Hip																		Left Hip
		KO					WT													KO					WT
M1	M2	M3	M4	M5	M1	M2	M3	M4	M5	KO avg	WT Avg	STDEV KO Avg	STDEV WT AVG	T-test	KO Avg- WT Avg			M1	M2	M3	M4	M5	M1	M2	M3	M4	M5	KO avg	WT Avg	STDEV KO Avg	STDEV WT AVG	T-test	KO Avg- WT Avg
2.25921	2.03009	4.26242	11.3402	2.24651	3.28501	4.72406	2.75842	22.9521	18.2244	4.42769	10.3888	3.96922	9.48695	0.231062	-5.96111			20.911	2.64572	4.24122	2.53366	3.13002	3.25959	2.32227	6.39283	1.94029	2.568	6.69233	3.29659	7.97714	1.79637	0.38026	3.39574
1.61554	1.51959	2.7672	7.61485	1.77887	2.00755	3.04477	3.43552	3.19962	2.35874	3.05921	2.80924	2.59485	0.601197	0.839032	0.249969			3.53811	1.64825	2.74979	1.85866	1.76449	2.89881	1.67003	3.29494	2.68529	4.34391	2.31186	2.9786	0.812536	0.970683	0.272748	-0.666735
1.54423	1.48823	2.04058	2.05832	1.97751	2.01572	1.94328	2.1136	1.99959	2.35859	1.82177	2.08616	0.281231	0.164196	0.10701	-0.264384			4.70526	2.37318	2.03503	1.76919	1.92341	2.46482	1.68915	2.65107	1.95363	3.44461	2.56121	2.44066	1.21894	0.680942	0.851716	0.120556
2.32436	1.41303	1.93818	1.99485	14.3964	2.35047	1.90687	2.12051	1.73948	2.10177	4.41337	2.04382	5.59025	0.231654	0.371364	2.36955			2.46582	3.0909	1.94241	1.75258	1.72945	1.94137	1.94699	1.94306	2.2855	2.4294	2.19623	2.10926	0.581433	0.232214	0.764039	0.0869682
1.76894	1.80299	1.74955	1.63049	2.1962	2.43378	2.14565	2.06029	1.44246	1.92468	1.82964	2.00137	0.214965	0.363844	0.390066	-0.171737			2.45775	2.26859	1.74955	2.0253	1.96737	1.95241	1.59531	1.83744	2.00361	2.09133	2.09371	1.89602	0.274864	0.191546	0.223519	0.197693
2.06524	1.50137	1.61637	1.41918	1.71153	2.1679	1.97813	1.77928	1.41796	1.77453	1.66274	1.82356	0.250949	0.278989	0.365956	-0.160824			2.14956	1.83543	1.61637	2.28183	1.71116	1.72222	1.51675	1.8187	1.80933	1.7088	1.91887	1.71516	0.285729	0.121498	0.180529	0.203713
2.1658	1.78382	1.60369	1.32737	1.55986	1.7832	1.73347	1.64275	1.36652	1.70464	1.68811	1.64612	0.312676	0.164344	0.797115	0.0419888			1.85638	1.53689	1.60277	2.05289	1.58664	1.61341	1.83927	1.58313	1.64287	1.56383	1.72711	1.6485	0.220349	0.110791	0.496287	0.0786098
2.4861	1.74262	1.51967	1.44091	1.44062	1.61456	1.73881	1.66533	1.30844	1.62199	1.72598	1.58983	0.442526	0.164864	0.537159	0.136157			1.72557	1.51217	1.51967	1.88491	1.49128	1.60448	1.7741	1.4983	1.61908	1.40768	1.62672	1.58073	0.172743	0.137992	0.654259	0.0459869
2.38107	1.89577	1.55965	1.35289	1.35515	1.59183	1.6596	1.62799	1.32717	1.63319	1.70891	1.56796	0.436148	0.136752	0.509993	0.140949			1.57065	1.45768	1.55965	1.85133	1.48029	1.5615	1.77823	1.6145	1.64462	1.42526	1.58392	1.60482	0.15728	0.128323	0.823651	-0.0209048
2.40424	1.78926	1.51238	1.29728	1.42294	1.68166	1.9951	1.55725	1.52328	1.72966	1.68522	1.69739	0.440732	0.186998	0.956076	-0.0121674			1.51695	1.54417	1.51238	1.88513	1.52505	1.46565	1.76975	1.54602	1.65633	1.36735	1.59674	1.56102	0.161673	0.157701	0.732762	0.0357165
2.39547	1.88728	1.5151	1.26074	1.55539	1.80362	2.00752	1.45315	1.59121	1.97726	1.7228	1.76655	0.437093	0.241249	0.849513	-0.0437566			1.53441	1.6768	1.5151	2.09961	1.69507	1.6222	1.66156	1.64515	1.8037	1.47406	1.7042	1.64133	0.23546	0.117403	0.607668	0.0628664
2.37637	1.78926	1.49977	1.29986	1.67374	1.90796	2.41788	1.40561	1.68924	2.13958	1.7278	1.91205	0.40696	0.391719	0.486565	-0.184252			1.47703	1.72479	1.5151	2.25759	1.91738	1.7778	1.68823	1.70898	1.95968	1.62945	1.77838	1.75283	0.32092	0.12721	0.872661	0.0255496
2.37727	1.55152	1.71917	1.4126	1.81552	2.14501	2.30674	1.40636	1.84249	2.35718	1.77522	2.01155	0.370395	0.393461	0.356732	-0.236339			1.58942	1.8894	1.49977	2.23268	2.06689	1.92228	1.7026	1.88306	2.11367	1.60014	1.85563	1.84435	0.310418	0.199896	0.947194	0.0112836
1.61212	1.54654	1.8228	1.42485	1.97141	2.18861	2.3774	1.39579	2.30511	2.39934	1.67554	2.13325	0.219506	0.420373	0.0629725	-0.457704			1.87703	2.03531	1.71917	2.30783	2.1801	2.08461	1.76262	2.00244	2.37749	1.64319	2.02389	1.97407	0.234296	0.28721	0.77143	0.0498173
1.64765	1.55152	1.99191	1.57208	1.98326	2.29815	2.37699	1.43765	1.8583	2.32765	1.74928	2.05975	0.220483	0.40523	0.170783	-0.310465			2.04137	1.37719	1.8228	2.3606	2.18294	2.07884	1.75649	1.99704	2.27369	1.69474	1.95698	1.96016	0.379224	0.237528	0.987712	-0.00317972
1.54839	1.54654	2.02102	1.57816	2.14791	2.66128	2.09325	1.505	1.86798	2.09532	1.7684	2.04457	0.29226	0.420591	0.262376	-0.276165			2.18484	1.35034	1.99191	2.28078	2.24034	2.07884	1.52045	1.85394	2.15494	1.685	2.00964	1.85863	0.384847	0.264965	0.490465	0.151007
1.54198	1.55676	1.88715	1.62535	2.05547	2.4806	1.91936	1.94235	1.76755	1.93368	1.73334	2.00871	0.227422	0.27334	0.121576	-0.275366			2.27098	1.4316	2.02102	2.14579	2.19511	2.11253	1.61719	1.77708	2.07787	1.75258	2.0129	1.86745	0.337433	0.216987	0.440974	0.145454
1.40664	1.49377	1.87771	1.70495	1.98462	1.41052	1.70859	2.03358	1.83642	1.8103	1.69354	1.75988	0.245458	0.228034	0.669652	-0.066343			2.22251	1.34438	1.88715	2.00129	2.0478	2.0588	1.39824	1.7338	1.91811	1.80455	1.90063	1.7827	0.333539	0.247612	0.543283	0.117929
1.3418	1.52863	1.90736	1.59655	2.03011	1.43124	1.6683	2.02444	1.62053	1.79393	1.68089	1.70769	0.282188	0.219853	0.871143	-0.0267944			2.08361	1.34569	1.87771	1.74236	1.9318	2.13768	1.45716	1.62369	1.9297	1.94257	1.79623	1.81816	0.279954	0.273014	0.903308	-0.0219282
1.45313	1.47728	1.78758	1.60326	2.01022	1.33998	1.73532	1.72221	1.55168	1.78039	1.6663	1.62592	0.233525	0.181918	0.768129	0.0403812			1.47288	1.26367	1.90736	1.81686	1.94574	2.17779	1.41081	1.62115	1.71391	1.71412	1.6813	1.72756	0.298856	0.280504	0.807141	-0.0462542
1.44862	1.54043	1.83912	1.5273	2.00879	1.32081	1.73351		1.50005	1.6311	1.67285	1.54637	0.239531	0.17816	0.410374	0.126483			1.25203	1.19939	1.84116	1.72189	1.8553	2.21883	1.33775	1.56139	1.7326	1.57379	1.57395	1.68487	0.322634	0.329952	0.605582	-0.110918
1.35576	1.60351	1.81398	1.51918	1.89889	1.22381	1.71354		1.42888	1.54627	1.63827	1.47812	0.220228	0.205883	0.301857	0.160143			1.48183	1.1413	1.79239	1.6542	1.75012	1.42193	1.46252	1.56642	1.54458	1.55357	1.56397	1.50981	0.264747	0.0638129	0.668305	0.0541626
1.36623	1.55291	1.68438	1.47514	1.77757	1.24028	1.5733		1.41912	1.52882	1.57125	1.44038	0.163534	0.148303	0.254552	0.130865			1.26816	1.19414	1.76914	1.6542	1.60173	1.27537	1.44026	1.5324	1.64701	1.42551	1.49747	1.46411	0.251908	0.137657	0.801523	0.0333628
1.47067	1.61827	1.63112		1.61055	1.2197	1.38689		1.39656	1.49572	1.58266	1.37472	0.0751349	0.114453	0.0228752	0.207937			1.35887	1.1562	1.6456	1.29051	1.63632	1.26621	1.36737	1.48182	1.51798	1.42351	1.4175	1.41138	0.216654	0.0993527	0.955596	0.00612369
	1.66946	1.50388		1.49921	1.22943	1.45276			1.35695	1.55752	1.34638	0.0969746	0.11204	0.0690973	0.211138			1.42253	1.13025	1.54358	1.3925	1.52845	1.21805	1.33855	1.53407	1.56045	1.38289	1.40346	1.4068	0.166122	0.142004	0.973575	-0.0033401
	1.53582	1.61451		1.5604	1.22601	1.41768			1.24708	1.57024	1.29692	0.0402613	0.105106	0.0136289	0.273324			1.2954	1.12087	3.21727	1.50894	1.44234	1.27703	1.32098		1.37995	1.35325	1.71697	1.3328	0.851858	0.0443181	0.403807	0.384162
	1.60486	1.37043		1.47783	1.19823	1.36939				1.48437	1.28381	0.117353	0.121028	0.161008	0.20056			1.27322	1.13721	1.54477	1.30238	1.34311	1.28023	1.33837		1.32398	1.25559	1.32014	1.29954	0.147449	0.0383395	0.795858	0.020599
					1.23094	1.38628					1.30861		0.109842		-1.30861			1.33081	1.17612	1.25709	1.20268	1.34544	1.25796	1.26705		1.37265	1.23536	1.26243	1.28325	0.0751895	0.061066	0.668521	-0.020827
					1.20263	1.27729					1.23996		0.0527951		-1.23996			1.3088	1.22494			1.32352	1.24957			1.32811		1.28575	1.28884	0.0531733	0.0555371	0.953946	-0.00308946
					1.19746	1.31828					1.25787		0.0854287		-1.25787				1.202			1.2012	1.26481			1.25982		1.2016	1.26232	0.000564264	0.00352399	0.00172324	-0.0607129
					1.22864	1.23626					1.23245		0.0053916		-1.23245				1.31878				1.26279					1.31878	1.26279				0.0559914
					1.22888
					1.22864
					1.25515
Normalized		KO					WT											Normalized		KO					WT
M1	M2	M3	M4	M5	M1	M2	M3	M4	M5	T-test								M1	M2	M3	M4	M5	M1	M2	M3	M4	M5	T-test
1.80161	1.73457	3.46643	9.33499	2.0312	2.97636	4.13231	2.38708	19.611	18.2244	0.199071								20.1924	2.47294	3.88497	2.38034	2.968	3.24541	2.21122	6.25626	1.83985	2.568	0.400379
1.28831	1.29838	2.25043	6.26835	1.60838	1.81893	2.66338	2.97303	2.73386	2.35874	0.973499								3.41652	1.5406	2.51881	1.74619	1.67316	2.8862	1.59017	3.22455	2.54629	4.34391	0.231809
1.23144	1.27159	1.6595	1.69435	1.78798	1.82633	1.69986	1.82907	1.70851	2.35859	0.0668533								4.54356	2.21819	1.86409	1.66213	1.82384	2.4541	1.60838	2.59444	1.8525	3.44461	0.961052
1.85356	1.20733	1.57623	1.64211	13.0167	2.12963	1.66801	1.83505	1.48626	2.10177	0.405551								2.38108	2.88905	1.77926	1.64652	1.63992	1.93292	1.85389	1.90155	2.1672	2.4294	0.970763
1.41064	1.54053	1.42282	1.34218	1.98572	2.20511	1.87688	1.78293	1.23248	1.92468	0.216943								2.37329	2.12043	1.60259	1.90274	1.86553	1.94391	1.51902	1.79818	1.89989	2.09133	0.468339
1.64692	1.28281	1.31452	1.16823	1.5475	1.96421	1.73035	1.53976	1.21155	1.77453	0.143099								2.07569	1.71557	1.4806	2.14375	1.62258	1.71472	1.44422	1.77985	1.71567	1.7088	0.369531
1.72712	1.52415	1.3042	1.09265	1.41036	1.61566	1.51633	1.42161	1.16759	1.70464	0.615958								1.79258	1.43652	1.46814	1.92866	1.50451	1.60639	1.75132	1.54931	1.55783	1.56383	0.852126
1.98253	1.48895	1.23587	1.18612	1.30255	1.46286	1.521	1.44114	1.11797	1.62199	0.971437								1.66626	1.41341	1.39202	1.77085	1.41409	1.5975	1.68927	1.46629	1.53527	1.40768	0.934232
1.89878	1.61981	1.26839	1.11366	1.22527	1.44226	1.45171	1.40883	1.13398	1.63319	0.947995								1.51667	1.36248	1.42864	1.7393	1.40366	1.55471	1.6932	1.58001	1.55949	1.42526	0.389595
1.91726	1.52879	1.22995	1.06789	1.28656	1.52365	1.74519	1.34762	1.30153	1.72966	0.49897								1.46482	1.44333	1.38534	1.77105	1.4461	1.45928	1.68512	1.51299	1.57059	1.36735	0.850231
1.91026	1.61255	1.23216	1.03781	1.40632	1.63416	1.75605	1.25753	1.35958	1.97726	0.454775								1.48168	1.56729	1.38784	1.97255	1.60733	1.61514	1.58211	1.61001	1.71033	1.47406	0.96368
1.89503	1.52879	1.2197	1.07001	1.51333	1.72869	2.11501	1.21638	1.44334	2.13958	0.255092								1.42627	1.61215	1.38784	2.12098	1.81813	1.77006	1.6075	1.67247	1.85824	1.62945	0.816136
1.89575	1.32566	1.39812	1.16282	1.64152	1.94347	2.01779	1.21704	1.57428	2.35718	0.187877								1.5348	1.76601	1.3738	2.09757	1.9599	1.91392	1.62119	1.84283	2.00425	1.60014	0.755241
1.28559	1.32141	1.4824	1.1729	1.78247	1.98297	2.0796	1.20789	1.96955	2.39934	0.0481566								1.81252	1.90239	1.57476	2.16818	2.06725	2.07554	1.67834	1.95966	2.25442	1.64319	0.914797
1.31392	1.32566	1.61993	1.2941	1.79318	2.08222	2.07925	1.24411	1.58779	2.32765	0.111143								1.97122	1.28725	1.66969	2.21776	2.06994	2.0698	1.6725	1.95438	2.156	1.69474	0.738853
1.23476	1.32141	1.6436	1.2991	1.94205	2.41123	1.83105	1.3024	1.59606	2.09532	0.163948								2.10975	1.26215	1.82459	2.14276	2.12437	2.0698	1.44774	1.81433	2.04339	1.685	0.703183
1.22965	1.33014	1.53473	1.33794	1.85847	2.24753	1.67894	1.68087	1.51025	1.93368	0.072441								2.19293	1.33811	1.85126	2.01595	2.08148	2.10334	1.53986	1.73911	1.97031	1.75258	0.687021
1.12172	1.27632	1.52705	1.40347	1.79441	1.27799	1.49457	1.75982	1.56909	1.8103	0.321324								2.14613	1.25658	1.72864	1.88019	1.9418	2.04984	1.33137	1.69676	1.81882	1.80455	0.797452
1.07002	1.30611	1.55117	1.31424	1.83555	1.29676	1.45932	1.75191	1.38463	1.79393	0.477652								2.012	1.2578	1.71999	1.63693	1.8318	2.12838	1.38748	1.58901	1.82981	1.94257	0.655865
1.1588	1.26224	1.45376	1.31977	1.81756	1.21408	1.51795	1.49037	1.32581	1.78039	0.682863								1.42226	1.18115	1.74715	1.70691	1.84502	2.16832	1.34335	1.58651	1.62519	1.71412	0.57286
1.1552	1.31619	1.49567	1.25723	1.81626	1.19671	1.51637		1.28169	1.6311	0.992022								1.209	1.12106	1.68651	1.6177	1.75926	2.20918	1.27378	1.52803	1.64291	1.57379	0.432968
1.08115	1.37009	1.47523	1.25055	1.7169	1.10883	1.4989		1.22088	1.54627	0.825259								1.4309	1.06677	1.64184	1.5541	1.65953	1.41574	1.39259	1.53296	1.46463	1.55357	0.991319
1.0895	1.32686	1.36983	1.2143	1.60721	1.12375	1.37623		1.21254	1.52882	0.931481								1.22457	1.11616	1.62054	1.5541	1.51882	1.26982	1.37139	1.49966	1.56176	1.42551	0.870399
1.17279	1.3827	1.32651		1.4562	1.1051	1.21317		1.19327	1.49572	0.455773								1.31217	1.08069	1.50737	1.21241	1.55162	1.2607	1.30198	1.45016	1.4394	1.42351	0.673687
	1.42644	1.22304		1.35553	1.11392	1.27079			1.35695	0.397791								1.37364	1.05643	1.41392	1.30824	1.44933	1.21275	1.27454	1.5013	1.47967	1.38289	0.593527
	1.31225	1.31301		1.41085	1.11082	1.24009			1.24708	0.0569219								1.25088	1.04767	2.94703	1.41763	1.36768	1.27147	1.25782		1.30852	1.35325	0.452059
	1.37124	1.1145		1.3362	1.08565	1.19786				0.322403								1.22947	1.06295	1.41501	1.22357	1.27359	1.27466	1.27437		1.25545	1.25559	0.71794
					1.11529	1.21263												1.28507	1.09931	1.1515	1.1299	1.27579	1.25249	1.20646		1.30159	1.23536	0.238528
					1.08963	1.1173												1.26382	1.14495			1.255	1.24413			1.25936		0.582856
					1.08495	1.15315													1.1235			1.13903	1.25931			1.19461		0.102581
					1.1132	1.0814													1.23265				1.25729
					1.11342
					1.1132
					1.13722

## Sheet: Manual Measurements
	Span of Slices	Slice # of Max Diameter Of Femur Head	Measure of Max Diameter of femur head (microns)	Slice # of Max Femur Neck	Measure of femur neck (microns)	For Illustration- Femoral head vertical measurement (pixels)	RT	LT			Max Diameter of Femur Head	Femur Neck Length
M1 KO-RT	61-112	86	1559.56	96	1298.61	767.5	1.25432	1.03559		M1 KO-RT	1559.56	1298.61			0.0807838	0.0348526
M2 KO-RT	56-104	80	1455.18	84	1166.6	699.96	1.17037	1.06987		M2 KO-RT	1455.18	1166.6			0.00891901	0.0189416
M3 KO-RT	51-102	76	1528.86	74	1292.47	706.1	1.22963	1.0917		M3 KO-RT	1528.86	1292.47			Max Diameter of femur head
M4 KO-RT	47-95	71	1510.44	67	1295.54	706.1	1.21481	1.06441		M4 KO-RT	1510.44	1295.54			RT		t-test
M5 KO-RT	84-133	98	1375.36	125	1031.52	758.29	1.10617	1.05459		M5 KO-RT	1375.36	1031.52			1485.88	ko	0.0807838
M1 WT-RT	33-81	57	1372.29	66	1129.76	583.3	1.1037	1.00437		M1 WT-RT	1372.29	1129.76			1385.8	wt
M2 WT-RT	11-51	31	1421.41	31	1215.72	632.42	1.14321	1.05022		M2 WT-RT	1421.41	1215.72
M3 WT-RT	73-119	96	1436.76	98	1006.96	675.4	1.15556	1.02183		M3 WT-RT	1436.76	1006.96			LT
M4 WT-RT	66-112	89	1455.18	94	1191.16	699.96	1.17037	1.05459		M4 WT-RT	1455.18	1191.16			1494.97	ko	0.0348526
M5 WT-RT	54-97	75	1243.35	75	1332.38	638.56	1	1		M5 WT-RT	1243.35	1332.38			1442.9	wt
M1 KO-LT	62-112	86	1456.1	94	1175.81	699.96	1.03559				Max Diameter of Femur Head	Femur Neck Length
M2 KO-LT	34-77	55	1504.3	70	1289.4	767.5	1.06987			M1 KO-LT	1456.1	1175.81			Femur Neck Length
M3 KO-LT	48-98	73	1535	86	1065.29	684.61	1.0917			M2 KO-LT	1504.3	1289.4			RT		t-test
M4 KO-LT	23-71	47	1496.62	61	1289.4	689.829	1.06441			M3 KO-LT	1535	1065.29			1216.95	ko	0.592866
M5 KO-LT	71-121	96	1482.81	100	1151.25	675.4	1.05459			M4 KO-LT	1496.62	1289.4	1194.23		1175.2	wt
M1 WT-LT	69-116	92	1412.2	102	1074.81	644.7	1.00437			M5 KO-LT	1482.81	1151.25	1279.64
M2 WT-LT	63-108	85	1476.67	97	1482.81	736.8	1.05022			M1 WT-LT	1412.2	1074.81			LT
M3 WT-LT	54-102	78	1436.76	75	1326.24	706.1	1.02183			M2 WT-LT	1476.67	1482.81			1194.23	ko	0.378239
M4 WT-LT	32-78	55	1482.81	70	1108.27	706.1	1.05459			M3 WT-LT	1436.76	1326.24			1279.64	wt
M5 WT-LT	63-109	86	1406.06	86	1406.06	614	1			M4 WT-LT	1482.81	1108.27
										M5 WT-LT	1406.06	1406.06			Vertical Distance
															RT		t-test
															727.59	ko	0.0106895
															645.928	wt
												703.46
												681.54			LT
															703.46	ko	0.455439
															681.54	wt
		Max Diameter of Femur Head	Femur head noramlization			Max Diameter of Femur Head	Femur head noramlization
	M1 KO-RT	50.8	1.25432		M1 KO-LT	47.43	1.03559
	M2 KO-RT	47.4	1.17037		M2 KO-LT	49	1.06987
	M3 KO-RT	49.8	1.22963		M3 KO-LT	50	1.0917
	M4 KO-RT	49.2	1.21481		M4 KO-LT	48.75	1.06441
	M5 KO-RT	44.8	1.10617		M5 KO-LT	48.3	1.05459
	M1 WT-RT	44.7	1.1037		M1 WT-LT	46	1.00437
	M2 WT-RT	46.3	1.14321		M2 WT-LT	48.1	1.05022
	M3 WT-RT	46.8	1.15556		M3 WT-LT	46.8	1.02183
	M4 WT-RT	47.4	1.17037		M4 WT-LT	48.3	1.05459
	M5 WT-RT	40.5	1		M5 WT-LT	45.8	1

## Sheet: Gap Measurements
	Avg. Dist.	Min. Dist.			Avg. Dist.	Min. Dist.		p between a and b	Avg. Dist.	Min. Dist.			Avg. Dist.	Min. Dist.
M1 KO-LT section a	2.50639	1.41421		M1 KO-RT section a	2.52809	1.41421		M1 KO-LT section a	2.50639	1.41421		M1 KO-RT section a	2.52809	1.41421
M1 KO-LT section b	2.35193	2		M1 KO-RT section b	2.70802	2		M2 KO-LT section a	3.70934	2		M2 KO-RT section a	2.5055	1.41421
M2 KO-LT section a	3.70934	2		M2 KO-RT section a	2.5055	1.41421		M3 KO-LT section a	4.20492	3		M3 KO-RT section a	2.68598	2
M2 KO-LT section b	3.25009	2.23607		M2 KO-RT section b	3.43871	2.23607		M4 KO-LT section a	3.76627	1.41421		M4 KO-RT section a	2.88464	2
M3 KO-LT section a	4.20492	3		M3 KO-RT section a	2.68598	2		M5 KO-LT section a	3.65048	2.23607		M5 KO-RT section a	2.57419	2
M3 KO-LT section b	2.474	1		M3 KO-RT section b	4.61519	4
M4 KO-LT section a	3.76627	1.41421		M4 KO-RT section a	2.88464	2		M1 KO-LT section b	2.35193	2		M1 KO-RT section b	2.70802	2
M4 KO-LT section b	2.68746	1		M4 KO-RT section b	2.67076	1		M2 KO-LT section b	3.25009	2.23607		M2 KO-RT section b	3.43871	2.23607
M5 KO-LT section a	3.65048	2.23607		M5 KO-RT section a	2.57419	2		M3 KO-LT section b	2.474	1		M3 KO-RT section b	4.61519	4
M5 KO-LT section b	3.58921	1.41421		M5 KO-RT section b	2.77666	2		M4 KO-LT section b	2.68746	1		M4 KO-RT section b	2.67076	1
Section a	3.56748	2.0129		Section b	3.24187	2.24721		M5 KO-LT section b	3.58921	1.41421		M5 KO-RT section b	2.77666	2
Section b	2.87054	1.53006		Section a	2.63568	1.76569
									0.0905375	0.345287			0.185075	0.383931
	Avg. Dist.	Min. Dist.			Avg. Dist.	Min. Dist.
M1 WT-LT section a	2.86973	1		M1 WT-RT section a	2.80249	2		M1 WT-LT section a	2.86973	1		M1 WT-RT section a	2.80249	2
M1 WT-LT section b	4.06953	3		M1 WT-RT section b	3.86616	2.23607		M2 WT-LT section a	3.08294	2		M2 WT-RT section a	4.45021	3
M2 WT-LT section a	3.08294	2		M2 WT-RT section a	4.45021	3		M3 WT-LT section a	3.83925	2		M3 WT-RT section a	4.5156	1.41421
M2 WT-LT section b	4.5855	3.60555		M2 WT-RT section b	3.03283	2		M4 WT-LT section a	3.2428	3		M4 WT-RT section a	2.80536	2
M3 WT-LT section a	3.83925	2		M3 WT-RT section a	4.5156	1.41421		M5 WT-LT section a	3.44014	2		M5 WT-RT section a	2.24104	1
M3 WT-LT section b	2.4154	1.41421		M3 WT-RT section b	3.10534	3
M4 WT-LT section a	3.2428	3		M4 WT-RT section a	2.80536	2		M1 WT-LT section b	4.06953	3		M1 WT-RT section b	3.86616	2.23607
M4 WT-LT section b	3.43068	2.23607		M4 WT-RT section b	3.08698	1		M2 WT-LT section b	4.5855	3.60555		M2 WT-RT section b	3.03283	2
M5 WT-LT section a	3.44014	2		M5 WT-RT section a	2.24104	1		M3 WT-LT section b	2.4154	1.41421		M3 WT-RT section b	3.10534	3
M5 WT-LT section b	2.53916	1		M5 KO-RT section b	3.77522	3		M4 WT-LT section b	3.43068	2.23607		M4 WT-RT section b	3.08698	1
Section a	3.29497	2		Section a	3.36294	1.88284		M5 WT-LT section b	2.53916	1		M5 KO-RT section b	3.77522	3
Section b	3.40805	2.25117		Section b	3.37331	2.24721
									0.852523	0.714694			0.987355	0.593315
p-values	0.663511	0.312196			0.18747	0.869376
p between a and b									Avg (microns)	Min			Avg (microns)	Min	hm no signficant difference between section a and section b
				Averages				M1 KO-LT section a	76.9461	1.41421		M1 KO-LT section b	72.2044	2
				KO LT Section a	109.522	109.522		M2 KO-LT section a	113.877	2		M2 KO-LT section b	99.7779	2.23607
				KO LT section b	88.1256	88.1256		M3 KO-LT section a	129.091	3		M3 KO-LT section b	75.9519	1
				KO Rt Section A	80.9154	80.9154		M4 KO-LT section a	115.624	1.41421		M4 KO-LT section b	82.505	1
				KO RT section b	99.5254	99.5254		M5 KO-LT section a	112.07	2.23607		M5 KO-LT section b	110.189	1.41421
				WT LT section a	101.156	101.156		M1 KO-RT section a	77.6125	1.41421		M1 KO-RT section b	83.1362	2
				WT LT section b	104.627	104.627		M2 KO-RT section a	76.9188	1.41421		M2 KO-RT section b	105.569	2.23607
				WT RT section a	103.242	103.242		M3 KO-RT section a	82.4595	2		M3 KO-RT section b	141.686	4
				WT RT section b	103.561	103.561		M4 KO-RT section a	88.5585	2		M4 KO-RT section b	81.9925	1
								M5 KO-RT section a	79.0276	2		M5 KO-RT section b	85.2433	2
									0.889613
								M1 WT-LT section a	88.1007	1		M1 WT-LT section b	124.935	3
								M2 WT-LT section a	94.6462	2		M2 WT-LT section b	140.775	3.60555
								M3 WT-LT section a	117.865	2		M3 WT-LT section b	74.1528	1.41421
								M4 WT-LT section a	99.5539	3		M4 WT-LT section b	105.322	2.23607
								M5 WT-LT section a	105.612	2		M5 WT-LT section b	77.9522	1
								M1 WT-RT section a	86.0366	2		M1 WT-RT section b	118.691	2.23607
								M2 WT-RT section a	136.622	3		M2 WT-RT section b	93.1079	2
								M3 WT-RT section a	138.629	1.41421		M3 WT-RT section b	95.334	3
								M4 WT-RT section a	86.1245	2		M4 WT-RT section b	94.7704	1
								M5 WT-RT section a	68.8	1		M5 KO-RT section b	115.899	3
									0.8795

## Sheet: BvTV
	bone density
	LEFT	BV/TV			BV/TV			RIGHT	BV/TV			BV/TV
	KO1	0.6707		WT1	0.6404			KO1	0.4041		WT1	0.4063
	KO2	0.6337		WT2	0.6066			KO2	0.414		WT2	0.3706
	KO3	0.6427		WT3	0.6576			KO3	0.411		WT3	0.3844
	KO4	0.6606		WT4	0.5987			KO4	0.3896		WT4	0.3725
	KO5	0.6389		WT5	0.6077			KO5	0.3896		WT5	0.3554
	AVERAGE	0.64932			0.6222			AVERAGE	0.40166			0.37784
	STDEV	0.0156583			0.0254473			STDEV	0.0115796			0.0189571
	TTEST	0.0769049						TTEST	0.0433299
	LEFT	BV/TV	STDEV					RIGHT	BV/TV	STDEV
	KO	0.64932	0.0156583					KO	0.40166	0.0115796
	WT	0.6222	0.0254473					WT	0.37784	0.0189571

## Sheet: Illustration
					Right															Left
			KO					WT											KO					WT
	M1	M2	M3	M4	M5	M1	M2	M3	M4	M5	KO AVG	WT AVG	T-test		Ko Avg- WT Avg		M1	M2	M3	M4	M5	M1	M2	M3	M4	M5	KO AVG	WT AVG
1	12.1114	8.5656			9.85161	10.5377	7.63519	4.57016			10.1762	7.58102	0.266335		2.5952		8.81037	9.05315	16.4689	10.8574	8.81037	4.31485	7.88746	12.5303	8.53541	6.69611	10.8	7.99282
2	16.8787	14.1978	16.6908	15.4217	16.7786	14.7945	13.038	7.14609		10.9475	15.9935	11.4815	0.0233172		4.512		15.0891	13.2581	20.8312	14.5384	15.0891	10.3198	11.4867	13.9853	14.7439	12.6254	15.7612	12.6322
3	19.7034	17.497	22.7306	24.711	21.7036	21.184	17.229	10.5715		15.2392	21.2691	16.0559	0.0660113		5.21321		20.5344	19.1167	29.0895	17.4244	20.5344	17.1515	15.6518	22.4159	21.285	21.7218	21.3399	19.6452
4	22.7496	20.0059	29.0682	25.455	32.0804	25.2194	20.0687	14.0698		19.8538	25.8718	19.8029	0.0962909		6.06891		24.6475	24.0933	32.0193	20.9552	24.6475	22.2115	18.7782	26.5266	25.0975	24.3424	25.2726	23.3912
5	24.1084	23.1718	31.8236	28.8575	29.9538	30.5656	24.5855	18.3193	25.1492	24.0555	27.583	24.535	0.270114		3.04798		28.3006	30.0989	34.0922	24.4246	28.3006	26.1635	21.7558	30.3374	29.8989	27.0317	29.0434	27.0375
6	26.4932	25.5389	34.0922	31.2209	32.3443	32.3213	29.0661	20.4907	22.5699	27.3781	29.9379	26.3652	0.226366		3.57268		31.6688	32.3202	34.816	28.5031	31.6688	30.0178	24.1355	32.1758	31.8274	29.9171	31.7954	29.6147
7	27.9788	28.6243	34.816	32.9144	34.1688	35.0239	30.2318	23.9217	28.17	28.5047	31.7005	29.1704	0.301539		2.53007		32.6454	33.9774	35.9141	31.3365	32.6454	30.6982	27.7755	33.9425	34.5301	31.2773	33.3037	31.6447
8	30.0475	30.348	35.9809	34.0948	35.5464	36.479	32.2672	26.3825	30.4096	30.1691	33.2035	31.1415	0.349142		2.06203		34.525	35.9861	37.13	33.7646	34.525	32.7221	31.136	35.2176	35.749	32.7882	35.1861	33.5226
9	31.6535	31.6344	37.13	35.1651	36.5745	37.2332	33.8445	28.9036	32.1906	30.9401	34.4315	32.6224	0.353766		1.8091		35.0447	37.8242	38.3268	35.3575	35.0447	34.0399	33.4066	35.9293	36.149	33.138	36.3196	34.5326
10	32.9527	34.1359	38.3268	36.0561	37.1134	38.0436	35.9317	30.6879	33.4038	30.817	35.717	33.7768	0.296291		1.94019		35.8213	38.5993	38.3474	37.4161	35.8213	34.5816	34.3056	37.124	36.7159	33.6909	37.201	35.2836
11	34.304	31.9266	38.3474	37.055	37.2851	38.894	36.987	32.2775	33.9824	32.0863	35.7836	34.8454	0.612643		0.938166		35.9054	39.3239	38.9214	37.4047	35.9054	35.3141	35.1175	36.7924	37.056	34.0528	37.4922	35.6666
12	37.2041	34.1359	38.9214	38.1778	37.491	38.7993	37.7763	34.3413	34.2106	31.2616	37.1861	35.2778	0.262745		1.90825		36.0126	39.3124	38.9214	38.6187	36.0126	35.2267	35.343	37.4839	36.438	34.0736	37.7755	35.713
13	38.0207	34.4466	38.8354	38.9136	37.2282	39.5145	39.077	36.0303	34.9018	32.2122	37.4889	36.3472	0.491724		1.14173		36.0995	39.0874	38.8354	38.8433	36.0995	35.213	35.889	37.9157	36.8055	34.1607	37.793	35.9968
14	37.4447	34.9998	39.4332	39.5511	37.7942	38.9393	38.4177	37.1268	35.2588	32.6423	37.8446	36.477	0.362585		1.36763		35.4585	39.3011	39.4332	39.0183	35.4585	35.0472	37.1161	38.2021	36.5215	34.6945	37.7339	36.3163
15	38.2642	34.4466	39.7567	40.1471	38.9483	39.9829	39.5053	38.5785	35.6327	34.1438	38.3126	37.5686	0.64006		0.743931		36.5392	38.1515	39.7567	40.1975	36.5392	35.5271	37.2431	38.4238	37.2969	35.2092	38.2368	36.74
16	39.2738	34.9998	39.8955	40.6953	38.5523	40.037	39.5258	39.5284	35.4514	34.6897	38.6834	37.8465	0.594566		0.83689		36.2936	38.4441	39.8955	40.5547	36.2936	35.5271	37.1349	39.1474	37.4069	35.5821	38.2963	36.9597
17	40.4491	35.7442	41.0463	41.3173	39.5656	40.7675	39.2535	40.0614	35.9502	36.0082	39.6245	38.4082	0.42267		1.21634		37.2714	38.9946	41.0463	40.639	37.2714	36.2447	37.1976	39.7304	37.9307	36.6428	39.0445	37.5493
18	41.3375	37.0268	41.9083	42.0161	40.2853	38.8065	39.9164	41.6054	37.8371	36.0308	40.5148	38.8392	0.239664		1.67558		37.5317	39.2164	41.9083	40.4029	37.5317	37.1811	37.524	40.8199	38.9939	37.5191	39.3182	38.4076
19	42.3585	37.7943	42.951	43.336	40.9985	39.4881	40.9103	40.6438	37.4688	38.1416	41.4877	39.3305	0.112679		2.15714		38.9828	39.6574	42.951	40.8334	38.9828	38.7177	38.3213	41.5916	39.3675	39.6765	40.2815	39.5349
20	43.3582	38.5462	44.2294	44.6733	42.6826	40.5054	41.4202	42.5173	38.8881	39.1127	42.6979	40.4887	0.125525		2.2092		40.8712	40.2253	44.2294	42.436	40.8712	39.7472	39.5872	43.1582	40.4143	40.9579	41.7266	40.773
21	44.1305	39.4264	45.4783	45.6485	43.8185	41.6266	41.3364		39.2333	40.7692	43.7004	40.7414	0.0662824		2.95909		41.5047	41.1353	45.6587	42.6265	41.5047	40.9694	41.0289	44.3005	41.5878	42.0268	42.486	41.9827
22	45.0099	40.4206	46.8024	46.6109	45.5922	42.8262	42.3473		40.673	41.4853	44.8872	41.8329	0.0631731		3.05425		42.6514	41.9831	47.0139	44.0686	42.6514	40.7059	42.2723	45.8416	42.4798	43.2202	43.6737	42.9039
23	45.8869	41.3542	48.0559	47.6103	46.6054	43.8391	43.214		41.3463	42.6367	45.9025	42.759	0.064905		3.14353		44.1196	43.3773	47.7277	44.0686	44.1196	41.8701	43.6219	46.5366	44.2114	44.2383	44.6826	44.0957
24	47.4131	42.523	49.0375	48.6702	47.4012	44.6876	44.516		42.6757	43.5601	47.009	43.8599	0.0574299		3.14916		45.7699	44.9351	48.9802	44.6843	45.7699	43.0329	44.5831	47.4257	44.3937	44.9871	46.0279	44.8845
25		42.9185	50.4014		48.1215	46.1646	45.8649		45.0672	43.9477	47.1471	45.2611	0.376322		1.88605		46.9006	45.6675	50.2105	46.1225	46.9006	44.1466	45.6427	48.7313	45.9675	46.5399	47.1603	46.2056
26		44.2113	51.0625		49.5216	47.5731	46.5755		46.3753	45.7639	48.2651	46.5719	0.388171		1.69318		47.8813	46.728	54.6191	47.6407	47.8813	45.5193	46.9136		46.6115	47.5819	48.9501	46.6566
27		45.2825	52.1751		50.4386	48.3859	48.1012		47.4085	46.5095	49.2987	47.6013	0.38917		1.69746		48.5629	47.8931	51.9364	48.6805	48.5629	46.3296	47.824		47.4462	48.5216	49.1271	47.5304
28			53.1601			49.1187	48.7695		48.0761		53.1601	48.6548	#DIV/0!		4.5053		49.7636	48.8353	52.656	49.0614	49.7636	47.3887	48.4398		49.065	49.0547	50.016	48.4871
29						50.1768	49.7961					49.9864	#DIV/0!				50.7152	49.5065			50.7152	48.8812			49.3238		50.3123	49.1025
30						51.3152	50.3376					50.8264	#DIV/0!				51.0326	49.1945			51.0326	48.9645			50.6761		50.4199	49.8203
31						52.1682	51.3389					51.7536	#DIV/0!					50.1512				50.1237					50.1512	50.1237
											RIGHT		LEFT
											KO avg	WT Avg	KO AVG	WT AVG
										1	10.1762	7.58102	10.8	7.99282
										2	15.9935	11.4815	15.7612	12.6322
										3	21.2691	16.0559	21.3399	19.6452
										4	25.8718	19.8029	25.2726	23.3912
										5	27.583	24.535	29.0434	27.0375
										6	29.9379	26.3652	31.7954	29.6147
										7	31.7005	29.1704	33.3037	31.6447
										8	33.2035	31.1415	35.1861	33.5226
										9	34.4315	32.6224	36.3196	34.5326
										10	35.717	33.7768	37.201	35.2836
										11	35.7836	34.8454	37.4922	35.6666							;
										12	37.1861	35.2778	37.7755	35.713
										13	37.4889	36.3472	37.793	35.9968
										14	37.8446	36.477	37.7339	36.3163
										15	38.3126	37.5686	38.2368	36.74
										16	38.6834	37.8465	38.2963	36.9597
										17	39.6245	38.4082	39.0445	37.5493
										18	40.5148	38.8392	39.3182	38.4076
										19	41.4877	39.3305	40.2815	39.5349
										20	42.6979	40.4887	41.7266	40.773
										21	43.7004	40.7414	42.486	41.9827
										22	44.8872	41.8329	43.6737	42.9039
										23	45.9025	42.759	44.6826	44.0957
										24	47.009	43.8599	46.0279	44.8845
										25	47.1471	45.2611	47.1603	46.2056
										26	48.2651	46.5719	48.9501	46.6566
										27	49.2987	47.6013	49.1271	47.5304
										28	53.1601	48.6548	50.016	48.4871
										29		49.9864	50.3123	49.1025
										30		50.8264	50.4199	49.8203
										31		51.7536	50.1512	50.1237
	Span of Slices	Slice # of Max Diameter Of Femur Head	Measure of Max Diameter (pixels)	Slice # of Max Femur Neck	Measure of femur neck (pixels)	For Illustration- Femoral head vertical measurement (pixels)			Avg Diameter Mean of Femur Head	RT	LT		Avg vertical measurement of Femur Head	RT	LT
M1 KO-RT	61-112	86	50.8	96	42.3	25			KO	48.4	48.696		KO	23.7	22.914
M2 KO-RT	56-104	80	47.4	84	38	22.8			WT	45.14	47		WT	21.04	22.2
M3 KO-RT	51-102	76	49.8	74	42.1	23
M4 KO-RT	47-95	71	49.2	67	42.2	23
M5 KO-RT	84-133	98	44.8	125	33.6	24.7
M1 WT-RT	33-81	57	44.7	66	36.8	19
M2 WT-RT	11-51	31	46.3	31	39.6	20.6
M3 WT-RT	73-119	96	46.8	98	32.8	22
M4 WT-RT	66-112	89	47.4	94	38.8	22.8
M5 WT-RT	54-97	75	40.5	75	43.4	20.8
M1 KO-LT	62-112	86	47.43	94	38.3	22.8
M2 KO-LT	34-77	55	49	70	42	25
M3 KO-LT	48-98	73	50	86	34.7	22.3
M4 KO-LT	23-71	47	48.75	61	42	22.47
M5 KO-LT	71-121	96	48.3	100	37.5	22
M1 WT-LT	69-116	92	46	102	35.01	21
M2 WT-LT	63-108	85	48.1	97	48.3	24
M3 WT-LT	54-102	78	46.8	75	43.2	23
M4 WT-LT	32-78	55	48.3	70	36.1	23
M5 WT-LT	63-109	86	45.8	86	45.8	20
