# Supplementary material for: A murine model for developmental dysplasia of the hip: ablation of CX3CR1 affects acetabular morphology and gait
Source: J Transl Med. 2017 Nov 10;15:233. doi: 10.1186/s12967-017-1335-0 (PMC5681830; doi:10.1186/s12967-017-1335-0)
Supplement: Supplementary file 3 — Additional file 3: Figure S3. All 8 weeks old mouse hip socket diameter measurements. [file 12967_2017_1335_MOESM3_ESM.xlsm]

## Sheet: LEFT slice
Slice	Parameter	KNOCK OUT													PVALUE	%Diff	WILD TYPE
		111	112	113	114	121	122	123	124	Average	SD	1.5*3Q	95%CI-	95%CI+		>15%	211	212	213	214	221	222	223	224	Average	SD	1.5*3Q	95%CI-	95%CI+	Sig Area													Left Hind - Average per Slice #
1	Area											-	-	-	-	-	-	-	-	-	-	119.394	-	-	119.394	-	179.09	-	-
2	Area											-	-	-	-	-	153.388	-	-	-	-	122.781	-	-	138.084	21.6425	218.604	108.09	168.078
3	Area	-	-	-	-	-	-	-	192.496	192.496	-	288.745	-	-	-	27.8383	153.823	-	-	-	-	125.804	-	156.742	145.456	17.0816	232.923	126.127	164.786
4	Area	-	-	-	-	-	-	-	198.65	198.65	-	297.974	-	-	-	29.5066	155.999	-	-	-	-	127.849	-	158.864	147.571	17.1392	236.147	128.176	166.965
5	Area	276.446	-	-	-	-	-	-	207.24	241.843	48.9361	388.717	174.023	309.664	0.173214	30.5315	158.516	207.275	-	-	146.983	127.148	267.153	159.63	177.784	51.1276	293.046	136.874	218.694
6	Area	278.747	-	-	371.009	291.038	-	-	220.322	290.279	62.0344	466.546	229.486	351.071	0.0117075	45.433	158.401	208.071	-	212.645	142.953	125.366	270.259	161.972	182.81	50.1566	315.538	145.654	219.966	300
7	Area	290.911	154.505	-	316.098	304.338	257.598	-	229.714	258.861	60.1875	451.472	210.702	307.02	0.0321685	33.6441	165.989	210.054	-	211.733	145.953	124.056	270.374	162.013	184.31	49.5924	316.34	147.572	221.048	300
8	Area	293.493	157.413	-	307.846	309.083	270.797	-	240.752	263.231	57.9116	456.387	216.893	309.569	0.0306437	33.2933	174.661	208.224	-	212.328	151.622	122.94	281.044	165.878	188.099	51.4483	315.414	149.987	226.212	300
9	Area	305.889	162.929	294.997	302.635	316.909	280.652	333.246	256.127	281.673	53.2627	462.966	244.764	318.581	0.00629369	38.3897	185.263	207.915	-	212.576	150.39	120.464	291.006	169.057	190.953	54.6071	315.368	150.5	231.406	300
10	Area	295.932	174.865	282.879	298.467	219.264	283.737	322.105	265.459	267.839	48.0482	444.849	234.543	301.134	0.0130731	34.5502	194.485	207.472	-	209.992	151.888	121.161	295.873	141.647	188.931	58.3887	313.097	145.677	232.185	300
11	Area	287.987	181.089	272.713	285.395	211.724	290.039	324.499	278.985	266.554	46.6393	432.75	234.235	298.873	0.0258684	30.4902	200.525	206.488	-	230.631	153.782	123.785	307.584	149.429	196.032	61.8425	327.84	150.219	241.845	300
12	Area	284.987	191.262	261.467	275.186	202.929	296.379	327.194	290.737	266.268	46.7639	438.221	233.863	298.673	0.0318789	29.7295	194.7	207.294	-	229.435	156.257	124.451	317.345	151.98	197.352	64.0254	327.547	149.922	244.782	300
13	Area	295.107	192.253	236.15	267.969	199.345	307.603	312.254	300.414	263.887	48.7596	453.317	230.099	297.675	0.0705648	26.5043	190.436	207.374	-	234.671	156.972	125.544	343.143	156.766	202.129	71.9613	331.534	148.821	255.438
14	Area	289.869	206.113	231.213	271.22	218.083	312.953	310.759	326.731	270.867	46.8985	466.961	238.369	303.366	0.0752279	26.8531	193.147	209.292	-	236.348	151.7	128.852	367.067	160.781	206.741	79.562	334.229	147.802	265.68
15	Area	278.865	210.795	222.98	257.149	211.459	320.554	280.081	335.161	264.631	47.898	435.299	231.44	297.822	0.00306379	38.9357	196.087	225.994	-	237.535	148.054	159.401	116.459	165.164	178.385	43.5289	316.561	146.139	210.631	300
16	Area	272.676	227.335	220.173	254.252	209.593	221.956	266.353	341.247	251.698	42.9703	401.9	221.922	281.474	0.00709486	33.437	193.827	226.124	227.025	235.47	144.99	120.683	116.7	171.922	179.593	48.4354	339.524	146.029	213.156	300
17	Area	227.621	231.983	219.936	248.751	192.346	226.5	264.143	341.848	244.141	44.671	378.898	213.186	275.096	0.0151121	30.2624	192.872	224.206	224.027	236.564	146.815	120.533	114.859	179.869	179.968	48.0158	336.108	146.696	213.241	300
18	Area	225.525	309.79	220.166	177.262	186.91	236.799	336.523	339.196	254.021	65.2709	474.71	208.792	299.251	0.0219637	34.049	194.343	221.184	220.862	241.668	144.124	123.426	113.676	181.615	180.112	48.2014	331.413	146.711	213.513	300
19	Area	218.608	177.368	223.763	125.091	184.545	241.426	306.9	338.444	227.018	69.4305	386.692	178.906	275.13	0.301665	16.4407	220.764	221.726	214.521	266.956	136.169	125.282	112.826	241.995	192.53	58.7619	340.19	151.811	233.249
20	Area	214.925	179.189	210.876	172.203	185.41	242.799	284.223	384.768	234.299	71.1265	379.733	185.012	283.586	0.213161	19.0448	218.416	219.944	203.947	268.437	143.762	155.437	109.742	228.771	193.557	52.4089	333.226	157.24	229.874
21	Area	208.389	175.515	203.562	165.661	171.569	224.044	256.081	367.155	221.497	66.1568	348.08	175.654	267.341	0.19993	18.9834	212.916	215.556	191.284	255.179	143.325	151.055	111.106	184.334	183.094	46.2884	320.364	151.019	215.17
22	Area	192.707	178.465	198.367	176.531	162.479	228.162	234.466	334.258	213.179	54.8958	344.607	175.139	251.22	0.213378	15.1149	185.987	205.473	186.09	243.493	189.191	148.593	127.699	179.246	183.222	34.7994	289.892	159.107	207.336
23	Area	186.072	171.488	215.759	168.09	156.49	212.801	249.164	319.631	209.937	53.8109	336.165	172.649	247.225	0.239386	14.5072	180.299	200.88	175.141	241.441	191.492	139.829	122.912	200.331	181.541	37.0979	300.703	155.834	207.248
24	Area	172.415	207.249	205.471	167.965	151.327	207.053	241.425	313.353	208.282	51.1365	323.69	172.847	243.718	0.0799847	22.5222	164.124	181.315	164.256	228.749	154.837	118.037	120.563	197.081	166.12	37.0985	277.885	140.413	191.828
25	Area	146.771	192.712	196.32	159.361	144.642	200.819	228.263	292.142	195.129	48.867	311.52	161.266	228.991	0.0732112	22.0258	156.208	176.351	154.774	204.121	139.424	133.485	113.197	173.749	156.414	28.4323	261.599	136.711	176.116
26	Area	135.801	188.07	192.037	149.59	138.986	182.571	209.797	269.505	183.295	44.0604	294.716	152.763	213.826	0.0810792	21.4254	149.581	164.536	145.856	201.448	126.684	128.455	101.998	164.028	147.823	30.1105	246.232	126.958	168.688
27	Area	121.233	174.332	187.659	142.578	129.533	173.71	200.425	246.958	172.054	41.2772	286.276	143.45	200.657	0.0742461	21.6879	147.557	143.781	130.188	186.467	117.145	125.958	97.8897	158.129	138.389	27.065	225.3	119.635	157.144
28	Area	107.588	167.396	199.355	139.722	126.364	146.468	198.891	238.549	165.542	43.9369	298.511	135.095	195.988	0.0285855	29.1047	140.959	119.911	120.898	158.213	107.405	112.437	91.2694	136.762	123.482	21.131	206.717	108.839	138.125	300
29	Area	97.0946	159.009	161.963	130.853	120.031	132.421	182.37	201.063	148.1	34.275	250.597	124.35	171.851	0.0214071	27.3149	124.829	107.227	109.748	136.969	98.5769	103.964	84.0438	134.706	112.508	18.3445	190.947	99.7961	125.22	300
30	Area	148.283	138.065	160.086	122.732	119.025	118.434	168.458	173.267	143.544	22.345	243.269	128.06	159.028	0.000616944	36.0249	114.022	85.697	99.6088	116.566	90.7642	88.1215	77.2324	125.789	99.725	17.2585	171.987	87.7658	111.684	300
31	Area	129.488	114.375	155.41	120.193	70.2026	110.994	145.14	153.861	124.958	28.0774	220.98	105.502	144.414	0.00576842	34.9674	105.588	79.8206	90.6427	102.309	70.6047	76.1822	68.8984	108.082	87.7659	16.0265	154.693	76.6603	98.8715	300
32	Area	111.095	103.712	115.501	108.444	68.0236	106.764	126.045	132.507	109.011	19.2803	177.206	95.6511	122.372	0.000615271	38.1208	89.9667	66.6383	81.7982	83.1812	62.9088	64.81	60.279	83.2827	74.1081	11.5638	124.81	66.095	82.1213	300
33	Area	96.3743	90.7904	116.319	94.5107	63.9858	94.497	117.254	111.308	98.1299	17.4	168.841	86.0726	110.187	0.000474828	39.7092	77.6479	58.6849	72.0869	75.1055	54.636	57.6026	53.2234	75.9593	65.6183	10.4885	112.978	58.3503	72.8864	300
34	Area	90.0983	76.904	107.022	85.4403	62.4075	79.3942	101.972	94.9264	87.2705	14.4611	145.031	77.2497	97.2913	0.000199022	40.888	65.898	51.908	64.0117	62.9657	45.9258	58.6283	45.9639	65.8518	57.6441	8.55218	96.7076	51.7179	63.5704	300
35	Area	75.8386	67.8354	95.5929	74.3769	57.9773	65.2717	85.709	77.6581	75.0325	11.8481	119.506	66.8223	83.2427	0.000582177	38.7017	67.708	42.6646	57.1908	51.837	41.0764	50.2757	37.358	57.5044	50.7019	10.1021	85.9037	43.7016	57.7021	300
36	Area	64.65	57.4248	75.5208	65.1354	52.3893	53.1527	71.1142	62.469	62.732	8.19617	99.9451	57.0525	68.4116	0.000514271	35.3276	57.292	38.0952	49.2771	47.4989	35.2329	42.7867	31.4646	49.5304	43.8972	8.59905	74.0106	37.9385	49.856	300
37	Area	53.3172	46.6696	60.0877	55.2015	48.6475	42.6873	62.2069	52.28	52.6372	6.59855	84.6346	48.0647	57.2097	0.000356469	35.6558	47.0962	29.9256	40.3272	39.9207	29.5442	36.804	27.594	42.4578	36.7087	7.01824	61.2898	31.8454	41.572	300
38	Area	45.7103	38.596	49.759	43.6647	42.9391	34.4248	48.3855	41.6703	43.1437	5.02866	69.5687	39.6591	46.6283	0.000425121	32.9383	37.7754	25.9701	33.943	34.4014	22.9389	32.1816	24.6628	35.6656	30.9423	5.60249	52.0762	27.0601	34.8246	300
39	Area	39.1431	28.1953	38.7192	30.0386	34.5464	26.6973	35.4507	32.1921	33.1228	4.64384	54.4018	29.9049	36.3408	0.00231511	30.7787	28.7859	18.5876	27.1322	27.6143	17.013	26.9566	19.9795	28.2328	24.2877	4.87047	41.6533	20.9127	27.6627	300
40	Area	30.5561	20.9888	28.2573	20.5588	25.2714	18.6395	25.9807	23.2636	24.1895	4.08035	39.8247	21.362	27.017	0.0248854	23.8588	23.4912	14.5625	21.1355	22.0479	12.0787	20.5396	16.4352	21.9757	19.0333	4.13023	32.9906	16.1712	21.8953	300
41	Area	21.4048	13.3667	17.1784	15.2346	19.2585	13.7301	16.0308	15.745	16.4936	2.72575	26.5477	14.6048	18.3824	0.0365826	21.4822	16.195	10.0488	16.3512	13.9395	8.33333	14.2525	12.9485	14.2839	13.2941	2.81163	22.1425	11.3458	15.2424	300
42	Area	12.6394	8.37874	5.37397	9.71455	13.1779	8.74433	7.86444	9.56672	9.43251	2.53332	15.6686	7.67703	11.188	0.36873	12.4004	7.97965	5.2227	10.6317	10.4026	4.84976	8.93694	9.446	9.17969	8.33113	2.19803	14.5277	6.808	9.85426
43	Area	5.41229	2.74784	1.1016	4.30783	5.50341	3.46432	2.54206	4.86726	3.74333	1.55636	7.50527	2.66484	4.82181	0.761066	5.80307	2.63873	2.90497	4.72026	6.09514	2.17096	4.06475	4.91803	4.22351	3.96705	1.31986	7.15456	3.05245	4.88164
1	Axis (major)											-	-	-	-	-	-	-	-	-	-	106.226	-	-	106.226	-	159.339	-	-
2	Axis (major)											-	-	-	-	-	106.9	-	-	-	-	106.451	-	-	106.675	0.31709	160.181	106.236	107.115
3	Axis (major)	-	-	-	-	-	-	-	100.776	100.776	-	151.163	-	-	-	3.95745	106.176	-	-	-	-	106.698	-	101.658	104.844	2.77141	159.656	101.708	107.98
4	Axis (major)	-	-	-	-	-	-	-	101.347	101.347	-	152.021	-	-	-	3.08362	105.655	-	-	-	-	106.677	-	101.233	104.522	2.89376	159.249	101.247	107.796
5	Axis (major)	117.042	-	-	-	-	-	-	102.303	109.672	10.4218	170.036	95.2287	124.116	0.564721	4.58319	104.631	88.0726	-	-	113.549	106.635	114.86	100.803	104.758	9.76644	167.731	96.9438	112.573
6	Axis (major)	116.987	-	-	119.986	104.207	-	-	104.952	111.533	8.12815	176.606	103.568	119.498	0.139412	8.60626	103.753	88.4686	-	92.2621	112.57	104.867	113.745	100.646	102.33	9.48637	163.078	95.3027	109.358
7	Axis (major)	116.026	95.4343	-	114.522	103.783	101.466	-	104.935	106.028	7.89153	168.188	99.7132	112.342	0.39578	4.02314	104.037	88.6394	-	92.5179	111.049	103.534	113.128	100.017	101.846	8.98517	161.315	95.1899	108.502
8	Axis (major)	114.435	94.4878	-	113.98	103.723	103.207	-	106.097	105.988	7.48808	168.014	99.9965	111.98	0.409652	3.8118	104.815	88.8443	-	93.074	109.304	102.216	114.845	101.068	102.024	8.94347	160.589	95.3983	108.649																			Area - Left
9	Axis (major)	112.696	94.456	100.487	113.72	104.906	104.364	97.88	108.626	104.642	6.86638	164.465	99.8837	109.4	0.577399	2.2444	107.545	89.1782	-	93.7869	107.569	100.941	115.32	101.894	102.319	8.86447	161.336	95.7524	108.886																			Axis (major) - Left
10	Axis (major)	110.193	96.9575	100.883	113.042	101.296	103.794	97.4141	107.29	103.859	5.8654	162.024	99.7945	107.923	0.606406	1.97165	109.415	90.0515	-	93.9432	106.295	99.9838	115.179	97.9515	101.831	8.89786	161.782	95.2397	108.423																			Axis (minor) - Left
11	Axis (major)	109.089	99.3484	100.846	113.505	100.771	104.409	97.776	108.3	104.256	5.54365	162.746	100.414	108.097	0.550761	2.21398	110.052	90.1911	-	95.0193	104.454	99.6453	115.588	98.8592	101.973	8.74716	160.879	95.4928	108.453																			Diameter (max) - Left
12	Axis (major)	107.544	100.569	100.749	111.771	100.386	103.93	98.991	107.744	103.961	4.58961	161.391	100.78	107.141	0.58125	1.88655	110.28	92.1506	-	94.7365	103.541	98.7135	115.607	99.0934	102.018	8.41745	160.366	95.782	108.253																			Diameter (mean) - Left
13	Axis (major)	106.133	100.906	100.604	111.053	99.5018	103.411	100.73	109.142	103.935	4.36019	160.327	100.914	106.956	0.519174	2.08735	106.958	92.623	-	95.765	102.518	98.5406	116.419	99.6916	101.788	7.9221	157.107	95.9193	107.657																			Diameter (min) - Left
14	Axis (major)	106.472	102.914	102.169	110.147	104.427	101.967	102.968	110.583	105.206	3.49519	161.086	102.784	107.628	0.239674	3.65353	105.632	93.8305	-	94.9526	99.0899	98.7302	116.905	100.879	101.431	7.85187	154.883	95.6147	107.248																			Radius (max) - Left
15	Axis (major)	106.022	102.921	102.62	107.833	102.712	102.434	100.829	111.226	104.575	3.49663	159.712	102.152	106.998	0.00182339	6.90739	102.604	95.6923	-	95.5561	97.418	99.9063	92.3457	99.624	97.5923	3.41349	149.648	95.0636	100.121	140																		Radius (min) - Left
16	Axis (major)	106.022	104.42	103.558	107.293	105.572	96.0737	99.7709	110.683	104.174	4.51843	159.509	101.043	107.305	0.00113519	8.23417	99.2946	97.0317	91.3453	97.4199	95.7081	94.2653	91.3522	101.066	95.9354	3.5037	146.833	93.5075	98.3633	140																		Radius Ratio - Left
17	Axis (major)	100.157	104.968	103.128	106.871	103.027	94.277	98.0794	109.383	102.486	4.86803	158.165	99.1129	105.86	0.00423355	7.49945	97.6824	96.8	91.8027	98.4054	94.4545	91.6856	89.6526	100.141	95.0781	3.75154	146.795	92.4785	97.6777	140																		Size (length) - Left
18	Axis (major)	99.3213	93.5353	102.241	100.339	101.154	96.7489	101.518	107.352	100.276	4.05376	152.548	97.467	103.085	0.0330661	5.50038	96.5207	98.0784	91.1257	102.959	92.2814	90.9808	88.3451	98.9732	94.9081	4.98139	147.453	91.4562	98.3599	140																		Size (width) - Left
19	Axis (major)	97.832	94.7915	102.284	93.8894	99.7669	97.6261	101.774	106.878	99.3553	4.26291	152.853	96.4014	102.309	0.069221	5.55874	95.3778	99.9692	90.796	105.052	87.4294	89.8769	86.7032	96.6502	93.9818	6.44061	146.22	89.5188	98.4448
20	Axis (major)	96.0288	96.8323	103.582	97.8491	98.2963	97.5315	100.228	109.946	100.037	4.64803	151.6	96.8159	103.258	0.0620764	6.11427	94.4591	100.846	90.4629	107.026	90.6091	91.077	85.1272	93.2064	94.1017	6.85132	144.084	89.3541	98.8494
21	Axis (major)	95.5373	96.3546	102.303	96.2809	96.0266	92.5592	96.4499	108.543	98.0068	5.03268	146.87	94.5194	101.494	0.171422	4.7416	92.6679	101.333	89.0137	107.02	90.2581	88.4334	84.764	94.2483	93.4673	7.34862	144.029	88.3751	98.5595
22	Axis (major)	93.2045	94.0588	100.943	94.4324	94.3477	92.1747	94.4053	105.847	96.1767	4.707	144.09	92.9149	99.4384	0.373815	3.09984	92.8241	100.092	88.8666	108.966	89.9146	86.6162	86.3546	92.2925	93.2408	7.71634	141.962	87.8938	98.5879
23	Axis (major)	91.5593	93.2295	100.785	92.6491	91.9278	89.4617	98.6034	104.117	95.2916	5.20299	148.723	91.6862	98.897	0.499503	2.81116	91.4442	102.934	87.0108	110.833	89.4344	84.68	83.846	91.0168	92.6499	9.43913	141.475	86.1091	99.1908
24	Axis (major)	89.2237	98.4972	99.0462	92.2225	89.559	88.4821	98.1977	103.146	94.7967	5.58078	147.952	90.9295	98.664	0.353456	4.18653	87.1728	100.89	84.615	110.899	87.1416	83.066	82.417	91.0736	90.9094	10.0047	140.292	83.9767	97.8422
25	Axis (major)	85.8528	95.3354	98.105	91.1587	87.3317	86.8885	96.2144	101.581	92.8084	5.84493	145.031	88.7582	96.8587	0.332246	4.65295	84.0292	102.382	82.4399	107.473	84.8589	80.5413	80.8997	86.0823	88.5883	10.3478	135.236	81.4177	95.7589
26	Axis (major)	83.6858	94.3453	97.8321	89.4487	86.7903	84.0318	92.8727	100.321	91.1659	6.21305	142.825	86.8606	95.4713	0.375922	4.67333	83.613	99.7899	80.1434	109.125	80.7279	78.6482	78.8736	85.1012	87.0027	11.2777	133.16	79.1878	94.8176
27	Axis (major)	80.2324	92.0401	97.3492	88.2773	82.9232	81.5028	91.3225	97.2218	88.8587	6.78563	140.003	84.1565	93.5608	0.535835	3.72236	82.1259	100.548	77.4285	109.863	74.4098	78.1834	77.1172	85.2162	85.6115	12.78	133.574	76.7555	94.4674
28	Axis (major)	77.8845	90.945	97.9859	87.0568	81.1144	79.115	89.6808	96.9489	87.5914	7.74165	138.669	82.2268	92.956	0.449547	4.44037	81.4326	95.8666	76.302	105.759	72.5944	76.1932	77.063	85.0817	83.7865	11.4646	131.667	75.8421	91.731
29	Axis (major)	77.619	92.4423	92.0904	84.3622	78.8538	76.3054	87.5478	92.4328	85.2067	6.92115	138.264	80.4107	90.0027	0.571622	3.39381	80.9759	95.3769	73.3601	104.584	70.8382	73.0854	75.8162	84.8692	82.3632	12.0365	131.244	74.0225	90.7039
30	Axis (major)	85.8982	90.8996	92.5947	82.5326	75.9119	73.5165	85.4549	89.2467	84.5069	6.86753	134.49	79.748	89.2658	0.277669	6.03742	80.1501	85.8937	71.2494	99.6392	69.7115	70.7291	74.108	84.9539	79.5544	10.3268	127.783	72.3984	86.7103
31	Axis (major)	83.7954	88.8211	92.0486	81.5268	71.924	70.682	81.409	87.0355	82.1553	7.61655	131.223	76.8774	87.4332	0.33004	5.57398	78.6068	84.8684	68.9294	96.4603	68.5544	69.1394	72.6553	82.3871	77.7001	9.89535	124.511	70.8431	84.5571
32	Axis (major)	80.6076	88.3534	84.7768	77.6443	70.0165	71.1929	76.8392	84.0302	79.1826	6.50973	126.325	74.6717	83.6935	0.118911	7.18638	75.7337	77.9306	66.8363	85.3573	66.6639	67.8873	70.953	78.1549	73.6896	6.71588	116.98	69.0358	78.3434
33	Axis (major)	79.2902	85.3494	83.6465	72.2019	67.4016	68.2751	74.0737	81.531	76.4712	6.94122	123.09	71.6612	81.2811	0.247831	5.6249	74.3023	75.6734	64.3441	83.9619	64.7841	66.1324	71.5991	77.502	72.2874	6.93607	114.196	67.4811	77.0938
34	Axis (major)	78.5198	79.9047	80.8995	69.5453	65.5829	64.0607	70.562	78.7993	73.4843	6.81495	118.613	68.7618	78.2067	0.324545	4.4674	74.1069	72.3432	62.0862	77.5214	61.8835	69.3455	70.2719	74.6266	70.2732	5.71646	111.355	66.3119	74.2344
35	Axis (major)	77.3717	76.8396	77.2408	67.129	62.7965	59.2059	66.2509	75.0206	70.2319	7.26075	115.41	65.2005	75.2632	0.430251	3.92725	75.1523	66.8804	60.13	74.3198	59.038	66.2035	66.7006	71.7901	67.5268	6.0011	108.634	63.3683	71.6853
36	Axis (major)	71.6897	72.9752	71.255	63.2738	58.0483	54.8233	60.677	70.6811	65.4279	7.08976	107.046	60.5151	70.3408	0.689897	1.97608	72.2135	64.3819	56.7742	67.5027	57.292	62.834	63.4238	68.7592	64.1477	5.36193	101.725	60.4321	67.8632
37	Axis (major)	67.8767	68.8487	65.8729	59.1815	56.6226	51.5801	57.1208	67.8847	61.8735	6.54852	101.818	57.3357	66.4113	0.617223	2.46524	67.3946	58.4365	54.5809	65.4565	53.6274	58.0541	60.2041	65.1799	60.3668	5.16109	97.8736	56.7904	63.9431
38	Axis (major)	62.7865	63.5406	62.2985	56.31	53.1303	46.9435	50.5563	63.1322	57.3372	6.53711	94.3093	52.8073	61.8671	0.740997	1.64068	60.1981	58.0636	52.2699	60.6906	48.3616	55.2126	56.7276	59.7093	56.4042	4.30523	89.7472	53.4209	59.3875
39	Axis (major)	58.9177	55.5466	58.6529	50.894	48.8683	42.4372	42.9549	57.9401	52.0265	6.80614	87.1775	47.3101	56.7428	0.612897	2.80015	53.8035	45.718	47.7421	56.1481	45.9111	50.2532	51.0777	54.0644	50.5898	3.91666	80.8031	47.8757	53.3038
40	Axis (major)	53.8325	49.9022	54.5653	50.6211	43.6206	36.1992	37.6584	50.7589	47.1448	7.11898	77.291	42.2117	52.0779	0.941568	0.477104	47.6831	45.6735	43.7886	56.8412	41.3823	45.0821	45.6425	49.2699	46.9204	4.65327	72.1197	43.6959	50.1449
41	Axis (major)	48.4524	43.4273	49.4819	47.5398	41.4019	31.3448	35.5685	42.4696	42.4608	6.37088	71.652	38.0461	46.8755	0.102731	10.8746	42.1479	33.5586	38.4607	39.4019	33.517	38.2651	40.9865	38.3139	38.0814	3.1223	59.6971	35.9178	40.245
42	Axis (major)	41.2092	34.4371	41.9374	39.847	40.3205	24.3203	30.9456	34.1355	35.8941	6.13708	60.814	31.6414	40.1468	0.17881	11.7006	32.6419	27.7422	32.958	38.6878	23.8178	31.304	38.358	29.9012	31.9264	5.02003	51.462	28.4477	35.405
43	Axis (major)	28.4638	17.0894	17.0698	29.8279	28.3695	15.9223	18.9191	22.7414	22.3004	5.83469	42.5896	18.2572	26.3435	0.437699	9.73064	14.2657	15.5702	25.7473	23.487	17.0696	18.2351	24.2427	23.231	20.2311	4.4306	35.5139	17.1609	23.3013
1	Axis (minor)											-	-	-	-	-	-	-	-	-	-	78.0812	-	-	78.0812	-	117.122	-	-
2	Axis (minor)											-	-	-	-	-	79.7465	-	-	-	-	79.0553	-	-	79.4009	0.488764	119.361	78.7235	80.0783
3	Axis (minor)	-	-	-	-	-	-	-	89.9413	89.9413	-	134.912	-	-	-	7.33142	80.7441	-	-	-	-	80.104	-	89.8934	83.5805	5.4765	127.978	77.3834	89.7777
4	Axis (minor)	-	-	-	-	-	-	-	91.2296	91.2296	-	136.844	-	-	-	7.62769	82.0777	-	-	-	-	80.5669	-	90.9349	84.5265	5.60102	129.76	78.1885	90.8646
5	Axis (minor)	95.8546	-	-	-	-	-	-	92.684	94.2693	2.24195	142.593	91.1622	97.3765	0.749745	3.38728	83.5503	111.057	-	-	79.0654	80.6905	100.066	92.3467	91.1294	12.5731	147.204	81.069	101.19
6	Axis (minor)	96.5775	-	-	112.796	110.585	-	-	93.8353	103.448	9.62511	166.706	94.016	112.881	0.227885	9.45024	85.0498	110.573	-	106.881	79.6447	82.1904	100.927	93.528	94.1134	12.3446	155.856	84.9685	103.258
7	Axis (minor)	99.9762	82.65	-	108.133	113.5	105.47	-	95.8661	100.933	10.874	161.201	92.2318	109.633	0.367205	5.95774	86.5993	111.087	-	106.526	82.6186	83.4883	100.569	94.7649	95.0933	11.3948	155.321	86.6521	103.534
8	Axis (minor)	101.997	83.9197	-	107.513	114.741	106.44	-	97.3403	101.992	10.5929	160.867	93.5159	110.468	0.293932	6.44806	87.6622	110.116	-	105.596	85.0612	84.8142	100.644	95.4511	95.6207	10.2185	154.68	88.0509	103.191
9	Axis (minor)	105.702	86.4087	117.909	107.618	115.727	107.236	128.951	98.3178	108.484	12.878	174.409	99.5599	117.408	0.0574531	11.8534	88.6734	109.055	-	104.594	88.254	86.0103	101.359	96.4633	96.3442	8.99892	154.465	89.6778	103.011
10	Axis (minor)	106.402	86.7897	116.075	107.801	106.608	108.096	128.276	101.229	107.66	11.8059	165.136	99.4786	115.84	0.0475135	11.388	90.1036	107.879	-	103.212	91.4049	87.5665	101.959	90.2938	96.0597	8.04323	153.878	90.1013	102.018
11	Axis (minor)	106.163	87.0093	115.221	105.118	106.992	108.735	128.141	103.392	107.596	11.5361	165.535	99.6024	115.59	0.0740828	9.64789	92.0688	106.39	-	106.62	94.0324	89.2528	103.152	92.3366	97.6933	7.41729	157.157	92.1986	103.188
12	Axis (minor)	107.363	88.3887	113.621	105.087	105.786	110.508	127.787	106.397	108.117	10.8907	166.929	100.57	115.664	0.0528158	10.072	88.1433	104.291	-	106.382	96.466	90.8901	104.403	93.673	97.7497	7.29345	156.52	92.3467	103.153
13	Axis (minor)	112.595	88.7349	110.079	104.889	106.258	113.501	121.629	107.533	108.153	9.45175	169.233	101.603	114.702	0.0564596	8.67649	91.0834	103.731	-	106.232	98.3454	92.116	107.411	95.1931	99.1589	6.71117	157.472	94.1873	104.131
14	Axis (minor)	110.87	90.6095	107.667	105.563	107.27	116.513	118.624	111.42	108.567	8.54998	169.039	102.642	114.492	0.0704454	7.57118	93.5065	103.039	-	107.863	100.032	93.6273	110.318	96.1432	100.647	6.73596	158.176	95.657	105.637
15	Axis (minor)	108.64	92.2235	104.983	104.961	106.081	117.308	117.819	112.747	108.095	8.25353	170.83	102.376	113.815	0.0366697	8.01543	96.2065	104.73	-	107.919	100.222	95.1231	95.598	98.5557	99.7648	4.90544	153.714	96.1309	103.399
16	Axis (minor)	106.851	95.5664	103.021	104.308	104.102	106.927	115.737	114.668	106.397	6.48572	163.293	101.903	110.892	0.0580301	5.38539	99.4705	102.808	107.149	104.629	100.711	94.5832	96.9353	100.255	100.818	4.04732	154.895	98.0132	103.622
17	Axis (minor)	104.863	97.1994	101.981	103.099	102.541	109.56	115.889	115.743	106.359	6.75721	166.658	101.677	111.042	0.0811302	4.7234	101.308	101.932	105.515	103.251	102.402	95.9798	98.3862	102.839	101.452	2.98013	154.413	99.3865	103.517
18	Axis (minor)	105.197	156.159	102.453	97.1213	102.317	108.409	124.649	117.991	114.287	19.1592	179.483	101.011	127.563	0.0836259	11.8353	103.039	99.808	105.491	99.6607	103.576	97.5511	98.476	104.53	101.516	2.99449	155.722	99.4414	103.591
19	Axis (minor)	103.977	95.8306	101.875	97.6983	103.677	108.51	116.613	118.793	105.872	8.29209	165.803	100.126	111.618	0.383714	2.83143	106.262	97.8284	104.29	102.369	103.562	99.3872	99.1406	110.486	102.916	4.20376	157.175	100.003	105.829
20	Axis (minor)	104.694	93.7596	99.8426	97.0113	105.75	108.883	112.727	122.575	105.655	9.24012	164.766	99.2523	112.058	0.458827	2.70233	106.708	96.1969	101.67	100.739	103.777	103.039	98.5647	112.009	102.838	4.90112	156.765	99.4419	106.234
21	Axis (minor)	103.717	92.61	98.6196	95.6045	105.622	107.211	110.486	121.364	104.404	9.13755	162.045	98.0724	110.736	0.453938	2.73053	106.913	94.2221	99.6833	97.6907	103.281	103.338	99.0665	108.542	101.592	4.81165	156.348	98.2577	104.926
22	Axis (minor)	101.701	98.4326	98.3241	96.648	103.729	109.67	108.085	119.033	104.453	7.51964	162.722	99.2421	109.664	0.360557	3.09613	105.301	92.6077	98.3983	93.7847	106.775	104.618	100.863	107.797	101.268	5.85349	158.504	97.2119	105.324
23	Axis (minor)	101.079	97.5056	97.6638	95.4585	103.206	108.516	107.666	116.894	103.499	7.19638	161.818	98.5118	108.485	0.375627	3.19804	104.804	88.7953	97.0458	92.2118	106.459	103.709	100.292	108.609	100.241	7.04298	157.827	95.3603	105.121
24	Axis (minor)	99.4454	104.038	96.6207	96.0027	102.804	107.722	105.829	116.851	103.664	6.78273	159.454	98.9641	108.364	0.251732	4.49365	105.407	85.0508	96.1826	89.765	105.077	102.51	99.2377	109.636	99.1082	8.37674	157.74	93.3036	104.913
25	Axis (minor)	96.3733	101.556	94.7677	93.9762	102.564	107.804	104.466	114.352	101.982	6.98149	157.95	97.1445	106.82	0.22953	4.93548	103.808	82.59	95.2706	86.2676	103.14	103.806	97.0219	104.657	97.0702	8.57563	155.71	91.1277	103.013
26	Axis (minor)	95.6146	102.115	93.6704	91.9371	102.289	105.132	103.232	109.521	100.439	6.0934	155.56	96.2165	104.661	0.139571	5.63629	100.351	81.4847	94.5484	84.7822	100.531	101.784	94.7058	101.277	94.9331	7.85557	151.076	89.4895	100.377
27	Axis (minor)	93.6182	99.9492	92.2298	90.4982	101.91	105.859	100.56	107.04	98.9581	6.21711	154.346	94.6499	103.266	0.0878484	7.29367	98.7783	76.0789	90.9231	81.5104	97.1169	99.2745	93.6835	98.5895	91.9944	8.75032	147.955	85.9308	98.0579
28	Axis (minor)	90.4822	101.464	95.6224	89.6409	101.743	100.9	102.001	105.655	98.4386	5.84974	152.712	94.385	102.492	0.0173689	10.8427	96.9294	71.8301	87.9688	77.9606	92.8541	94.9858	90.512	93.4722	88.3141	8.86261	140.776	82.1727	94.4555	140
29	Axis (minor)	87.2486	99.3327	87.6746	87.5824	100.752	97.8542	99.5381	102.041	95.2529	6.52932	149.762	90.7284	99.7774	0.0258215	11.2543	90.8582	67.9317	85.7787	73.5247	90.0004	95.9982	87.0961	89.644	85.104	9.48513	135.322	78.5313	91.6767	140
30	Axis (minor)	96.4819	93.0681	86.5327	85.5073	100.068	94.9501	97.3823	97.44	93.9288	5.28971	146.095	90.2632	97.5943	0.00243441	15.046	86.5775	64.6324	82.8372	69.7935	86.4532	86.3349	84.4104	85.241	80.785	8.58082	129.547	74.8389	86.7311	140
31	Axis (minor)	89.9798	82.5183	84.7075	86.3144	86.6055	92.6098	94.3741	92.6799	88.7237	4.29594	138.941	85.7468	91.7005	0.00200073	14.3255	84.6401	62.6623	80.2171	66.7364	80.7818	80.1364	79.7797	79.9508	76.8631	7.74648	120.537	71.4951	82.231	140
32	Axis (minor)	83.5696	75.4993	80.3069	84.6157	86.3379	90.1176	91.1744	87.6559	84.9096	5.17652	132.407	81.3226	88.4967	0.00070185	16.0211	77.8402	60.0334	77.2738	64.7656	75.9396	74.2846	74.8123	73.5709	72.3151	6.4118	114.41	67.872	76.7581	140
33	Axis (minor)	78.4455	71.4383	81.2579	82.7433	84.4214	85.9931	90.2292	80.4125	81.8677	5.57026	127.221	78.0077	85.7276	0.000227139	18.8737	73.0162	56.4225	73.4217	61.3849	69.9978	70.897	68.3134	68.5352	67.7486	5.91147	107.14	63.6522	71.845	140
34	Axis (minor)	75.2106	67.8481	79.1589	79.4809	84.1355	81.4438	87.0253	74.44	78.5929	6.03797	123.175	74.4088	82.7769	0.000120823	21.2187	65.6417	54.0967	69.9044	59.1708	61.7764	70.1965	62.1873	65.1545	63.516	5.41213	100.061	59.7657	67.2664	140
35	Axis (minor)	66.1892	64.2156	77.2255	75.2878	81.3308	76.3945	83.1615	67.9791	73.973	7.05548	117.378	69.0839	78.8621	0.000842275	21.1006	66.6039	50.8006	66.7205	53.7205	59.8247	65.3639	54.3249	61.4718	59.8539	6.27742	98.5109	55.5039	64.2038	140
36	Axis (minor)	63.2847	59.7541	72.7396	72.8441	79.9295	72.2437	79.8328	61.7516	70.2975	7.86773	111.887	64.8456	75.7495	0.000994364	22.5716	61.1014	48.2661	63.5112	55.3395	54.0515	60.8285	48.305	56.9121	56.0394	5.73007	91.3451	52.0688	60.0101	140
37	Axis (minor)	59.1432	54.19	66.9008	68.9618	77.1898	65.1029	77.7907	55.9614	65.6551	8.95174	106.528	59.452	71.8582	0.00170028	24.2834	55.3069	44.0517	56.7152	50.0443	49.7875	58.3394	44.7886	52.4705	51.438	5.27732	83.4885	47.7811	55.0949	140
38	Axis (minor)	57.2419	51.0672	62.2283	61.7384	74.9041	59.892	73.9488	50.4286	61.4312	9.15989	97.7377	55.0838	67.7785	0.00223396	25.6237	51.314	38.766	51.4699	47.6424	44.0368	54.8399	42.8788	48.8756	47.4779	5.28776	77.0295	43.8138	51.1421	140
39	Axis (minor)	52.3983	45.1413	54.3303	52.1619	67.2758	54.1127	68.0334	44.8617	54.7894	8.75254	86.3501	48.7243	60.8545	0.00545975	24.3701	45.5064	36.8438	47.0924	43.7476	35.704	51.3639	39.0885	43.7532	42.8875	5.3511	68.8543	39.1794	46.5955	140
40	Axis (minor)	47.853	39.7862	46.8604	36.2195	56.9586	46.9	62.3046	39.4258	47.0385	8.94249	75.1941	40.8418	53.2352	0.0249913	22.7015	43.5432	29.7869	41.7598	36.0142	28.4952	44.8583	35.7949	39.3364	37.4486	6.0693	63.3085	33.2429	41.6543	140
41	Axis (minor)	39.8527	30.301	36.6103	29.782	49.1574	41.1741	44.7476	33.9955	38.2026	6.84497	63.1012	33.4593	42.9458	0.114915	13.7311	36.9751	29.0723	38.1809	33.5653	24.6472	37.2781	31.9891	34.6433	33.2939	4.62125	55.5763	30.0916	36.4962
42	Axis (minor)	30.3004	25.4748	15.6049	24.3825	33.8886	34.817	27.3577	27.1467	27.3716	6.06539	46.7962	23.1685	31.5746	0.639938	4.7657	27.0661	18.6236	30.5436	26.2959	20.4883	29.9482	25.5963	30.2178	26.0975	4.4741	45.0234	22.9971	29.1978
43	Axis (minor)	19.6948	20.0608	7.1571	15.6297	21.4181	23.7729	16.8956	21.7622	18.2989	5.20952	32.2562	14.6889	21.9088	0.288896	13.0043	22.3801	19.145	19.9091	25.5451	13.4968	25.6328	21.5171	19.1261	20.844	3.93771	34.757	18.1154	23.5727
1	Diameter (max)											-	-	-	-	-	-	-	-	-	-	89.6861	-	-	89.6861	-	134.529	-	-
2	Diameter (max)											-	-	-	-	-	87.8122	-	-	-	-	90.1336	-	-	88.9729	1.64152	134.33	86.6979	91.2479
3	Diameter (max)	-	-	-	-	-	-	-	86.5144	86.5144	-	129.772	-	-	-	2.70507	88.3399	-	-	-	-	89.5247	-	88.7955	88.8867	0.597657	133.74	88.2104	89.563
4	Diameter (max)	-	-	-	-	-	-	-	85.8567	85.8567	-	128.785	-	-	-	3.6786	88.3399	-	-	-	-	90.1347	-	88.748	89.0742	0.940832	134.162	88.0096	90.1388
5	Diameter (max)	91.6251	-	-	-	-	-	-	86.2895	88.9573	3.77282	135.437	83.7286	94.1861	0.630666	1.65501	88.3411	80.6706	-	-	88.2629	89.2377	90.5832	87.8876	87.4972	3.48152	133.52	84.7114	90.2829
6	Diameter (max)	90.6979	-	-	94.6968	86.3944	-	-	86.3217	89.5277	4.00769	137.546	85.6002	93.4551	0.233132	3.15269	88.7219	80.356	-	84.9056	88.262	88.5321	89.2422	87.223	86.7489	3.16414	132.94	84.405	89.0929
7	Diameter (max)	91.1762	79.6312	-	92.5144	85.0284	85.4669	-	85.3881	86.5342	4.68366	134.623	82.7866	90.2818	0.943176	0.176728	86.9334	80.3672	-	86.2036	88.4408	87.4442	88.4436	86.8369	86.3814	2.77901	131.914	84.3227	88.4401
8	Diameter (max)	89.2523	78.0458	-	92.689	84.619	84.9309	-	86.5712	86.0181	4.93892	132.873	82.0662	89.9699	0.702909	0.988662	88.1269	81.2233	-	85.7258	87.7639	87.8381	90.1437	87.2873	86.8727	2.81073	131.974	84.7905	88.9549
9	Diameter (max)	90.2436	79.159	86.5002	91.783	84.8552	85.0146	84.7525	89.3266	86.4543	3.99559	134.334	83.6856	89.2231	0.729742	0.743206	89.3578	81.2266	-	85.8785	87.4931	87.8378	89.847	88.0542	87.0993	2.89373	133.059	84.9556	89.2429
10	Diameter (max)	90.1044	80.8332	86.5357	92.4355	86.4246	84.3816	83.8354	88.1859	86.592	3.67818	132.998	84.0432	89.1408	0.857528	0.383751	89.5747	80.4772	-	83.4751	87.6663	88.1385	88.8056	85.6853	86.2604	3.27872	132.708	83.8315	88.6893
11	Diameter (max)	90.004	79.8265	86.8453	90.7297	84.6861	84.081	85.3475	88.388	86.2385	3.55189	133.188	83.7772	88.6998	0.902078	0.259579	89.5322	80.2733	-	83.8317	87.5592	89.4977	87.6075	86.9371	86.4627	3.33173	132.829	83.9945	88.9308
12	Diameter (max)	90.4306	79.7832	87.2158	89.5737	85.7432	84.5902	85.2535	89.0684	86.4573	3.44094	133.792	84.0729	88.8417	0.828429	0.425434	88.4166	81.733	-	83.6001	87.5821	88.6262	89.4545	88.3689	86.8259	2.94325	132.782	84.6456	89.0063
13	Diameter (max)	90.7737	78.6233	87.4965	88.8887	84.8474	84.755	85.4096	90.4495	86.4054	3.95508	133.918	83.6648	89.1461	0.75376	0.696828	88.3117	80.6533	-	85.1776	87.6675	88.2124	90.7746	88.2703	87.0096	3.2429	132.436	84.6073	89.412
14	Diameter (max)	89.8188	79.2181	88.4933	89.5353	89.0818	83.1405	87.4439	89.2561	86.9985	3.8112	133.989	84.3575	89.6395	0.769493	0.645988	88.725	80.6566	-	85.572	88.2885	89.4848	90.5944	89.6149	87.5623	3.43102	134.325	85.0206	90.104
15	Diameter (max)	88.2927	80.6443	87.7678	88.5127	89.5373	82.9416	89.1108	90.5899	87.1746	3.48366	133.826	84.7606	89.5886	0.964295	0.0784145	87.755	84.481	-	86.3048	89.6901	89.2906	84.9972	87.2254	87.1063	1.99436	132.784	85.6289	88.5837
16	Diameter (max)	89.1453	87.6995	90.5294	88.576	89.6642	82.0549	90.9513	91.2404	88.7326	2.95592	135.952	86.6843	90.7809	0.0761343	3.08175	86.9579	85.1476	80.2751	85.3567	88.9911	86.7115	86.6768	88.2002	86.0396	2.66113	130.903	84.1956	87.8836
17	Diameter (max)	88.3719	89.3947	87.715	87.5209	89.2656	80.3747	89.6955	89.5918	87.7413	3.09409	134.166	85.5972	89.8853	0.167294	2.32634	88.2889	85.0926	80.4395	86.1137	87.037	86.9855	84.9161	86.9153	85.7236	2.40365	130.498	84.058	87.3892
18	Diameter (max)	87.8983	91.7792	88.6924	86.8128	89.3527	85.2356	90.4196	89.9016	88.7615	2.08687	135.047	87.3154	90.2076	0.0358107	3.1594	88.7532	86.0654	80.4508	85.9152	86.7976	88.6714	84.6047	86.7481	86.0008	2.63666	130.899	84.1737	87.8279
19	Diameter (max)	87.4718	90.3156	88.7398	85.4823	90.449	86.2956	88.4115	90.7603	88.4907	1.97454	135.523	87.1225	89.859	0.101582	2.34184	89.0378	87.8518	80.5504	87.4703	86.9281	88.246	85.3957	86.0592	86.4424	2.65185	131.926	84.6048	88.28
20	Diameter (max)	87.0984	91.1839	89.1372	84.8418	89.7161	84.5091	87.8477	91.4782	88.2265	2.64736	135.125	86.3921	90.061	0.306368	1.86096	89.5806	88.6241	79.4696	89.2393	87.6592	88.4068	85.7833	84.0357	86.5998	3.43134	133.167	84.2221	88.9776
21	Diameter (max)	87.6897	91.4126	88.7251	83.8248	89.3529	82.6742	88.7811	90.3476	87.851	3.06684	134.402	85.7258	89.9762	0.479442	1.21895	90.2409	86.992	81.2435	89.7946	87.5306	85.6555	85.9311	86.9048	86.7866	2.78586	132.145	84.8562	88.7171
22	Diameter (max)	86.8935	92.2247	86.7784	82.6267	88.8589	82.9516	87.4891	89.0379	87.1076	3.17642	133.355	84.9065	89.3087	0.599551	0.849042	85.3738	86.8746	82.209	90.234	87.4105	86.3768	86.1942	86.2963	86.3711	2.2236	130.513	84.8303	87.912
23	Diameter (max)	88.3463	92.7733	86.1765	86.1062	86.5757	81.5734	88.6456	88.7486	87.3682	3.1832	133.007	85.1624	89.574	0.453027	1.3488	87.7532	86.9461	80.7274	90.8096	86.0531	86.2451	86.6966	84.3503	86.1977	2.87496	130.722	84.2055	88.1899
24	Diameter (max)	87.687	91.0747	86.0825	83.9383	86.6509	81.7295	88.3848	91.8278	87.1719	3.38442	133.586	84.8267	89.5172	0.549701	1.30475	85.0428	88.3021	79.4532	93.6629	84.8697	84.983	86.1	85.9216	86.0419	3.96613	129.976	83.2936	88.7903
25	Diameter (max)	86.2937	86.7318	85.5487	83.4725	86.0968	80.9462	88.3508	90.8095	86.0313	2.96198	130.705	83.9788	88.0838	0.474991	1.51522	85.8329	87.2765	77.6907	91.2595	85.7677	82.6834	85.3092	82.0802	84.7375	4.00909	129.291	81.9594	87.5156
26	Diameter (max)	85.4654	87.5695	86.1604	83.4944	85.4203	80.1073	86.526	87.9524	85.337	2.52656	130.18	83.5862	87.0877	0.598591	1.28463	86.1272	87.1231	76.0581	93.6799	84.6201	83.2684	82.2076	80.8972	84.2477	5.13144	129.564	80.6918	87.8035
27	Diameter (max)	83.1154	85.4174	86.3301	84.0939	84.2179	80.2369	84.5319	87.1231	84.3833	2.11456	128.468	82.918	85.8486	0.698424	1.3907	84.5807	87.5183	73.6208	100.419	79.1067	80.9457	79.129	80.4236	83.2179	8.06145	127.973	77.6317	88.8041
28	Diameter (max)	83.0323	86.9078	85.8189	80.5073	83.7136	77.1215	81.6357	86.3921	83.1412	3.33178	128.943	80.8324	85.4499	0.821873	0.707002	83.445	87.9626	73.0227	94.5388	80.5619	81.4873	78.8182	80.6068	82.5554	6.40738	126.862	78.1154	86.9954
29	Diameter (max)	82.0686	87.9994	83.5191	80.0321	82.3605	76.3973	80.4618	84.3722	82.1514	3.41233	125.599	79.7868	84.516	0.937841	0.273982	83.0402	89.9048	71.8763	95.3765	79.5001	79.5078	78.3745	81.4339	82.3768	7.2681	127.135	77.3403	87.4132
30	Diameter (max)	85.646	87.7786	82.7272	78.7776	81.2316	74.5086	80.2122	82.675	81.6946	4.09208	125.185	78.859	84.5302	0.323889	3.61983	81.5571	81.3959	69.8483	92.5823	74.857	73.8651	75.9388	80.2752	78.79	6.91465	122.154	73.9984	83.5815
31	Diameter (max)	83.8491	87.5947	81.6401	77.3704	80.1329	71.0934	78.7133	81.2942	80.211	4.84648	123.289	76.8526	83.5694	0.390458	3.35092	79.5433	79.874	68.1899	91.9953	74.4177	74.0108	75.1389	77.3701	77.5675	6.90583	119.439	72.7821	82.3529
32	Diameter (max)	80.6083	85.9288	78.9298	75.3155	77.1701	70.8321	76.2406	79.7488	78.0968	4.40594	119.945	75.0437	81.1499	0.129166	5.10763	77.9461	76.772	67.5863	83.2321	71.2169	68.3764	75.0263	73.5014	74.2072	5.20924	115.598	70.5974	77.8169
33	Diameter (max)	78.8883	85.9803	77.869	72.9399	74.406	66.4698	70.8404	79.3881	75.8477	6.00104	118.52	71.6893	80.0062	0.397594	3.32826	79.0993	77.2513	66.2928	79.6926	68.7002	67.6002	76.0281	72.2527	73.3646	5.3634	116.57	69.6481	77.0812
34	Diameter (max)	78.4071	78.3844	78.2238	70.071	73.3931	65.2455	70.019	75.3493	73.6366	4.86304	117.396	70.2668	77.0065	0.435601	2.90942	77.3075	74.7855	63.1062	79.1536	64.785	71.0337	72.1864	69.8418	71.525	5.63253	113.124	67.6219	75.428
35	Diameter (max)	74.4568	76.6649	78.2119	67.5223	69.7833	63.6903	67.675	72.8829	71.3609	5.02307	112.513	67.8802	74.8417	0.570895	2.30268	74.339	72.5328	62.353	80.1624	61.8363	67.3059	70.5769	68.7852	69.7364	6.11966	109.477	65.4958	73.9771
36	Diameter (max)	70.6231	70.5706	70.9621	65.5149	65.9222	55.5604	64.65	70.827	66.8288	5.28801	106.011	63.1645	70.4931	0.424739	3.02572	69.5918	66.218	59.8201	71.5312	59.5447	62.5752	63.0829	66.3311	64.8369	4.35776	100.719	61.8172	67.8566
37	Diameter (max)	68.5998	67.3039	71.1077	58.2575	61.7032	55.3903	58.5776	68.5277	63.6835	5.90489	102.819	59.5917	67.7753	0.476388	3.04933	67.541	66.0861	56.7244	66.8051	56.6259	60.8148	59.262	60.3066	61.7707	4.44892	99.3988	58.6878	64.8536
38	Diameter (max)	66.1459	64.3978	64.4627	61.4934	56.8497	48.387	54.413	62.9931	59.8928	6.14268	96.621	55.6362	64.1494	0.285888	4.73029	58.4103	60.6034	53.5139	61.049	50.9176	56.1037	57.8712	58.5321	57.1252	3.4703	88.5749	54.7204	59.5299
39	Diameter (max)	63.4068	53.0581	60.8934	53.5887	52.4926	45.6172	43.8667	56.3669	53.6613	6.7292	86.2478	48.9983	58.3243	0.557462	3.09004	55.1995	47.9108	52.1107	58.5956	47.9437	49.1926	51.9856	53.2884	52.0284	3.71217	80.6493	49.456	54.6007
40	Diameter (max)	54.1936	51.1936	58.4116	47.1365	47.5439	39.0874	41.9495	47.3334	48.3562	6.24941	77.9153	44.0256	52.6867	0.917501	0.619208	47.8941	46.5932	46.2521	59.6204	42.7864	45.2274	48.4124	47.6755	48.0577	5.00281	72.0355	44.591	51.5244
41	Diameter (max)	47.5766	44.4578	53.1492	44.9363	43.4958	35.0832	37.2077	40.8825	43.3486	5.72974	68.3945	39.3782	47.3191	0.157091	8.23341	42.4908	33.9472	40.548	41.7984	36.8203	40.2195	42.7274	40.8137	39.9207	3.03749	62.9573	37.8158	42.0255
42	Diameter (max)	44.6075	35.1749	42.3669	39.8019	41.1741	25.3928	33.395	32.9373	36.8563	6.31716	62.2084	32.4788	41.2338	0.368333	8.31055	36.5743	29.2806	38.4677	40.4565	21.7051	30.6669	39.239	34.9342	33.9155	6.33677	57.9908	29.5245	38.3066
43	Diameter (max)	28.4101	17.4479	15.9689	33.584	26.6591	17.5163	19.8217	20.5018	22.4887	6.31625	40.6453	18.1119	26.8656	0.506441	8.94146	15.6654	14.8935	28.1194	22.8513	16.5836	18.0628	24.6125	23.7232	20.564	4.88345	35.9182	17.18	23.9479
1	Diameter (mean)											-	-	-	-	-	-	-	-	-	-	82.7398	-	-	82.7398	-	124.11	-	-
2	Diameter (mean)											-	-	-	-	-	79.7705	-	-	-	-	83.0381	-	-	81.4043	2.31051	123.332	78.2022	84.6064
3	Diameter (mean)	-	-	-	-	-	-	-	81.8703	81.8703	-	122.805	-	-	-	1.09203	79.753	-	-	-	-	83.3599	-	85.1949	82.7693	2.76863	126.416	79.6363	85.9022
4	Diameter (mean)	-	-	-	-	-	-	-	82.2973	82.2973	-	123.446	-	-	-	0.92821	80.0993	-	-	-	-	83.5547	-	85.5403	83.0648	2.75341	126.821	79.9491	86.1805
5	Diameter (mean)	91.8044	-	-	-	-	-	-	82.8385	87.3214	6.33981	134.344	78.5351	96.1078	0.214422	4.39585	80.8721	85.0182	-	-	80.9405	83.1353	85.8214	85.6053	83.5655	2.26673	128.188	81.7517	85.3792
6	Diameter (mean)	91.9853	-	-	91.5523	87.4464	-	-	83.7965	88.6951	3.85331	137.491	84.919	92.4713	0.0313524	5.88461	83.116	84.9914	-	84.2132	77.8929	83.2692	86.0279	85.8641	83.625	2.77616	128.142	81.5684	85.6815	100
7	Diameter (mean)	92.359	87.7369	-	88.9293	88.0156	85.7504	-	84.3684	87.86	2.75917	133.051	85.6522	90.0677	0.02257	4.5916	83.7272	85.1378	-	84.3691	78.4793	83.5776	86.0963	86.027	83.9163	2.60178	128.374	81.9889	85.8437	100
8	Diameter (mean)	92.5839	86.8725	-	88.9269	88.3437	85.9792	-	84.7612	87.9112	2.74905	133.172	85.7116	90.1109	0.0309883	3.2386	84.0348	84.9853	-	84.1141	85.9562	83.8566	86.3096	86.51	85.1095	1.14379	129.199	84.2622	85.9568	100
9	Diameter (mean)	91.7988	87.9286	88.7247	88.9627	88.7095	86.5526	90.5422	85.5135	88.5916	2.01184	134.036	87.1975	89.9857	0.00309901	3.74821	84.6842	84.6225	-	83.8974	86.6829	83.9069	86.6468	86.8838	85.3321	1.35237	129.997	84.3302	86.3339	100
10	Diameter (mean)	92.739	87.3729	88.5754	89.07	88.8011	86.7541	95.9646	86.0005	89.4097	3.33928	134.981	87.0957	91.7236	0.00737522	6.32835	85.6098	84.6418	-	83.5933	85.7771	84.2237	86.8793	76.7504	83.9251	3.34625	128.54	81.4462	86.404	100
11	Diameter (mean)	86.1467	88.1256	88.934	88.8434	88.8113	86.9905	90.7449	86.5465	88.1429	1.52108	133.299	87.0888	89.1969	0.0119185	4.50051	86.4294	84.2121	-	84.7523	85.8134	84.7817	86.9719	76.8823	84.2633	3.40149	129.182	81.7435	86.7831	100
12	Diameter (mean)	92.8623	88.6501	88.4227	88.4636	88.495	87.0741	91.4908	87.0647	89.0654	2.05425	134.04	87.6419	90.4889	0.00126812	4.69117	81.7319	84.1449	-	84.7604	86.2437	85.1115	87.3189	85.5694	84.983	1.76674	128.86	83.6742	86.2918	100
13	Diameter (mean)	92.7777	88.6668	88.2513	88.5431	88.7077	87.6747	95.8785	87.6366	89.767	2.96308	134.588	87.7138	91.8203	0.00771493	4.98267	81.4078	84.1589	-	84.8245	87.6212	85.3721	88.3393	86.0971	85.403	2.30466	130.289	83.6957	87.1103	100
14	Diameter (mean)	92.5782	82.0592	88.6845	88.1163	90.398	88.0545	96.1024	88.8717	89.3581	4.03806	136.415	86.5599	92.1563	0.0772146	3.56137	84.9207	84.4892	-	85.4104	87.4248	85.616	88.8914	86.8672	86.2314	1.56577	130.719	85.0715	87.3913
15	Diameter (mean)	92.7186	82.5499	88.1862	87.9447	89.6218	88.2562	98.1743	89.2499	89.5877	4.46596	135.594	86.493	92.6824	0.0661746	3.92121	85.8841	85.1936	-	86.1601	87.0425	85.973	85.4487	87.2943	86.1423	0.776112	129.902	85.5674	86.7173
16	Diameter (mean)	92.7196	89.4482	87.4903	87.579	88.4732	87.0364	98.6679	89.2998	90.0893	3.90117	135.399	87.386	92.7926	0.041431	4.04418	85.9334	84.9239	84.2151	91.1267	86.8332	85.0574	85.809	88.2465	86.5181	2.24082	130.78	84.9654	88.0709
17	Diameter (mean)	95.7198	90.3535	86.9868	87.1306	87.4252	86.9393	97.3279	89.286	90.1461	4.14364	137.543	87.2748	93.0175	0.0385335	4.39965	86.098	84.7529	83.684	91.0968	86.9597	83.7648	85.9546	87.8122	86.2654	2.43621	130.759	84.5772	87.9536	100
18	Diameter (mean)	96.1908	87.1208	86.8055	86.5039	88.5372	87.2593	92.9746	89.4507	89.3554	3.47481	135.497	86.9475	91.7632	0.00787535	4.67604	86.0126	84.5145	83.5106	84.6677	85.8952	83.9763	85.9492	87.6541	85.2725	1.35174	128.948	84.3358	86.2092	100
19	Diameter (mean)	95.0183	83.8405	86.3196	85.669	89.148	87.6378	93.4621	89.4513	88.8183	3.83309	135.681	86.1622	91.4745	0.0220254	4.1942	85.9196	84.4532	83.2819	85.6107	84.5929	84.5651	85.8761	87.0576	85.1696	1.17081	128.83	84.3583	85.981	100
20	Diameter (mean)	94.8917	92.6843	86.0884	85.5939	89.2739	87.8407	93.0587	94.621	90.5066	3.77385	140.174	87.8915	93.1217	0.0134146	5.23807	85.8355	84.0159	82.3203	91.5475	85.6595	85.1114	85.8197	86.7843	85.8868	2.66537	129.109	84.0398	87.7338	100
21	Diameter (mean)	95.3032	91.4175	85.2804	84.6677	88.9613	85.1179	86.34	94.5139	88.9502	4.32121	138.287	85.9558	91.9446	0.0187121	5.11033	85.2197	82.7218	81.3996	84.5977	86.1921	84.6303	83.969	87.4124	84.5178	1.88769	128.194	83.2097	85.8259	100
22	Diameter (mean)	94.546	92.3352	84.8151	84.0401	88.3868	85.636	83.9914	95.1471	88.6122	4.74128	139.332	85.3267	91.8977	0.0327655	4.99052	85.9289	81.6075	81.099	83.9091	85.897	84.1021	85.5397	86.298	84.2977	2.01494	128.857	82.9014	85.6939	100
23	Diameter (mean)	83.2165	92.6007	84.7145	82.8666	87.2793	84.6493	86.5812	89.0124	86.365	3.26442	131.569	84.103	88.6271	0.0586605	3.23185	85.0706	81.0117	80.4497	83.7455	84.6339	83.6956	84.7762	85.5628	83.6182	1.89433	127.275	82.3056	84.9309
24	Diameter (mean)	82.3684	94.8657	84.2046	83.1052	85.7195	91.5093	86.2714	93.8635	87.7384	4.95052	138.147	84.308	91.1689	0.0969123	4.48583	83.8896	79.5378	79.5491	90.4443	84.7132	83.1228	83.1365	86.7186	83.889	3.5972	127.822	81.3963	86.3817
25	Diameter (mean)	81.591	93.6169	83.5778	82.5117	85.6043	91.3045	85.204	88.4602	86.4838	4.28619	133.757	83.5137	89.4539	0.0682996	4.47377	82.8554	79.2145	78.6479	89.3963	84.3882	82.3502	81.9533	82.7891	82.6994	3.31599	124.858	80.4015	84.9972
26	Diameter (mean)	97.0833	97.3414	83.1337	81.1978	84.5788	90.4306	84.2905	86.6767	88.0916	6.24243	138.141	83.7659	92.4173	0.0674749	6.55496	80.7121	78.1211	77.7088	89.4954	81.5015	81.2707	80.2609	90.9332	82.5004	4.96996	125.25	79.0565	85.9444
27	Diameter (mean)	96.6384	96.4159	82.2695	80.7062	83.43	90.8165	83.2081	91.9791	88.183	6.53378	139.632	83.6554	92.7106	0.0121162	9.80486	79.1355	75.3449	76.0912	90.7294	77.5989	80.106	79.4895	81.0311	79.9408	4.77923	120.506	76.629	83.2526
28	Diameter (mean)	90.6706	95.5038	83.4259	79.6896	82.8112	93.4302	83.0001	91.8962	87.5535	5.95722	138.42	83.4254	91.6815	0.00388027	11.3595	78.0968	71.9368	74.6756	88.5645	75.6617	78.5759	78.0596	79.5678	78.1423	4.89215	118.236	74.7523	81.5324
29	Diameter (mean)	84.8375	99.3586	78.3493	78.3927	81.8544	79.1114	81.8743	83.1723	83.3688	6.87104	125.383	78.6075	88.1301	0.182628	5.99542	77.3203	70.0234	73.0365	86.926	74.5814	79.1724	76.4749	90.5929	78.516	6.97174	121.666	73.6849	83.3471
30	Diameter (mean)	87.2325	96.3397	78.0476	77.2853	79.1305	77.3689	80.7411	80.6723	82.1022	6.58785	123.546	77.5372	86.6673	0.0161588	10.3262	74.362	65.9023	71.1073	83.9458	72.6475	73.4406	74.0609	76.857	74.0404	5.11701	112.479	70.4946	77.5863	100
31	Diameter (mean)	85.3912	90.9649	77.7854	76.9217	77.7058	75.8505	78.6379	78.9156	80.2716	5.19061	120.802	76.6748	83.8685	0.00473695	10.7643	74.1113	64.8952	69.6343	80.7985	71.1375	70.178	71.7552	74.068	72.0723	4.57172	111.118	68.9043	75.2402	100
32	Diameter (mean)	82.8435	72.6636	75.6919	75.0459	74.8967	74.1214	76.1707	76.5029	75.9921	3.02369	114.381	73.8968	78.0874	0.00380473	9.30435	70.1944	61.4411	67.5336	77.5869	67.6151	67.1857	71.696	70.6337	69.2358	4.61599	106.349	66.0372	72.4345	100
33	Diameter (mean)	84.3462	69.9604	74.1322	72.3651	72.8367	71.6485	74.558	72.8037	74.0813	4.38544	111.358	71.0424	77.1202	0.000289666	12.9396	68.6538	58.8363	64.9794	64.0821	65.3789	64.5506	65.9711	68.1718	65.078	3.01152	99.7819	62.9912	67.1648	100
34	Diameter (mean)	81.2873	81.6251	73.5486	69.9691	72.005	68.9934	72.3755	70.238	73.7552	4.97218	113.225	70.3098	77.2007	0.000105368	16.8098	63.9115	56.2449	62.6673	60.8813	59.2786	66.8651	62.8371	65.8611	62.3184	3.47121	96.5983	59.913	64.7238	100
35	Diameter (mean)	77.9338	64.2137	72.1338	67.2006	69.4933	64.8169	69.5102	65.9524	68.9068	4.51982	105.249	65.7748	72.0388	0.0010882	14.8012	66.5941	52.5379	60.3427	56.9907	57.6436	63.6724	54.8706	62.6323	59.4105	4.74851	94.3385	56.1201	62.701	100
36	Diameter (mean)	77.7427	60.4892	67.0267	64.9626	66.939	60.8567	65.678	61.9484	65.7054	5.52331	100.441	61.878	69.5328	0.00196694	14.8947	62.8991	51.9336	57.4469	55.0801	53.5078	60.0121	52.6053	59.2921	56.5971	3.94407	89.2081	53.8641	59.3302	100
37	Diameter (mean)	71.7752	57.4383	61.3969	61.1056	64.9473	55.9806	63.141	57.474	61.6574	5.11712	95.3889	58.1114	65.2033	0.00155111	15.7324	57.565	46.6175	53.0351	52.0044	50.0518	57.2424	49.0166	55.7838	52.6646	3.99956	84.2227	49.8931	55.4361	100
38	Diameter (mean)	73.5625	53.2763	57.1094	55.6912	61.854	51.6224	58.6492	53.7462	58.1889	7.01413	89.1756	53.3284	63.0493	0.00667928	16.6215	52.9801	44.2326	49.7314	49.8283	44.8728	53.8787	46.3662	52.1831	49.2592	3.72555	78.5736	46.6775	51.8408	100
39	Diameter (mean)	70.6253	48.0716	52.0874	47.9858	56.2527	47.1451	51.7313	48.6394	52.8173	7.80232	79.6931	47.4107	58.224	0.030608	15.6707	48.7558	39.276	46.1477	46.7879	37.7551	50.9426	44.2493	47.2206	45.1419	4.54378	71.4066	41.9932	48.2905	100
40	Diameter (mean)	62.5263	43.8638	45.7184	42.7235	48.062	40.9684	46.1449	43.6476	46.7069	6.75725	69.9363	42.0244	51.3893	0.167459	9.8848	45.4725	36.2199	41.7916	50.8396	34.5752	44.8022	40.7177	44.0407	42.3074	5.23288	67.4546	38.6813	45.9336
41	Diameter (mean)	59.6903	38.3509	36.9759	39.2545	42.5233	36.4588	37.6884	38.2291	41.1464	7.71825	60.1075	35.798	46.4948	0.092253	14.5159	40.8719	30.8904	37.9241	34.7239	28.6392	38.2636	36.0395	37.2698	35.5778	4.04735	57.0134	32.7732	38.3824
42	Diameter (mean)	38.9669	30.7943	28.4496	33.0441	37.0091	29.6804	31.2327	31.2746	32.5565	3.64097	51.053	30.0335	35.0795	0.261989	6.78104	31.701	24.086	32.6286	32.58	24.9648	32.5601	32.8807	31.9685	30.4212	3.66636	48.8882	27.8806	32.9618
43	Diameter (mean)	24.6827	16.0644	11.2568	25.2941	27.2047	18.3362	18.3715	24.2646	20.6844	5.5247	37.2534	16.856	24.5127	0.971639	0.419441	16.0108	15.608	24.5295	23.242	16.5379	21.5647	24.741	22.5486	20.5978	3.90566	35.3458	17.8914	23.3042
1	Diameter (min)											-	-	-	-	-	-	-	-	-	-	77.6555	-	-	77.6555	-	116.483	-	-
2	Diameter (min)											-	-	-	-	-	62.0302	-	-	-	-	77.7725	-	-	69.9014	11.1314	110.755	54.4743	85.3284
3	Diameter (min)	-	-	-	-	-	-	-	79.8165	79.8165	-	119.725	-	-	-	7.56787	62.5241	-	-	-	-	77.7226	-	81.7423	73.9963	10.1365	119.599	62.526	85.4666
4	Diameter (min)	-	-	-	-	-	-	-	81.135	81.135	-	121.702	-	-	-	8.03167	64.7441	-	-	-	-	78.1274	-	81.7387	74.8701	8.9533	119.9	64.7386	85.0015
5	Diameter (min)	103.076	-	-	-	-	-	-	82.8003	92.9384	14.3373	147.011	73.0682	112.809	0.147804	18.7137	67.0996	91.9612	-	-	61.2648	79.3147	79.2565	83.3087	77.0342	11.1328	123.465	68.1263	85.9421
6	Diameter (min)	99.0843	-	-	87.6375	88.9871	-	-	82.8003	89.6273	6.84133	137.267	82.9229	96.3317	0.163199	13.1354	79.1247	92.2207	-	86.7749	50.4107	79.4358	78.5799	83.5129	78.58	13.3672	127.716	68.6776	88.4823
7	Diameter (min)	101.512	100	-	85.4362	89.1157	86.1344	-	83.4308	90.9381	7.83512	145.918	84.6688	97.2074	0.073119	14.4599	79.803	92.2156	-	85.235	50.3234	79.6587	80.4601	83.0304	78.6752	13.2577	126.199	68.854	88.4964
8	Diameter (min)	97.2672	99.8263	-	86.4652	90.4608	86.1344	-	83.3087	90.5771	6.63013	143.348	85.272	95.8822	0.0371416	8.38514	80.1906	92.2381	-	85.5956	81.1175	80.6566	80.1851	83.0304	83.2877	4.40366	126.47	80.0255	86.5499	100
9	Diameter (min)	97.4372	100.108	90.7174	87.4016	90.962	86.1386	93.1931	83.1792	91.1422	5.69298	141.381	87.1972	95.0871	0.0193681	7.67154	83.5001	92.152	-	84.648	83.1136	80.6622	82.0037	84.7795	84.4084	3.70757	127.071	81.6619	87.155	100
10	Diameter (min)	97.4185	100.094	90.4762	87.737	90.962	86.1386	98.7802	83.5643	91.8963	6.18574	146.638	87.6099	96.1828	0.038858	13.4307	83.8384	91.6178	-	83.754	83.8082	83.2332	83.65	52.4132	80.3307	12.6645	125.735	70.9488	89.7125	100
11	Diameter (min)	80.6405	101.413	90.8611	87.487	90.0355	87.541	90.4601	85.0689	89.1883	5.97863	135.84	85.0454	93.3312	0.112318	9.55186	85.0183	89.3088	-	85.8645	85.1038	83.6007	84.2124	54.2941	81.0575	11.944	128.226	72.2094	89.9056	100
12	Diameter (min)	97.2065	99.2496	91.4469	87.3187	88.79	89.6988	90.7395	86.668	91.3897	4.54384	139.33	88.2411	94.5384	0.025138	9.69617	65.0499	88.3495	-	88.5549	85.6362	85.4075	84.6667	82.9026	82.9382	8.13619	130.489	76.9109	88.9654	100
13	Diameter (min)	95.9654	100.586	90.4217	88.0905	89.2077	89.899	97.9719	87.5232	92.4582	4.97793	144.701	89.0087	95.9077	0.019309	10.3019	65.76	88.3548	-	88.9433	86.9159	83.8011	85.8785	84.1454	83.3999	8.01736	131.453	77.4606	89.3391	100
14	Diameter (min)	96.7526	83.5721	90.2965	88.2478	90.8596	91.7331	97.985	89.9513	91.1747	4.57538	139.482	88.0042	94.3453	0.0783209	3.9585	86.5233	90.1044	-	89.9029	87.2672	85.7187	88.1411	85.7918	87.6356	1.82293	133.533	86.2852	88.9861
15	Diameter (min)	97.1269	83.6357	88.3933	87.7111	89.8737	91.3821	104.495	91.4964	91.7642	6.41962	139.356	87.3158	96.2127	0.124071	4.59611	87.3636	88.4697	-	90.7418	86.1944	85.8601	88.1071	86.7531	87.6414	1.66574	132.433	86.4074	88.8754
16	Diameter (min)	95.1091	95.5355	88.3548	87.3633	86.7072	89.9758	106.09	90.6425	92.4722	6.41027	142.824	88.0302	96.9142	0.185349	4.05186	87.522	88.2495	87.8322	98.0217	86.997	85.7829	88.1188	87.8743	88.7998	3.80952	132.227	86.16	91.4396
17	Diameter (min)	96.943	98.3021	86.7574	87.1055	80.9522	89.4355	101.347	91.877	91.59	6.86882	145.924	86.8302	96.3498	0.255352	3.69255	90.1284	85.8645	86.6837	96.6282	89.9404	84.1317	86.634	86.1433	88.2693	3.9412	134.981	85.5382	91.0004
18	Diameter (min)	98.0457	91.5376	87.9637	86.0811	87.0502	89.4749	97.9316	93.8094	91.4868	4.71044	142.26	88.2227	94.7509	0.0364538	4.55161	89.8848	85.8824	86.2904	87.7183	86.7058	85.41	89.2238	88.2072	87.4153	1.61368	132.692	86.2971	88.5335
19	Diameter (min)	104.438	87.0666	85.9692	84.1706	89.6808	90.9791	97.6474	95.3568	91.9136	6.82683	143.894	87.1829	96.6443	0.117057	4.70933	90.9401	85.8586	84.7795	86.7873	86.4128	87.3699	89.6776	89.6516	87.6847	2.16253	134.487	86.1861	89.1832
20	Diameter (min)	106.988	98.8242	86.3341	85.192	91.7526	89.8308	100.534	98.5275	94.7479	7.64814	148.877	89.4481	100.048	0.0776019	6.66259	91.2033	85.5732	83.2219	98.7806	85.8645	85.5679	89.1678	89.7308	88.6388	4.88105	135.148	85.2564	92.0211
21	Diameter (min)	108.297	97.5833	86.0652	86.1317	89.6907	88.3589	89.188	97.771	92.8857	7.74542	146.445	87.5185	98.2529	0.0667293	6.478	89.9999	83.4406	83.4765	84.9286	87.6289	86.5976	89.171	91.2154	87.0573	2.96139	134.067	85.0052	89.1094
22	Diameter (min)	106.652	97.7537	87.6242	84.339	89.5674	88.1343	89.0442	97.9275	92.6302	7.43711	146.696	87.4767	97.7838	0.0525069	6.66837	87.5822	83.3974	83.8842	82.8966	89.4749	86.7763	89.7653	89.4441	86.6526	2.89565	134.178	84.6461	88.6592
23	Diameter (min)	82.5526	99.5035	85.5625	83.8936	89.4799	88.2161	88.936	92.4522	88.8245	5.37594	135.334	85.0993	92.5498	0.177809	3.45182	86.8703	81.6038	83.8341	82.9999	87.3938	86.4989	89.2538	88.0294	85.8105	2.68289	131.329	83.9514	87.6696
24	Diameter (min)	82.5663	101.332	82.7872	84.6711	89.2319	98.6046	86.5187	97.6271	90.4174	7.63103	146.807	85.1295	95.7053	0.382068	3.32275	86.6959	78.6322	84.3808	97.4688	88.9963	86.8149	87.9595	88.7488	87.4622	5.24889	133.216	83.8249	91.0994
25	Diameter (min)	82.1489	102.883	83.0475	83.5415	88.7797	98.0668	87.2077	91.4223	89.6372	7.49271	139.625	84.4451	94.8293	0.491457	2.67572	86.9562	78.4946	84.2663	99.1942	89.2051	85.774	87.8802	86.3925	87.2704	5.79949	132.317	83.2516	91.2892
26	Diameter (min)	130.985	103.389	81.2233	81.7892	88.6058	99.7013	87.823	89.4843	95.3751	16.3594	150.935	84.0389	106.711	0.318367	7.37702	84.0522	77.1582	83.6912	100.5	86.1985	85.8524	88.3649	102.899	88.5896	8.74354	137.098	82.5307	94.6484
27	Diameter (min)	118.034	102.961	79.3515	82.8027	88.0958	102.461	88.0586	99.085	95.1062	12.8491	153.879	86.2024	104.01	0.0568439	13.0444	85.0183	65.0544	81.0755	99.5274	84.2697	84.2929	84.2643	84.1756	83.4598	9.31627	126.711	77.004	89.9155
28	Diameter (min)	111.084	106.241	82.239	81.9794	86.5241	121.885	85.9217	98.6143	96.811	15.0301	161.177	86.3959	107.226	0.0311733	17.7474	84.7378	60.1556	80.1201	100.758	79.9018	82.7922	78.5041	81.2702	81.0299	11.0215	124.918	73.3926	88.6673
29	Diameter (min)	104.382	108.904	79.4628	78.2953	84.191	83.1413	83.2291	88.476	88.7602	11.5195	138.679	80.7777	96.7426	0.46907	6.03384	80.6103	60.942	77.8213	108.444	79.8398	80.9474	73.6724	106.214	83.5614	16.0537	130.896	72.4369	94.6858
30	Diameter (min)	92.1221	117.599	79.7782	78.6658	83.9159	80.6013	83.8027	85.8471	87.7916	12.7681	131.124	78.9439	96.6393	0.0660196	16.1997	72.7613	54.2326	79.7917	100.896	78.6748	73.7208	62.6476	74.3571	74.6353	13.6117	118.431	65.203	84.0675
31	Diameter (min)	93.975	103.781	77.8576	78.9225	81.62	80.26	82.0519	82.7277	85.1494	9.01423	128.309	78.903	91.3959	0.0836664	14.0229	74.6549	55.2322	78.0085	104.206	73.2122	74.5592	62.0174	70.0404	73.9914	14.3494	113.24	64.0479	83.9348
32	Diameter (min)	98.1782	65.6226	76.9997	76.0318	81.6092	76.4688	81.1741	79.8016	79.4858	9.07325	121.924	73.1984	85.7731	0.184949	10.0511	73.1709	53.4417	73.6655	98.2194	69.4781	67.5117	72.7841	66.7591	71.8788	12.4813	109.942	63.2299	80.5278
33	Diameter (min)	121.059	65.1779	64.4704	76.432	79.2314	76.4623	75.4565	72.633	78.8653	17.877	115.732	66.4773	91.2532	0.0216356	25.335	66.9594	51.032	70.4362	52.93	65.4857	65.2072	52.9738	64.0256	61.1312	7.56215	98.7812	55.891	66.3714	100
34	Diameter (min)	92.0362	112.901	72.9172	76.9949	78.872	69.9105	73.8777	70.8536	81.0454	14.6484	123.245	70.8948	91.196	0.000765267	38.7187	46.6625	45.6375	68.5588	44.9137	56.8606	62.4979	49.1557	63.7555	54.7553	9.35615	94.2184	48.2719	61.2386	100
35	Diameter (min)	93.4245	58.4718	71.7597	73.7208	75.4509	69.4791	72.6727	64.6357	72.4519	10.1161	111.23	65.4419	79.4619	0.00264002	28.477	61.6591	44.6359	67.8506	46.3572	54.9597	61.9709	40.3628	57.3344	54.3913	9.6874	92.6055	47.6784	61.1042	100
36	Diameter (min)	96.7843	51.6466	68.0642	68.9384	72.5524	62.8196	71.8603	58.9135	68.9474	13.281	108.05	59.7443	78.1505	0.0061697	30.6594	60.9654	39.6983	58.0102	44.3011	50.3872	59.2554	37.6623	54.6667	50.6183	9.10066	87.4823	44.312	56.9247	100
37	Diameter (min)	76.8572	46.0425	62.327	66.9079	75.6398	63.0603	70.2806	54.9213	64.5046	10.387	107.431	57.3068	71.7023	0.0025623	31.7198	47.3905	40.5087	51.9818	44.7995	49.4513	58.1512	29.4378	53.0368	46.8447	8.83976	78.3683	40.7192	52.9702	100
38	Diameter (min)	98.4759	45.1868	48.1179	53.7149	68.6782	52.7153	62.8646	48.121	59.7343	17.5566	96.477	47.5684	71.9002	0.0237567	34.2719	46.7777	35.2363	51.3151	42.0825	41.7913	51.7238	26.132	42.9984	42.2571	8.47019	71.8681	36.3877	48.1266	100
39	Diameter (min)	98.2194	39.731	44.0814	40.2807	61.1632	49.3865	57.8151	46.1993	54.6096	19.2376	87.9782	41.2789	67.9403	0.0525512	32.5714	45.9864	34.7993	42.3641	37.884	29.9727	51.1261	34.2434	38.1324	39.3135	6.86758	64.9045	34.5546	44.0725
40	Diameter (min)	89.4427	34.8332	32.4408	34.382	44.1558	42.3233	46.8779	39.1077	45.4454	18.4914	67.2545	32.6318	58.2591	0.296418	19.7463	40.9825	28.3411	39.6113	56.4333	21.1413	42.7477	32.2427	36.7243	37.278	10.569	62.1357	29.9542	44.6018
41	Diameter (min)	90.8413	23.7739	24.0041	27.4453	36	34.331	31.2183	31.6703	37.4105	22.0474	52.1224	22.1328	52.6883	0.327252	24.4849	37.3739	24.6848	34.4313	27.3961	21.788	30.7148	24.2751	33.3333	29.2497	5.55969	50.4118	25.3971	33.1023
42	Diameter (min)	24.9307	23.9413	11.2344	20.8255	28.5034	30.2239	20.8376	21.8472	22.793	5.80523	38.7358	18.7702	26.8157	0.952532	0.717626	25.6411	17.0469	29.4533	18.7606	17.8065	24.2536	21.2611	29.4342	22.9572	4.99976	39.884	19.4926	26.4217
43	Diameter (min)	17.3649	12.116	7.05126	12.3276	19.4676	20	10.8658	21.8307	15.128	5.2483	29.401	11.4912	18.7648	0.5161	8.99761	17.2673	14.2983	18.0951	22.173	13.286	13.6608	18.364	15.2816	16.5533	3.01166	27.2435	14.4663	18.6402
1	Radius (max)											-	-	-	-	-	-	-	-	-	-	85.1576	-	-	85.1576	-	127.736	-	-
2	Radius (max)											-	-	-	-	-	82.662	-	-	-	-	85.4111	-	-	84.0365	1.9439	127.086	81.3425	86.7306
3	Radius (max)	-	-	-	-	-	-	-	87.4483	87.4483	-	131.173	-	-	-	3.89698	83.4793	-	-	-	-	85.4306	-	83.407	84.1056	1.14802	126.682	82.8065	85.4047
4	Radius (max)	-	-	-	-	-	-	-	86.3607	86.3607	-	129.541	-	-	-	2.17603	83.2712	-	-	-	-	86.597	-	83.6368	84.5017	1.8238	127.675	82.4379	86.5655
5	Radius (max)	88.3337	-	-	-	-	-	-	85.6833	87.0085	1.87412	131.507	84.4112	89.6059	0.297302	5.63016	82.9134	71.1971	-	-	84.4284	84.467	86.527	83.9308	82.2439	5.53869	126.686	77.8121	86.6757
6	Radius (max)	88.9928	-	-	93.8576	82.0623	-	-	84.0443	87.2392	5.2879	135.313	82.0572	92.4213	0.0928501	7.05026	83.9398	72.6153	-	75.9527	83.5804	83.8684	85.2253	83.9045	81.2981	4.91554	125.883	77.6567	84.9395
7	Radius (max)	89.2233	71.4298	-	91.3098	81.6723	81.9843	0	82.7501	71.1957	32.0367	128.98	47.463	94.9284	0.435949	12.9537	84.2556	72.3804	-	77.5289	83.8109	82.0687	85.8192	81.5343	81.0569	4.64534	126.05	77.6156	84.4981
8	Radius (max)	88.9061	69.8542	-	88.975	81.2941	81.4614	0	83.6093	70.5857	31.7785	129.387	47.0443	94.1272	0.374754	14.729	85.1643	72.5878	-	77.3678	83.9661	83.4354	88.3105	81.8301	81.8089	5.25329	126.848	77.9172	85.7005
9	Radius (max)	89.1174	71.1898	76.8488	86.1853	79.7547	83.1455	83.0161	86.1653	81.9278	5.80965	129.255	77.902	85.9537	0.949065	0.215887	84.0453	73.5768	-	77.4761	82.6051	84.2724	85.6459	84.6365	81.7512	4.48962	126.682	78.4253	85.0771
10	Radius (max)	90.3006	72.2119	74.7674	85.2908	80.365	81.8781	82.7026	83.5816	81.3873	5.73866	126.013	77.4106	85.3639	0.924884	0.320161	85.6288	73.661	-	77.3394	83.7406	84.7235	85.4828	80.9617	81.6483	4.60468	127.655	78.2371	85.0594
11	Radius (max)	88.4899	71.792	74.2503	84.0411	77.6366	82.4415	84.32	86.0482	81.1274	5.92162	127.128	77.024	85.2308	0.851187	0.652779	85.1699	73.5193	-	77.0319	83.2143	84.0982	86.0821	82.4955	81.6588	4.63002	126.951	78.2289	85.0887
12	Radius (max)	86.609	71.9593	74.0003	80.4161	77.3284	83.5709	85.2531	85.2214	80.5448	5.56613	127.844	76.6878	84.4019	0.561532	2.05519	87.3101	74.0382	-	76.5244	81.2987	84.7179	87.7309	83.9013	82.2174	5.25317	129.021	78.3258	86.1089
13	Radius (max)	85.1035	72.2112	73.4545	79.1492	76.2708	84.0532	83.6037	86.0907	79.9921	5.48631	126.474	76.1903	83.7939	0.468739	2.39935	86.9745	74.7009	-	77.5784	82.4637	82.5606	86.3879	82.8769	81.9347	4.43648	126.949	78.6482	85.2212
14	Radius (max)	83.5702	73.6032	74.691	80.3104	78.7316	83.7678	84.0794	92.3939	81.3934	6.00559	125.769	77.2319	85.555	0.542143	2.16595	85.0426	74.7023	-	79.2092	81.8124	86.8221	87.7537	86.8874	83.1757	4.84605	130.282	79.5857	86.7656
15	Radius (max)	82.7603	73.6286	74.2176	78.054	78.695	80.582	82.0299	93.7118	80.4599	6.30105	123.319	76.0936	84.8262	0.499944	2.29381	85.2387	79.2369	-	80.4449	84.2568	86.181	76.8371	84.0929	82.3269	3.49771	127.122	79.7358	84.918
16	Radius (max)	81.3649	78.4261	76.9263	78.7498	77.3142	80.9397	81.0872	90.4946	80.6628	4.33015	121.735	77.6623	83.6634	0.686362	1.03518	83.492	78.6807	76.5061	78.9916	83.2496	86.8065	78.5655	85.7255	81.5022	3.79537	126.076	78.8722	84.1322
17	Radius (max)	84.1758	78.0702	76.8063	77.4711	77.7053	81.2507	82.0951	88.3177	80.7365	4.03236	123.923	77.9423	83.5307	0.553084	1.3752	84.6374	79.0506	77.4081	81.4787	82.8019	86.0539	78.4177	84.9875	81.8545	3.28803	127.087	79.576	84.1329
18	Radius (max)	82.6808	82.2162	78.6269	75.2751	79.3415	82.1381	88.0598	88.5917	82.1163	4.53971	126.038	78.9705	85.2621	0.989207	0.0380773	87.351	79.5317	75.9287	79.7296	83.1627	87.2799	77.469	86.2274	82.085	4.54054	129.736	78.9386	85.2314
19	Radius (max)	83.637	86.0984	81.0155	82.0629	81.0507	85.2523	86.9966	87.1574	84.1589	2.56927	129.484	82.3785	85.9392	0.749038	0.738292	88.7599	80.767	75.6059	83.2296	84.2482	88.2021	79.5655	87.9403	83.5398	4.71136	132.009	80.2751	86.8046
20	Radius (max)	83.0738	85.5134	81.5825	74.9352	78.8695	82.6164	89.0373	90.2726	83.2376	5.06344	129.592	79.7289	86.7463	0.952437	0.186314	92.4783	81.4608	74.0779	86.7159	84.0679	83.0034	82.07	83.2685	83.3928	5.16113	127.095	79.8164	86.9692
21	Radius (max)	81.9765	88.1703	82.2402	73.1367	80.4322	77.0373	90.0295	90.4236	82.9308	6.23669	132.953	78.6091	87.2525	0.816759	0.822094	93.3088	85.6245	75.1778	87.3816	80.8001	82.039	81.5243	83.0668	83.6154	5.32461	129.096	79.9257	87.3051
22	Radius (max)	83.5205	87.8981	81.4342	72.0001	83.2962	79.2384	89.4168	85.9645	82.8461	5.49965	129.672	79.0351	86.6571	0.892042	0.410664	83.7726	86.5747	73.4578	86.5309	81.3479	83.7406	80.4363	84.1918	82.5066	4.24633	127.165	79.5641	85.4491
23	Radius (max)	86.8089	91.078	83.6672	78.1725	81.7485	79.2254	88.1162	88.9224	84.7174	4.73558	132.477	81.4358	87.9989	0.479577	2.25034	86.1462	87.6618	72.0658	89.114	82.0343	83.4066	77.6734	84.5552	82.8322	5.60907	129.788	78.9453	86.719
24	Radius (max)	86.7439	81.5341	86.8817	75.5836	81.7041	75.9477	88.1754	93.2517	83.7278	6.15625	130.808	79.4618	87.9938	0.731144	1.30581	81.183	86.8898	71.5671	92.775	80.7613	84.1167	78.747	85.0926	82.6415	6.23805	128.313	78.3189	86.9642
25	Radius (max)	86.2767	78.5273	85.0137	77.2448	80.6981	74.5275	86.4834	93.5782	82.7937	6.19553	129.493	78.5005	87.0869	0.575752	2.13369	80.0705	86.8001	70.4573	90.545	79.7545	83.0903	78.4207	79.2279	81.0458	6.00543	126.027	76.8843	85.2073
26	Radius (max)	84.9274	78.9664	87.2184	79.975	79.2125	75.2874	86.8094	84.1375	82.0668	4.30278	128.097	79.0851	85.0484	0.850207	0.697523	82.6961	87.2593	68.5898	92.3627	78.7758	85.3854	79.5438	77.3575	81.4963	7.19897	128.781	76.5078	86.4848
27	Radius (max)	82.0828	80.4005	84.5283	77.902	79.3475	75.7373	87.7665	81.5685	81.1667	3.77758	124.041	78.549	83.7844	0.892899	0.546174	83.3711	84.3735	67.4264	96.291	75.0135	81.6693	77.7815	79.8704	80.7246	8.30124	125.433	74.9722	86.4769
28	Radius (max)	83.8775	80.3096	84.3445	71.8898	76.4845	73.9748	80.4879	85.8786	79.6559	5.10312	125.991	76.1197	83.1921	0.880152	0.617429	85.2204	83.2986	66.207	92.2492	77.7398	80.221	76.4941	79.7638	80.1492	7.51901	125.669	74.9389	85.3596
29	Radius (max)	83.7191	79.2323	89.0422	73.421	77.3428	75.3222	77.3907	83.1202	79.8238	5.13676	124.905	76.2643	83.3833	0.930049	0.387283	82.2222	86.3354	66.1285	95.0717	79.1092	78.5801	77.1503	76.471	80.1335	8.34857	124.876	74.3484	85.9187
30	Radius (max)	79.6417	82.4335	80.585	74.757	76.708	72.6198	75.977	80.4051	77.8909	3.37954	120.675	75.549	80.2328	0.652814	1.89804	79.6831	81.3607	64.5516	92.2937	72.5964	70.0007	74.2501	76.6749	76.4264	8.35371	120.154	70.6377	82.2151
31	Radius (max)	75.9605	84.159	76.7557	71.6042	76.7473	70.5598	72.4491	80.6324	76.1085	4.63823	116.587	72.8944	79.3226	0.865837	0.767142	77.1504	76.9849	64.1839	94.8506	74.0803	76.0584	74.6577	75.5906	76.6946	8.44357	115.539	70.8436	82.5456
32	Radius (max)	76.2945	83.8815	75.3582	74.4381	77.3555	71.2992	72.1122	80.5584	76.4122	4.20079	117.234	73.5013	79.3231	0.59361	2.00192	79.0316	77.6614	62.9936	85.9371	71.7583	72.3748	73.5595	75.8649	74.8977	6.62516	117.006	70.3067	79.4886
33	Radius (max)	76.0449	86.0453	76.8564	73.3381	75.1768	69.2611	66.7005	78.0725	75.1869	5.85916	115.741	71.1268	79.2471	0.714503	1.53707	78.6555	78.4792	64.147	83.0587	68.5851	68.4462	76.6624	74.2865	74.0401	6.4165	117.785	69.5938	78.4864
34	Radius (max)	71.4116	81.0346	72.7365	70.6867	76.6164	66.93	64.4266	74.2436	72.2607	5.25219	112.255	68.6212	75.9003	0.713363	1.69482	77.858	78.3517	62.4805	86.5633	64.6831	73.0429	72.8239	72.1637	73.4959	7.69788	116.972	68.1616	78.8302
35	Radius (max)	69.1977	73.5475	75.9123	69.7278	71.4272	59.7016	64.257	73.1868	69.6198	5.32289	109.915	65.9313	73.3083	0.625625	2.37695	73.4522	78.1168	62.7628	86.2197	63.1021	68.1645	69.952	68.5858	71.2945	7.86314	111.928	65.8457	76.7433
36	Radius (max)	66.3968	70.8836	67.8774	67.8348	69.6091	55.1304	61.014	72.9162	66.4578	5.77049	104.892	62.4591	70.4565	0.749111	1.44722	71.4194	74.9497	62.5659	76.858	61.1842	63.2238	63.3303	65.8815	67.4266	6.10523	108.453	63.196	71.6572
37	Radius (max)	65.8661	67.1901	67.2687	61.8285	66.4564	52.3531	61.4041	70.0382	64.0507	5.52814	100.815	60.2199	67.8814	0.796741	1.54901	72.1	75.9325	55.4527	79.1976	56.762	59.294	60.2523	61.4133	65.0506	9.24632	109.587	58.6433	71.4578
38	Radius (max)	64.7884	65.1991	62.0115	64.4741	64.2089	46.7345	55.7626	64.7717	60.9938	6.55236	97.1637	56.4534	65.5343	0.449922	3.73309	57.8695	65.1789	54.4522	65.4183	51.6688	56.3268	59.8317	59.3228	58.7586	4.81896	91.7527	55.4193	62.0979
39	Radius (max)	63.6844	57.7849	62.9999	53.5243	58.2628	41.7901	44.6148	58.1519	55.1016	8.03743	89.1706	49.5321	60.6712	0.618535	2.95269	54.3115	51.903	51.8905	61.3844	52.4679	47.7727	54.545	53.7116	53.4983	3.8353	81.5548	50.8406	56.156
40	Radius (max)	56.7617	53.5709	65.3593	51.4136	50.7141	38.5609	42.7199	47.5877	50.836	8.28912	81.5529	45.0921	56.58	0.796861	1.94477	48.3764	47.3217	48.2642	65.3037	44.3406	45.555	49.489	50.2046	49.8569	6.5351	74.5018	45.3284	54.3854
41	Radius (max)	51.906	44.1603	58.2645	46.7694	45.1043	37.0189	36.2217	41.7032	45.1435	7.35768	72.0803	40.045	50.242	0.0943423	12.3925	45.1299	33.611	40.4925	42.3947	35.8325	38.2327	43.1846	40.1262	39.8755	3.84778	63.8883	37.2092	42.5418
42	Radius (max)	47.311	38.575	42.0473	45.114	46.8247	26.4484	31.567	35.2769	39.1456	7.59353	68.3125	33.8836	44.4075	0.225198	12.4498	37.7273	26.842	41.8077	40.1968	22.7001	32.5574	40.0369	34.5927	34.5576	6.85114	60.1153	29.8101	39.3051
43	Radius (max)	29.0998	21.9935	15.7712	33.4741	29.2544	17.7931	21.2364	21.8586	23.8101	6.15948	43.7076	19.5419	28.0784	0.409243	10.4644	16.5472	14.1794	28.318	24.48	18.3659	20.1204	25.6913	23.837	21.4424	4.90211	37.1743	18.0455	24.8393
1	Radius (min)											-	-	-	-	-	-	-	-	-	-	76.0784	-	-	76.0784	-	114.118	-	-
2	Radius (min)											-	-	-	-	-	54.1104	-	-	-	-	75.3905	-	-	64.7505	15.0473	105.106	43.8963	85.6046
3	Radius (min)	-	-	-	-	-	-	-	82.645	82.645	-	123.967	-	-	-	16.1827	56.5254	-	-	-	-	74.726	-	79.5644	70.2719	12.1482	115.718	56.5252	84.0186
4	Radius (min)	-	-	-	-	-	-	-	84.3625	84.3625	-	126.544	-	-	-	15.2784	59.2369	-	-	-	-	77.8272	-	80.0998	72.388	11.4457	118.445	59.4362	85.3398
5	Radius (min)	96.1243	-	-	-	-	-	-	85.1666	90.6454	7.74824	140.077	79.9071	101.384	0.410375	13.1782	62.514	93.9146	-	-	57.2577	79.4792	98.5869	84.878	79.4384	16.6387	137.483	66.1249	92.7519
6	Radius (min)	105.507	-	-	88.9061	97.3541	-	-	84.4485	94.054	9.32443	149.089	84.9162	103.192	0.272336	15.4702	77.3436	94.9966	-	95.6954	34.6974	79.7262	95.0796	86.2993	80.5483	21.5858	142.557	64.5576	96.539
7	Radius (min)	121.177	128.227	-	85.4769	100.15	87.1984	-	83.2516	100.914	19.4709	173.881	85.3339	116.493	0.105869	22.0757	79.7283	95.851	-	94.563	34.7915	81.0918	92.4333	87.4961	80.8507	21.2686	140.247	65.095	96.6064
8	Radius (min)	128.813	123.33	-	88.1031	102.686	80.8899	-	82.926	101.125	20.844	177.253	84.4463	117.803	0.13372	14.1346	80.314	95.8681	-	95.0251	82.1433	82.1422	90.1526	88.7771	87.7746	6.37483	138.883	83.0521	92.4971
9	Radius (min)	130.116	122.585	96.5222	90.0815	106.882	84.365	106.499	80.515	102.196	17.7388	166.211	89.9035	114.488	0.0864372	13.6292	85.0059	96.6426	-	94.5274	83.8832	81.7428	89.8643	92.4244	89.1558	5.71643	140.214	84.9211	93.3905
10	Radius (min)	137.149	114.855	97.31	91.579	114.349	87.5538	120.827	80.706	105.541	19.2727	174.522	92.1861	118.896	0.0370162	24.9044	86.626	97.8029	-	93.4506	88.3437	82.1918	87.6278	39.1283	82.1673	19.6298	136.346	67.6256	96.709	120
11	Radius (min)	94.1273	112.385	98.1816	95.1343	116.779	92.5701	101.344	83.8388	99.295	10.7611	156.156	91.838	106.752	0.037765	19.671	89.4583	93.3844	-	89.4773	89.6306	84.4626	84.0187	40.15	81.5117	18.5259	134.331	67.7877	95.2357	120
12	Radius (min)	151.484	104.701	97.467	94.9221	116.512	97.5585	99.4538	89.582	106.46	19.8511	161.481	92.7042	120.216	0.0254386	22.1652	63.7743	92.8298	-	91.5724	94.6698	85.1245	80.2976	88.2525	85.2173	10.653	138.302	77.3256	93.109	120
13	Radius (min)	153.933	102.842	97.9272	96.0744	118.264	102.71	129.382	93.4717	111.826	20.9239	181.565	97.3263	126.325	0.0149278	24.7272	66.6353	92.4754	-	91.6891	99.5563	88.9651	80.9654	90.2305	87.2167	10.6045	138.123	79.3609	95.0725	120
14	Radius (min)	149.727	84.7701	99.9078	95.9725	116.278	109.634	141.451	91.5652	111.163	23.5163	183.857	94.8675	127.459	0.0611282	18.16	91.91	95.0935	-	91.3457	99.3008	89.796	87.7283	93.4202	92.6564	3.77302	141.385	89.8613	95.4514
15	Radius (min)	157.977	86.0838	99.0413	94.1293	110.962	108.144	159.681	96.2127	114.029	28.7316	184.073	94.1192	133.938	0.0817678	19.9436	95.7477	89.9236	-	90.7243	97.9547	90.7859	94.1726	94.1376	93.3495	2.9849	142.44	91.1383	95.5607
16	Radius (min)	139.334	106.358	98.832	94.4189	94.8578	109.614	161.921	102.299	113.454	24.2909	175.566	96.622	130.287	0.044191	18.6293	97.1815	88.8328	93.4153	98.0194	100.196	86.2387	94.8656	94.2079	94.1197	4.66946	146.086	90.884	97.3554	120
17	Radius (min)	166.896	114.947	94.6088	94.8234	90.3585	110.689	138.554	103.724	114.325	26.2411	181.273	96.1412	132.509	0.0703894	17.874	104.284	87.2539	93.0556	98.7402	104.02	86.5014	94.5595	96.1203	95.567	6.7235	150.09	90.9079	100.226
18	Radius (min)	151.922	197.637	97.6358	97.5239	102.632	104.453	131.988	104.874	123.583	35.587	205.458	98.9233	148.243	0.0419229	26.3106	107.322	87.5077	91.9211	86.1628	98.2359	90.07	98.0764	99.4883	94.8481	7.16888	147.823	89.8804	99.8158	120
19	Radius (min)	170.057	104.33	91.449	88.9504	104.055	102.68	129.424	112.857	112.975	26.2673	175.498	94.7733	131.177	0.0575998	18.9892	103.072	86.4797	91.2702	89.7269	96.6831	90.7838	97.3053	91.7376	93.3824	5.27945	145.258	89.724	97.0408
20	Radius (min)	164.606	120.555	91.1883	92.0978	100.384	102.55	120.17	112.005	112.944	23.7656	180.399	96.4759	129.413	0.0579336	17.5029	102.952	86.2336	91.7077	108.882	92.6642	90.3057	94.0091	91.3797	94.7667	7.41386	144.367	89.6292	99.9041
21	Radius (min)	159.104	119.542	93.6316	92.9306	101.048	96.2567	99.8352	107.973	108.79	22.1239	166.298	93.4593	124.121	0.0607263	16.2323	100.578	87.2162	89.595	87.9228	91.9935	90.3911	93.3742	98.5828	92.4566	4.85518	142.014	89.0922	95.821
22	Radius (min)	143.177	134.463	94.7464	87.2447	99.353	91.9754	100.177	110.088	107.653	20.4948	174.272	93.451	121.855	0.0441595	16.2508	94.2175	88.6754	88.9486	86.8881	92.8683	92.3271	94.4052	93.4546	91.4731	2.87736	140.468	89.4792	93.467	120
23	Radius (min)	92.3149	137.839	86.1147	85.277	96.3909	91.7704	100.673	100.729	98.8887	16.7857	151.03	87.257	110.52	0.220528	8.18224	94.822	83.9579	92.5281	92.6499	88.5586	93.9874	91.9513	90.468	91.1154	3.48922	139.476	88.6975	93.5333
24	Radius (min)	93.882	121.204	85.3289	85.1745	95.5325	99.8112	98.9458	110.414	98.7867	12.1883	153.693	90.3408	107.233	0.351611	5.63138	94.5145	83.4373	89.0404	117.229	92.4141	88.8069	91.9591	89.6065	93.376	10.1831	139.409	86.3196	100.432
25	Radius (min)	87.8766	121.964	84.3323	81.6348	91.7543	101.232	99.171	99.5241	95.9361	12.82	149.926	87.0525	104.82	0.779487	1.88548	92.555	87.8492	92.3207	123.633	92.0145	91.0283	90.1668	83.5856	94.1442	12.286	138.569	85.6305	102.658
26	Radius (min)	171.648	133.409	83.8708	84.226	88.9365	99.423	98.6678	99.8952	107.51	30.3126	162.411	86.5044	128.515	0.456557	9.33579	89.6651	88.0559	88.731	127.087	86.2687	91.4441	84.3791	127.731	97.9204	18.324	150.532	85.2227	110.618
27	Radius (min)	153.123	141.65	80.2725	84.7608	88.072	104.168	98.8114	112.637	107.937	26.7128	179.835	89.4261	126.448	0.24879	16.1571	91.5671	63.6002	86.3624	154.944	85.7282	89.0785	79.557	83.5705	91.801	26.9228	134.551	73.1448	110.457
28	Radius (min)	168.043	169.686	86.6808	83.197	87.1371	219.676	92.0526	104.318	126.349	52.0458	252.681	90.2837	162.414	0.234741	28.4415	81.3964	57.8596	86.0233	214.604	82.7792	83.9926	70.6111	81.8333	94.8874	49.2642	126.75	60.7497	129.025
29	Radius (min)	172.594	213.118	83.1615	78.8113	84.1377	92.53	89.117	93.4526	113.365	50.4802	169.857	78.3849	148.346	0.970149	1.28224	73.9976	61.4384	77.6541	347.956	80.4352	82.5029	68.4889	126.153	114.828	96.178	140.123	48.1815	181.475
30	Radius (min)	106.439	277.359	84.3112	80.7573	82.3197	85.7534	84.19	89.8494	111.372	67.5575	140.995	64.5583	158.187	0.995043	0.262467	72.6178	64.0137	78.7427	386.869	78.2058	75.7377	56.3172	76.1397	111.08	111.707	117.51	33.6728	188.488
31	Radius (min)	115.457	241.833	81.7158	82.1626	83.8529	82.5291	86.2632	81.0954	106.864	55.733	140.342	68.2433	145.484	0.828024	10.8122	70.2151	62.7868	77.0737	479.457	66.6083	73.7608	53.1089	69.6152	119.078	145.798	111.884	18.0474	220.109
32	Radius (min)	153.35	82.8428	84.0936	77.4819	68.888	74.941	80.5247	80.4065	87.816	26.9183	124.733	69.1629	106.469	0.626525	22.9909	67.0962	58.5567	72.641	424.37	60.4694	66.7263	70.1904	64.9743	110.628	126.856	106.205	22.7233	198.533
33	Radius (min)	253.498	82.8907	61.0155	76.0483	59.9718	69.9551	66.5718	74.5164	93.0585	65.2843	116.638	47.8196	138.297	0.172031	43.7265	59.6853	55.1907	67.1445	59.9157	67.0598	59.0774	46.843	62.4243	59.6676	6.57997	95.3748	55.108	64.2272
34	Radius (min)	135.721	372.435	76.6963	74.1341	58.3627	66.4161	67.5925	74.1889	115.693	106.447	137.179	41.9307	189.456	0.130565	71.0305	41.8662	53.422	69.5357	54.1452	51.8923	59.0003	48.1437	62.4146	55.0525	8.57426	89.7808	49.1109	60.994
35	Radius (min)	130.4	68.3708	76.4312	69.0391	56.7292	66.0668	67.7872	64.8342	74.9573	23.0517	106.331	58.9836	90.931	0.0170155	37.218	56.5651	47.4698	64.5623	51.7985	48.2039	53.8468	35.0044	54.0424	51.4367	8.51484	82.0097	45.5363	57.337	120
36	Radius (min)	125.524	54.8988	65.5916	64.4142	67.9201	58.1976	66.5872	63.8118	70.8682	22.5172	100.381	55.2649	86.4715	0.0192162	36.8959	53.8596	43.2771	52.4528	51.528	47.4401	54.7638	33.9905	53.0332	48.7931	7.08664	79.8597	43.8824	53.7038	120
37	Radius (min)	54.0054	45.6313	49.1915	63.4476	69.5624	53.5186	63.7568	55.5371	56.8313	8.09108	95.2874	51.2246	62.4381	0.0155375	26.9167	47.0363	40.4456	48.6219	46.7389	44.07	54.2245	17.2891	48.3638	43.3488	11.2401	72.6425	35.5599	51.1376	120
38	Radius (min)	286.623	43.3347	34.3422	49.3512	67.9831	48.4459	59.985	52.0085	80.2592	83.9942	92.9768	22.0553	138.463	0.200149	66.984	45.2214	37.4217	48.6952	42.0138	38.6885	50.8621	15.1329	41.8565	39.9865	11.0524	69.1347	32.3277	47.6453
39	Radius (min)	110.873	37.1637	31.1835	32.4915	55.1664	45.1685	43.6882	45.9297	50.208	25.7375	72.3583	32.3731	68.0429	0.225941	27.2446	44.411	34.8813	42.676	40.4342	26.1963	50.4899	32.5577	33.7057	38.169	7.76231	64.6647	32.7901	43.5479
40	Radius (min)	119.649	30.2594	22.6495	28.747	40.2811	39.0117	31.107	35.5653	43.4088	31.3354	58.9936	21.6948	65.1227	0.768601	9.88086	38.3753	23.3493	38.8659	91.0802	19.4484	43.068	27.7622	32.6228	39.3215	22.4329	59.8747	23.7766	54.8664
41	Radius (min)	77.6875	21.1915	16.4779	24.0053	31.0667	32.9185	19.0463	29.9485	31.5428	19.5706	47.2945	17.9813	45.1043	0.478349	18.3197	31.368	21.7494	33.6529	26.6904	17.2432	25.7036	19.9802	33.6053	26.2491	6.28237	47.891	21.8957	30.6025
42	Radius (min)	19.8302	17.812	3.50248	13.5431	27.3511	25.9178	14.6794	17.4466	17.5103	7.49263	32.0282	12.3183	22.7024	0.472358	12.5966	22.799	13.6462	26.7193	16.5945	16.2305	22.0069	15.3408	25.5772	19.8643	5.0122	35.2404	16.3911	23.3375
43	Radius (min)	10.529	5.37053	3.02749	4.68419	15.6324	14.5101	3.29532	13.975	8.878	5.36301	21.1632	5.16169	12.5943	0.273277	29.1522	14.7149	10.169	14.4001	17.5549	7.91966	1.30704	15.6491	13.5474	11.9078	5.26405	22.4227	8.26002	15.5555
1	Radius Ratio											-	-	-	-	-	-	-	-	-	-	111.934	-	-	111.934	-	167.901	-	-
2	Radius Ratio											-	-	-	-	-	152.765	-	-	-	-	113.292	-	-	133.029	27.9123	214.345	94.3448	171.712
3	Radius Ratio	-	-	-	-	-	-	-	105.812	105.812	-	158.718	-	-	-	14.4395	147.685	-	-	-	-	114.325	-	104.83	122.28	22.5077	196.507	96.8104	147.749
4	Radius Ratio	-	-	-	-	-	-	-	102.369	102.369	-	153.553	-	-	-	14.8189	140.573	-	-	-	-	111.268	-	104.416	118.752	19.2055	188.881	97.0198	140.485
5	Radius Ratio	91.8953	-	-	-	-	-	-	100.607	96.251	6.15987	147.643	87.714	104.788	0.580724	11.6308	132.632	75.8105	-	-	147.453	106.276	87.7672	98.8841	108.137	27.1837	189.064	86.3859	129.888
6	Radius Ratio	84.3475	-	-	105.569	84.2926	-	-	99.5214	93.4327	10.8082	151.55	82.8409	104.025	0.424659	24.6088	108.528	76.4398	-	-	240.884	105.196	89.6357	97.2251	119.651	60.4998	161.543	71.2424	168.06
7	Radius Ratio	73.6305	55.7056	-	106.824	81.5499	94.0205	-	99.3976	85.188	18.7833	147.08	70.1585	100.218	0.233473	32.4788	105.678	75.5135	-	-	240.894	101.205	92.8444	93.1862	118.22	60.9759	156.84	69.4303	167.01
8	Radius Ratio	69.0195	56.6401	-	100.99	79.1675	100.707	-	100.824	84.5579	19.2108	151.192	69.1864	99.9294	0.235806	12.6189	106.039	75.7163	-	-	102.219	101.574	97.9567	92.1748	95.9468	10.9582	153.087	87.1786	104.715
9	Radius Ratio	68.4907	58.074	79.6177	95.6748	74.6196	98.5545	77.9498	107.018	82.4999	16.5462	144.592	71.0341	93.9656	0.158611	12.9348	98.87	76.1329	-	-	98.4762	103.095	95.3059	91.5738	93.9089	9.52095	148.157	86.2907	101.527
10	Radius Ratio	65.8414	62.8722	76.8343	93.1337	70.2802	93.5174	68.4469	103.563	79.3112	15.2991	139.844	68.7096	89.9127	0.0817589	34.821	98.8489	75.3157	-	-	94.7895	103.08	97.5522	206.913	112.75	47.1346	153.034	75.0351	150.465
11	Radius Ratio	94.0108	63.8805	75.6254	88.3395	66.4815	89.0585	83.2021	102.635	82.9042	13.4417	135.445	73.5897	92.2187	0.11004	30.1859	95.2063	78.7276	-	-	92.8414	99.5686	102.456	205.468	112.378	46.3406	152.601	75.2985	149.458
12	Radius Ratio	57.1737	68.7281	75.9234	84.718	66.3695	85.6624	85.7213	95.1322	77.4286	12.6132	128.516	68.6883	86.1689	0.0198538	26.4838	136.905	79.7569	-	-	85.876	99.5223	109.257	95.0696	101.064	20.3699	160.235	84.7654	117.364	400
13	Radius Ratio	55.286	70.2157	75.0093	82.3832	64.4922	81.8355	64.6176	92.1035	73.2429	11.9451	122.959	64.9655	81.5203	0.0112373	28.4944	130.523	80.7792	-	-	82.8312	92.801	106.697	91.8502	97.5804	18.5679	154.835	82.7232	112.438	400
14	Radius Ratio	55.815	86.8269	74.7599	83.6806	67.7097	76.407	59.4408	100.905	75.6931	14.8699	126.701	65.389	85.9972	0.0493438	17.8549	92.5281	78.5567	-	-	82.3885	96.6881	100.029	93.007	90.5329	8.34175	143.652	83.8582	97.2076	400
15	Radius Ratio	52.3877	85.5313	74.936	82.9221	70.9207	74.5137	51.3711	97.4006	73.7479	15.8088	125.362	62.7931	84.7027	0.0523387	17.8114	89.0243	88.1158	-	-	86.0161	94.9278	81.5918	89.3298	88.1676	4.37395	133.88	84.6678	91.6674
16	Radius Ratio	58.3954	73.7378	77.8354	83.4046	81.5054	73.8409	50.0782	88.4605	73.4073	12.9925	122.97	64.4041	82.4104	0.0191488	16.9252	85.9135	88.5717	81.899	81.899	83.0866	100.658	82.8178	90.9961	86.9802	6.44776	133.767	82.5122	91.4482	400
17	Radius Ratio	50.4361	67.9186	81.183	81.7004	85.9966	73.4044	59.2511	85.1471	73.1297	13.0007	123.843	64.1208	82.1386	0.0246978	16.2567	81.1604	90.5983	83.1848	83.1848	79.6016	99.4826	82.9294	88.4178	86.07	6.52876	133.444	81.5459	90.5941	400
18	Radius Ratio	54.4232	41.5995	80.5308	77.1863	77.3065	78.6365	66.7178	84.4742	70.1094	14.928	118.665	59.765	80.4538	0.0161978	19.8822	81.3913	90.8853	82.602	82.602	84.6562	96.9023	78.9884	86.6709	85.5873	5.8201	131.587	81.5543	89.6204	400
19	Radius Ratio	49.1817	82.5253	88.5909	92.2569	77.8925	83.027	67.2185	77.228	77.2401	13.6481	126.627	67.7826	86.6976	0.0540403	13.4618	86.1142	93.3942	82.8375	82.8375	87.1385	97.1562	81.7689	95.8607	88.3884	6.20996	141.016	84.0852	92.6916
20	Radius Ratio	50.4683	70.9334	89.466	81.3648	78.5679	80.562	74.0929	80.5972	75.7566	11.5842	121.184	67.7293	83.7839	0.0136888	15.3626	89.8269	94.4652	80.7761	80.7761	90.7231	91.9138	87.3	91.1236	88.3631	5.09106	136.982	84.8352	91.891	400
21	Radius Ratio	51.5239	73.7569	87.8339	78.7003	79.5982	80.0332	90.1781	83.7462	78.1713	11.9759	127.152	69.8726	86.4701	0.0393377	12.5245	92.773	98.175	83.9085	83.9085	87.8324	90.7601	87.3093	84.261	88.6159	5.05486	136.895	85.1132	92.1187	400
22	Radius Ratio	58.3339	65.37	85.9496	82.5267	83.8386	86.1517	89.2591	78.0872	78.6896	11.0419	129	71.0381	86.3411	0.0439265	11.3549	88.914	97.631	82.5846	82.5846	87.5948	90.7	85.2032	90.0884	88.1626	4.95221	135.362	84.7309	91.5942	400
23	Radius Ratio	94.0356	66.0755	97.158	91.669	84.8093	86.33	87.5272	88.2785	86.9854	9.40728	138.391	80.4666	93.5042	0.697331	2.05675	90.8504	104.412	77.8853	77.8853	92.6328	88.7423	84.4723	93.4641	88.793	8.79419	139.261	82.6991	94.887
24	Radius Ratio	92.3968	67.2699	101.82	88.7397	85.5249	76.0914	89.1149	84.456	85.6767	10.414	134.903	78.4603	92.8931	0.466111	4.01395	85.8947	104.138	80.376	80.376	87.3906	94.7187	85.6327	94.9625	89.1861	8.18928	142.169	83.5113	94.8609
25	Radius Ratio	98.1793	64.3855	100.808	94.6224	87.9503	73.6207	87.2063	94.0256	87.5998	12.6015	143.267	78.8675	96.332	0.941923	0.447621	86.5113	98.8058	76.318	76.318	86.676	91.2796	86.9729	94.7865	87.2085	7.98685	138.235	81.674	92.743
26	Radius Ratio	49.4775	59.1912	103.991	94.9529	89.0663	75.7243	87.9815	84.2257	80.5763	18.2959	135.807	67.8981	93.2545	0.529062	6.14034	92.2278	99.0954	77.3008	77.3008	91.3145	93.3744	94.2695	60.5626	85.6807	12.8668	140.397	76.7646	94.5968
27	Radius Ratio	53.6058	56.7598	105.302	91.9081	90.0938	72.707	88.8223	72.4173	78.952	18.128	135.821	66.3902	91.5138	0.109735	17.452	91.0491	132.662	78.0738	78.0738	87.5015	91.6823	97.7684	95.5725	94.0479	17.2172	144.182	82.1173	105.979
28	Radius Ratio	49.9142	47.3283	97.3047	86.409	87.7749	33.6745	87.4369	82.3239	71.5208	23.92	131.282	54.9454	88.0962	0.0256869	32.9421	104.698	143.967	76.9641	76.9641	93.9122	95.5097	108.331	97.4711	99.7272	21.2095	158.41	85.03	114.424
29	Radius Ratio	48.5065	37.1776	107.071	93.1605	91.924	81.4031	86.8417	88.9437	79.3786	23.9031	138.35	62.8148	95.9423	0.128444	21.6016	111.115	140.524	85.1578	85.1578	98.3514	95.2453	112.646	60.6177	98.6018	23.685	167.246	82.1892	115.014
30	Radius Ratio	74.824	29.7208	95.5804	92.57	93.1831	84.6845	90.2446	89.4887	81.287	21.8207	139.085	66.1663	96.4077	0.0594882	22.9135	109.729	127.099	81.9779	81.9779	92.8274	92.4251	131.843	100.703	102.323	19.1188	171.108	89.0743	115.571
31	Radius Ratio	65.7912	34.8004	93.9301	87.1493	91.5261	85.4968	83.9862	99.4291	80.2637	20.8599	138.191	65.8088	94.7186	0.0153408	29.2992	109.877	122.613	83.276	83.276	111.218	103.115	140.575	108.584	107.817	19.0301	171.1	94.6297	121.004
32	Radius Ratio	49.752	101.254	89.6123	96.0717	112.292	95.1404	89.5528	100.189	91.733	18.4658	150.683	78.937	104.529	0.0647089	17.2664	117.788	132.626	86.7191	86.7191	118.669	108.465	104.8	116.762	109.069	16.0353	177.013	97.9568	120.18
33	Radius Ratio	29.9982	103.806	125.962	96.4362	125.354	99.0079	100.193	104.772	98.1911	29.8613	164.876	77.4987	118.884	0.118813	20.5914	131.784	142.197	95.5358	95.5358	102.275	115.859	163.658	119.003	120.731	24.091	201.58	104.037	137.425
34	Radius Ratio	52.6166	21.758	94.837	95.3498	131.276	100.774	95.3163	100.074	86.5002	33.7175	150.373	63.1356	109.865	0.023634	39.0392	185.969	146.666	89.8539	89.8539	124.649	123.801	151.264	115.62	128.459	32.3831	221.723	106.02	150.899	400
35	Radius Ratio	53.0658	107.571	99.3212	100.998	125.909	90.3656	94.7923	112.883	98.1133	21.3486	163.349	83.3197	112.907	0.0237448	31.0206	129.854	164.561	97.2129	97.2129	130.907	126.59	199.838	126.911	134.136	34.0314	208.98	110.554	157.718	400
36	Radius Ratio	52.8955	129.117	103.485	105.31	102.487	94.7298	91.6303	114.268	99.2403	22.0711	161.324	83.9461	114.534	0.00782626	32.2613	132.603	173.186	119.28	119.28	128.971	115.448	186.318	124.227	137.414	26.9382	214.123	118.747	156.081	400
37	Radius Ratio	121.962	147.246	136.749	97.4481	95.5349	97.8223	96.3099	126.111	114.898	20.757	193.155	100.514	129.281	0.143724	33.0228	153.286	187.74	114.049	114.049	128.8	109.349	348.499	126.982	160.344	80.3544	242.849	104.662	216.026
38	Radius Ratio	22.604	150.455	180.569	130.643	94.4483	96.4675	92.9609	124.54	111.586	47.1887	203.394	78.8866	144.286	0.192594	37.6837	127.969	174.174	111.822	111.822	133.551	110.744	395.374	141.729	163.398	96.0929	224.76	96.8105	229.986
39	Radius Ratio	57.4392	155.487	202.029	164.733	105.613	92.5205	102.121	126.611	125.819	46.2256	236.698	93.7871	157.851	0.435972	12.0894	122.293	148.799	121.592	121.592	200.288	94.6183	167.534	159.355	142.009	33.516	242.099	118.784	165.234
40	Radius Ratio	47.4402	177.039	288.568	178.849	125.9	98.8446	137.332	133.804	148.472	70.594	266.237	99.5537	197.39	0.817325	4.54465	126.061	202.668	124.181	124.181	227.99	105.775	178.26	153.894	155.376	43.5909	276.543	125.17	185.583
41	Radius Ratio	66.8138	208.386	353.591	194.83	145.185	112.456	190.177	139.25	176.336	85.6918	297.328	116.956	235.716	0.510162	13.592	143.872	154.537	120.324	120.324	207.806	148.745	216.137	119.404	153.894	38.4549	251.782	127.246	180.541
42	Radius Ratio	238.58	216.567	1200.5	333.115	171.199	102.047	215.043	202.199	334.907	355.677	393.321	88.4393	581.374	0.213456	65.3775	165.478	196.699	156.47	156.47	139.861	147.942	260.983	135.248	169.894	41.3692	259.925	141.227	198.561
43	Radius Ratio	276.378	409.522	520.932	714.619	187.139	122.626	644.441	156.412	379.009	228.907	827.714	220.387	537.631	0.858308	9.51729	112.452	139.438	196.651	196.651	231.903	1539.39	164.172	175.952	344.576	484.175	308.196	9.06596	680.086
1	Size (length)											-	-	-	-	-	-	-	-	-	-	90.145	-	-	90.145	-	135.218	-	-
2	Size (length)											-	-	-	-	-	87.8085	-	-	-	-	90.1489	-	-	88.9787	1.65493	134.346	86.6851	91.2722
3	Size (length)	-	-	-	-	-	-	-	86.5115	86.5115	-	129.767	-	-	-	2.95726	88.4952	-	-	-	-	90.1156	-	88.7141	89.1083	0.879214	134.122	88.1134	90.1032
4	Size (length)	-	-	-	-	-	-	-	86.5591	86.5591	-	129.839	-	-	-	2.87376	88.4167	-	-	-	-	90.1159	-	88.7161	89.0829	0.907077	134.124	88.0565	90.1093
5	Size (length)	91.5988	-	-	-	-	-	-	86.4448	89.0218	3.6444	135.465	83.971	94.0726	0.592711	1.7979	88.2859	80.7692	-	-	88.0492	89.2614	90.378	87.8695	87.4355	3.39765	133.526	84.7169	90.1542
6	Size (length)	90.6609	-	-	94.7431	86.3615	-	-	86.4402	89.5514	4.00165	137.522	85.6299	93.473	0.18875	3.24434	88.7069	81.5207	-	84.4397	88.0375	88.3701	88.6653	87.1068	86.6924	2.72543	132.777	84.6734	88.7114
7	Size (length)	90.6609	80.8352	-	92.8322	84.8027	85.7742	-	85.6675	86.7621	4.31713	134.159	83.3078	90.2165	0.863237	0.391836	86.9242	81.4669	-	85.2646	87.9581	87.4667	89.3876	86.4916	86.4228	2.52966	131.569	84.5489	88.2968
8	Size (length)	88.8388	79.2412	-	92.8233	84.702	85.7064	-	86.2505	86.2604	4.51054	132.288	82.6512	89.8695	0.840032	0.484436	87.6414	81.4154	-	85.2425	87.4022	87.8327	90.067	87.1536	86.6793	2.71577	131.606	84.6674	88.6911
9	Size (length)	89.582	80.144	86.5379	92.5637	84.5473	86.5996	84.0079	88.9165	86.6124	3.82544	133.624	83.9615	89.2632	0.989774	0.0260425	88.7017	81.2429	-	85.2734	86.5105	87.8305	88.5241	88.0455	86.5898	2.65166	132.427	84.6255	88.5542
10	Size (length)	89.5355	81.7519	86.4752	93.4392	84.7386	85.1019	83.8033	88.0488	86.6118	3.67502	132.631	84.0652	89.1584	0.777723	0.580556	89.4196	81.2208	-	83.3309	87.5879	88.1286	87.7897	85.2952	86.1104	2.9531	131.939	83.9228	88.2981
11	Size (length)	89.4577	81.2578	87.1392	91.4643	84.1514	85.4414	85.4412	88.4735	86.6033	3.22599	133.079	84.3679	88.8388	0.932226	0.16147	89.4483	81.19	-	83.646	87.5076	88.9473	87.1484	87.3577	86.4636	2.97729	132.341	84.258	88.6692
12	Size (length)	89.3237	81.5631	87.1747	89.6285	85.2721	84.5282	84.9296	88.9997	86.4274	2.84498	133.621	84.456	88.3989	0.840848	0.361292	88.3902	81.3502	-	83.6291	87.3061	87.9199	88.9059	89.6804	86.7403	3.06866	132.972	84.467	89.0135
13	Size (length)	89.285	81.2494	87.0124	87.9939	84.6556	84.375	83.931	90.2955	86.0997	3.05803	132.475	83.9807	88.2188	0.690848	0.743117	88.2753	81.2914	-	84.3112	87.3704	86.6128	89.8601	89.4724	86.7419	3.04298	133.311	84.4877	88.9962
14	Size (length)	89.1913	80.2261	88.5336	88.697	88.8903	83.4385	86.82	90.7912	87.0735	3.51608	133.448	84.637	89.51	0.845453	0.382199	88.4554	81.7816	-	85.6503	87.8067	88.5722	89.0175	90.5648	87.4069	2.88423	133.192	85.2703	89.5436
15	Size (length)	87.3696	80.5631	87.845	88.5881	88.7648	82.5902	88.5179	91.8398	87.0098	3.64681	132.948	84.4827	89.5369	0.85044	0.339884	87.2965	83.6677	-	86.7405	88.8495	88.4113	84.7513	87.2853	86.7146	1.88147	131.781	85.3208	88.1084
16	Size (length)	87.3776	88.864	90.5773	88.5684	88.2627	81.8232	89.2624	90.9513	88.2109	2.8352	134.387	86.2462	90.1755	0.0775139	2.94603	86.9984	84.1755	80.2677	85.5339	87.7174	86.5716	85.6714	88.2632	85.6499	2.53342	130.767	83.8943	87.4054
17	Size (length)	87.2963	88.3097	87.8684	87.4762	88.8605	80.4175	88.7372	89.8285	87.3493	2.91835	133.152	85.327	89.3716	0.118757	2.60638	87.4667	83.7529	79.7707	85.2836	86.8852	86.3447	84.7651	86.5465	85.1019	2.47247	129.947	83.3886	86.8152
18	Size (length)	87.0463	90.2791	88.2493	85.7272	88.7723	83.7418	88.54	89.8892	87.7806	2.18879	133.577	86.2639	89.2974	0.067275	2.85076	88.1712	84.6878	79.4507	85.0818	86.4375	87.9481	84.3869	86.3431	85.3134	2.75442	130.223	83.4047	87.2221
19	Size (length)	86.8462	88.014	88.1807	86.5626	90.0252	85.2242	87.3338	90.1638	87.7938	1.69125	132.963	86.6219	88.9658	0.105278	2.1961	88.8117	85.4066	80.2788	86.9481	86.968	87.9424	85.9157	84.8224	85.8867	2.61563	130.817	84.0742	87.6992
20	Size (length)	88.6518	89.3029	88.8814	85.3839	88.2025	84.5004	88.9217	90.6484	88.0616	2.06551	133.526	86.6303	89.4929	0.15728	2.26041	89.7017	85.5641	80.843	88.7037	88.5502	86.748	86.1677	82.4682	86.0933	3.10051	132.883	83.9448	88.2418
21	Size (length)	88.4451	90.5694	90.3502	83.4224	88.8047	83.1831	88.7104	90.1447	87.9538	2.98125	135.294	85.8879	90.0196	0.304703	1.5609	89.6248	86.8204	82.7468	88.5101	87.0868	85.5809	86.1137	86.2486	86.5915	2.04691	131.164	85.1731	88.0099
22	Size (length)	87.3294	90.6149	86.5807	82.3044	89.3964	82.5958	87.4398	88.3418	86.8254	2.98303	132.908	84.7583	88.8925	0.625065	0.726942	85.9087	86.6484	82.3209	89.4711	86.6693	86.1906	86.4666	85.8965	86.1965	1.94263	129.98	84.8504	87.5427
23	Size (length)	88.2289	91.7295	86.2946	86.0911	88.1934	83.2034	88.205	88.8298	87.597	2.47819	132.569	85.8797	89.3142	0.193778	2.03998	86.727	86.7882	79.8853	89.1562	86.4041	86.0265	86.9492	84.6878	85.828	2.70054	130.243	83.9567	87.6994
24	Size (length)	88.1142	90.5111	87.8018	83.5869	86.4261	81.8001	87.6952	91.2525	87.1485	3.19866	133.07	84.932	89.365	0.318595	2.0169	84.7166	87.6264	79.3062	91.8436	84.4357	84.0842	85.8437	85.4101	85.4083	3.52413	129.434	82.9663	87.8504
25	Size (length)	86.3622	87.1813	86.1692	83.3706	85.377	81.4024	88.5838	90.9219	86.1711	2.94382	131.298	84.1311	88.211	0.270379	2.12192	85.3112	86.701	78.821	89.9338	84.47	82.5998	85.2483	81.8091	84.3618	3.34961	128.488	82.0407	86.6829
26	Size (length)	85.3871	87.9397	87.7603	84.2348	85.4775	81.1643	87.7499	87.9934	85.9634	2.42116	131.708	84.2857	87.6411	0.228856	2.67548	85.8102	85.6793	76.4103	91.968	83.8156	82.861	82.1747	80.8314	83.6938	4.49033	128.568	80.5822	86.8054
27	Size (length)	83.1668	86.626	84.7974	84.1268	84.3426	79.7371	87.4268	87.5684	84.724	2.58611	130.239	82.9319	86.516	0.562807	2.03899	84.0558	86.87	74.1151	99.7696	79.0127	80.8485	79.0129	80.4265	83.0139	7.73949	127.139	77.6508	88.377
28	Size (length)	83.2605	87.0603	85.9167	80.4631	83.5063	75.593	81.2823	87.0754	83.0197	3.89457	129.304	80.321	85.7184	0.650653	1.37647	84.3194	86.0021	73.8175	92.7509	78.6767	80.2335	78.7635	80.5147	81.8848	5.74047	127.11	77.9069	85.8626
29	Size (length)	82.9451	87.9829	84.4905	80.0141	82.269	75.5629	80.0573	83.8892	82.1514	3.69367	126.059	79.5918	84.7109	0.853778	0.624291	82.8412	87.9784	71.5912	93.8128	78.6254	79.0312	78.0384	81.2024	81.6401	6.75944	126.188	76.9561	86.3241
30	Size (length)	85.1479	87.9406	82.4763	78.6911	81.1809	74.7338	80.32	82.8629	81.6692	4.00955	125.151	78.8908	84.4476	0.218767	4.4857	80.4183	80.049	69.4809	91.9771	73.4621	74.0323	75.8186	79.4507	78.0861	6.77304	120.212	73.3927	82.7795
31	Size (length)	83.168	87.6656	80.8398	77.2152	80.3885	73.3619	78.4883	81.383	80.3138	4.22381	122.744	77.3869	83.2407	0.401955	3.23101	78.8406	80.5295	68.1811	93.1245	73.9874	76.3391	74.7846	76.2939	77.7601	7.21026	118.894	72.7637	82.7565
32	Size (length)	80.4515	87.0522	77.9096	77.1196	78.9131	70.4016	75.7297	80.0644	78.4552	4.70657	120.242	75.1938	81.7167	0.166519	4.78689	76.8757	77.7318	67.7466	84.647	69.6041	71.6923	73.9336	76.0684	74.7874	5.32691	115.635	71.0962	78.4787
33	Size (length)	78.4809	86.1137	77.8229	72.903	75.1843	68.8846	70.6146	79.2625	76.1583	5.50448	118.014	72.344	79.9727	0.378303	3.31315	78.8152	77.9198	68.1317	81.3939	66.9604	69.1081	74.9458	72.1346	73.6762	5.40739	117.216	69.9291	77.4233
34	Size (length)	76.381	81.8969	76.997	69.8153	74.2174	68.373	70.3212	75.0019	74.1255	4.48244	114.802	71.0194	77.2316	0.392779	3.20331	78.0071	74.7692	64.1508	80.9457	64.2191	69.7628	71.911	70.5416	71.7884	6.00847	113.368	67.6248	75.952
35	Size (length)	74.4157	76.4667	79.6047	68.276	71.7851	62.7983	68.5774	72.7351	71.8324	5.26761	112.393	68.1822	75.4826	0.402891	3.41497	74.5974	71.0424	62.4955	79.7607	62.7945	65.6971	70.3489	68.6275	69.4205	5.89874	107.897	65.333	73.508
36	Size (length)	70.608	72.1378	72.1446	65.8748	66.2805	56.0979	64.4608	69.7356	67.1675	5.34826	106.486	63.4614	70.8736	0.458155	2.86497	71.115	66.2428	60.2122	72.4129	60.4409	62.243	63.9464	65.5496	65.2703	4.56738	101.191	62.1054	68.4353
37	Size (length)	68.9405	68.2896	70.7153	58.8108	63.8568	53.3095	64.0945	67.4402	64.4322	5.84918	102.679	60.379	68.4854	0.463474	3.28757	68.7414	66.1919	57.4188	70.0398	56.9336	59.6693	59.2139	60.5767	62.3482	5.19014	100.244	58.7516	65.9447
38	Size (length)	65.0522	63.6653	64.6226	60.8623	59.6757	48.6099	57.8838	62.2223	60.3243	5.33835	95.857	56.6251	64.0235	0.135808	5.76665	58.3624	59.39	54.1279	60.5077	52.1335	55.5765	56.936	58.5106	56.9431	2.83071	88.0957	54.9815	58.9046
39	Size (length)	62.4164	54.6518	60.906	52.9361	56.2001	44.45	44.5963	56.2966	54.0567	6.65268	86.1735	49.4467	58.6667	0.479951	3.52503	54.2459	48.2619	52.281	57.5674	51.3934	48.7157	51.6378	53.3702	52.1842	2.99963	80.3836	50.1056	54.2628
40	Size (length)	54.648	50.7676	58.3694	47.8414	47.6347	39.2638	41.5049	47.2009	48.4038	6.29489	77.6065	44.0418	52.7659	0.989003	0.0803598	47.4476	45.4063	46.7981	58.561	43.8894	45.2599	48.5649	50.9925	48.365	4.66943	73.7577	45.1293	51.6006
41	Size (length)	50.666	44.1943	53.267	45.3724	44.6237	35.504	37.6355	40.7857	44.0061	6.04322	70.0437	39.8184	48.1937	0.110156	10.0058	42.1701	33.0634	40.9085	42.3283	36.7156	39.4659	43.5946	40.2551	39.8127	3.44033	63.3145	37.4287	42.1967
42	Size (length)	43.6825	35.2266	41.9081	39.8891	41.8448	25.9784	32.6215	33.3172	36.8085	6.06661	62.7909	32.6046	41.0124	0.403373	7.50511	35.8172	27.4123	39.0931	40.5944	22.5645	32.9744	39.1934	35.518	34.1459	6.29117	58.6772	29.7864	38.5054
43	Size (length)	28.4668	20.9833	16.1882	33.5666	28.0339	17.7874	20.9056	21.2665	23.3998	5.9837	42.2132	19.2534	27.5462	0.371603	11.5343	16.4161	14.5666	28.7562	22.4578	17.7211	17.3151	24.8238	24.7269	20.848	5.03335	37.1267	17.3601	24.3358
1	Size (width)											-	-	-	-	-	-	-	-	-	-	78.4586	-	-	78.4586	-	117.688	-	-
2	Size (width)											-	-	-	-	-	75.8867	-	-	-	-	78.4682	-	-	77.1775	1.82537	116.734	74.6477	79.7072
3	Size (width)	-	-	-	-	-	-	-	79.9581	79.9581	-	119.937	-	-	-	1.03516	76.2149	-	-	-	-	78.5343	-	82.6547	79.1346	3.26158	120.892	75.4439	82.8254
4	Size (width)	-	-	-	-	-	-	-	80.9646	80.9646	-	121.447	-	-	-	1.58992	77.0623	-	-	-	-	78.4931	-	83.5071	79.6875	3.38436	121.5	75.8578	83.5172
5	Size (width)	87.022	-	-	-	-	-	-	82.2917	84.6568	3.34481	128.759	80.0212	89.2924	0.52763	2.97689	78.5835	90.8093	-	-	81.5033	78.4698	79.5484	84.1275	82.1736	4.74005	125.207	78.3809	85.9664
6	Size (width)	86.9823	-	-	88.0801	89.2302	-	-	83.1355	86.857	2.64532	132.551	84.2647	89.4494	0.15536	4.42144	79.6472	90.5031	-	86.6974	82.8058	78.1035	80.2089	83.7324	83.0998	4.34893	127.822	79.8781	86.3214
7	Size (width)	88.7301	74.1578	-	86.5343	89.9538	86.9976	-	84.8841	85.2096	5.69389	132.445	80.6536	89.7656	0.529809	2.12251	80.251	90.9272	-	86.214	82.7754	78.1536	81.194	84.425	83.42	4.24896	127.979	80.2724	86.5677
8	Size (width)	88.9287	74.4184	-	86.7111	89.9196	87.0166	-	86.2237	85.5364	5.62803	132.676	81.0331	90.0396	0.566337	1.80241	81.8504	90.6848	-	86.0198	82.675	79.8026	81.8138	85.2124	84.0084	3.6288	128.424	81.3202	86.6966
9	Size (width)	87.4152	73.9846	92.6478	86.7128	91.1074	88.185	96.6864	87.0578	87.9746	6.61231	137.239	83.3926	92.5566	0.194853	4.4564	81.1676	90.3324	-	85.7438	83.5772	79.8142	82.2682	86.0736	84.1396	3.55959	128.863	81.5027	86.7765
10	Size (width)	88.1359	74.0636	90.756	87.1669	91.0392	87.9655	95.0202	87.3883	87.692	6.1023	136.24	83.4634	91.9206	0.241459	3.68713	81.5611	89.9647	-	85.618	86.5049	80.6016	82.3093	85.0607	84.5172	3.26798	129.092	82.0963	86.9381
11	Size (width)	87.6543	74.7024	88.4388	86.0438	90.8065	88.6393	95.0334	86.1075	87.1783	5.81745	133.772	83.147	91.2095	0.404397	2.4177	82.1555	89.542	-	86.2682	86.6958	81.3681	84.6072	85.0332	85.0957	2.78349	129.723	83.0337	87.1577
12	Size (width)	85.3734	76.4351	89.6374	86.0458	90.639	89.2089	96.1736	87.5505	87.633	5.62526	134.832	83.7349	91.531	0.469068	1.96016	82.0734	89.226	-	86.5038	87.6591	84.7634	85.1908	86.1067	85.9319	2.27281	130.622	84.2482	87.6156
13	Size (width)	87.964	76.5326	89.8416	87.4164	89.0512	87.8486	92.2833	88.4652	87.4254	4.6642	133.873	84.1933	90.6574	0.401423	1.86217	84.329	89.199	-	84.9228	85.5771	84.8306	85.8035	86.0245	85.8124	1.60856	128.871	84.6208	87.004
14	Size (width)	88.5501	79.081	89.6374	87.4803	90.2268	88.947	91.8997	90.003	88.2282	3.91812	135.088	85.5131	90.9432	0.131148	2.80536	85.0653	85.6953	-	86.9686	86.1714	84.8323	86.5694	85.2087	85.7873	0.809457	129.556	85.1876	86.3869
15	Size (width)	91.1022	80.2125	87.6744	87.2593	88.721	89.8464	91.9829	90.9505	88.4686	3.73524	136.483	85.8803	91.057	0.163789	2.68036	85.9099	86.9129	-	89.9827	85.7826	83.3527	85.754	85.2062	86.1287	2.01387	129.617	84.6369	87.6206
16	Size (width)	88.2869	82.1447	85.9507	86.9026	88.2752	89.201	90.8576	90.0436	87.7078	2.75028	134.117	85.802	89.6136	0.337248	1.26941	88.0123	85.6104	88.8649	87.7094	85.6673	84.2954	85.691	86.9608	86.6014	1.53399	131.678	85.5384	87.6644
17	Size (width)	88.4263	82.437	86.5532	86.6788	88.0002	93.0837	91.7651	88.088	88.1291	3.27025	133.892	85.8629	90.3952	0.219435	1.92273	88.7275	86.3854	86.6602	87.5733	83.7662	84.0878	86.9162	87.4892	86.4507	1.71452	131.265	85.2626	87.6388
18	Size (width)	87.4637	95.9485	83.9761	83.3797	85.8931	92.6598	94.0025	87.6366	88.87	4.73987	139.493	85.5855	92.1545	0.113518	3.46971	87.3299	85.7698	84.9663	84.9969	85.6012	82.5266	87.0076	88.5142	85.8391	1.82244	130.632	84.5762	87.1019
19	Size (width)	86.8023	79.5142	83.9907	83.2443	87.057	92.8242	91.3816	88.5798	86.6743	4.37537	133.92	83.6423	89.7062	0.974264	0.0630623	87.1559	85.6779	87.9091	86.4421	87.4465	83.2589	86.7886	89.1526	86.7289	1.7401	131.343	85.5231	87.9347
20	Size (width)	86.9664	73.4427	84.8367	82.3229	90.5349	90.8186	89.4139	90.6017	86.1172	5.97614	135.827	81.976	90.2584	0.807662	0.62622	87.126	84.5456	86.2689	84.8584	86.768	86.3848	88.4212	88.8927	86.6582	1.52413	131.175	85.602	87.7143
21	Size (width)	88.3416	72.149	83.5469	82.0868	89.2066	91.9066	88.0577	93.7385	86.1292	6.84333	134.822	81.3871	90.8713	0.85682	0.55293	87.881	83.1444	82.7302	84.5545	87.9435	88.4122	89.2178	88.9707	86.6068	2.6807	132.828	84.7492	88.4644
22	Size (width)	88.4427	78.571	82.7113	80.8609	89.1822	92.2142	88.7072	92.6772	86.6708	5.28392	134.91	83.0093	90.3323	0.572678	1.46662	87.6398	81.3209	83.5072	80.853	86.3138	85.9631	89.5828	88.0909	85.4089	3.20273	131.629	83.1896	87.6283
23	Size (width)	86.9569	79.9674	82.7822	81.0888	88.4872	90.191	88.3002	91.0911	86.1081	4.25356	133.37	83.1606	89.0556	0.723009	0.771045	86.6891	80.6074	83.6694	82.208	86.8705	86.594	88.9295	88.006	85.4467	2.94314	130.732	83.4073	87.4862
24	Size (width)	87.0103	86.3491	83.49	80.6945	87.3836	91.1649	89.0613	89.8024	86.8695	3.42185	133.87	84.4983	89.2407	0.377183	2.07191	88.2169	78.2806	81.8076	80.0589	88.2186	86.6368	89.2799	88.2057	85.0881	4.33714	132.326	82.0827	88.0935
25	Size (width)	87.7342	81.3771	81.8319	80.663	88.1571	91.204	85.7909	91.355	86.0141	4.32087	133.378	83.02	89.0083	0.441891	2.06107	88.5501	76.4079	82.7115	78.6696	87.4546	87.6442	86.9276	85.7097	84.2594	4.54483	131.253	81.1101	87.4088
26	Size (width)	87.4394	75.7672	82.092	81.0347	89.0489	90.5584	86.3611	89.0056	85.1634	5.07583	133.525	81.6461	88.6807	0.630575	1.55949	85.1438	72.6078	83.0549	79.3052	90.7301	87.7186	86.4051	85.7989	83.8456	5.63123	130.1	79.9434	87.7477
27	Size (width)	88.2466	73.4012	80.485	82.5333	88.5563	91.0479	86.3682	84.5201	84.3948	5.60534	132.486	80.5106	88.2791	0.511088	2.23913	84.1353	72.2448	80.0761	77.6696	88.962	85.4851	86.2831	85.3524	82.5261	5.47935	128.527	78.7291	86.323
28	Size (width)	91.0655	79.5544	82.8279	81.2412	88.6097	88.3184	87.4981	86.1273	85.6553	4.02509	132.587	82.8661	88.4445	0.104954	5.32898	82.5544	71.8508	76.8706	74.6859	88.6234	84.4017	86.899	83.7879	81.2092	6.03501	127.539	77.0272	85.3912
29	Size (width)	88.3286	77.9883	79.0973	79.2787	86.1992	88.4388	84.8655	85.0497	83.6557	4.25353	130.097	80.7083	86.6032	0.402122	3.01502	82.9974	71.2336	78.9829	72.4524	86.067	91.7863	85.2449	80.6032	81.171	6.93298	128.176	76.3668	85.9752
30	Size (width)	94.0683	76.327	79.3118	76.7891	85.3402	86.0101	84.1445	84.4249	83.302	5.81084	128.261	79.2753	87.3286	0.124522	6.20674	79.693	66.4016	79.3141	71.7373	81.6841	82.6673	86.8319	77.969	78.2873	6.44799	122.895	73.8191	82.7554
31	Size (width)	85.2767	75.1512	77.5267	80.4316	82.3205	87.8032	85.0859	82.4763	82.009	4.20274	127.7	79.0967	84.9213	0.0319829	8.34319	80.4453	63.0306	75.6947	69.6043	82.4688	76.206	81.6213	74.4558	75.4409	6.57196	121.109	70.8868	79.9949	100
32	Size (width)	83.2251	66.6267	75.8242	78.9462	85.3697	80.4757	80.5253	80.1616	78.8943	5.69931	121.8	74.9449	82.8436	0.036257	9.30657	78.7697	59.4133	74.1731	66.368	74.4888	74.1601	77.6061	70.0483	71.8784	6.39949	112.902	67.4439	76.313	100
33	Size (width)	83.8713	63.0154	75.047	76.9369	83.6467	76.9934	79.6967	76.5865	76.9742	6.52707	121.026	72.4513	81.4972	0.0121449	12.2183	71.3782	57.7573	71.8599	61.7079	72.3484	70.3093	73.7336	65.7913	68.1107	5.76579	107.973	64.1153	72.1062	100
34	Size (width)	82.8202	62.7957	74.043	75.2422	83.822	73.9307	78.1949	75.7556	75.8255	6.49584	119.027	71.3242	80.3268	0.002405	15.1388	68.1939	56.5812	70.3941	60.4424	64.0341	69.5132	69.0139	63.0609	65.1542	4.95592	103.708	61.72	68.5884	100
35	Size (width)	72.0447	59.1005	72.6801	70.8711	80.0562	67.295	77.1057	72.2282	71.4227	6.30904	110.68	67.0508	75.7945	0.0113086	12.5945	66.7114	53.6452	68.6064	56.6712	63.5057	66.1802	66.1185	62.243	62.9602	5.25665	99.4696	59.3176	66.6028	100
36	Size (width)	65.6707	58.3639	68.9776	71.2484	78.7472	67.9199	72.2595	63.6876	68.3594	6.10626	107.252	64.128	72.5907	0.00577043	14.4685	63.4005	53.0437	68.4787	56.7024	57.5528	62.4395	54.3319	57.1388	59.136	5.19613	94.0197	55.5354	62.7367	100
37	Size (width)	60.4781	50.8512	68.1935	66.2133	78.7347	62.7772	71.7021	60.4801	64.9287	8.37682	103.606	59.124	70.7335	0.0119898	16.7609	56.8844	46.3414	62.2233	54.7008	54.3821	59.9157	49.3605	55.2922	54.8876	5.17027	86.4634	51.3048	58.4703	100
38	Size (width)	59.4135	51.4138	63.8906	67.1577	79.7063	63.2821	69.8246	53.3837	63.509	9.11309	101.737	57.1941	69.824	0.00416063	22.5563	53.0185	39.8978	56.0034	51.863	48.8676	56.9575	46.526	51.9513	50.6356	5.51634	80.6471	46.8131	54.4582	100
39	Size (width)	55.8063	44.183	58.6196	60.8993	71.8283	59.1289	65.1252	46.7144	57.7882	9.06155	92.9337	51.5089	64.0674	0.00509364	22.6344	47.6141	38.8288	52.2392	45.5664	43.1007	50.9219	45.5212	44.5114	46.038	4.27973	72.6616	43.0723	49.0036	100
40	Size (width)	51.9634	39.5151	56.0541	36.7955	67.834	49.9688	65.4468	42.6229	51.2751	11.4821	87.6035	43.3185	59.2316	0.0417143	22.0686	44.7948	33.3856	49.3707	38.355	35.6301	48.1395	38.7955	40.2003	41.0839	5.79033	68.4464	37.0715	45.0963	100
41	Size (width)	43.5418	36.5828	45.3772	32.2204	68.7364	43.8046	57.6948	33.9401	45.2373	12.4459	72.6849	36.6128	53.8617	0.0768073	21.9756	38.9242	33.1178	42.5129	38.4736	28.2705	39.9775	33.482	35.4839	36.2803	4.58162	58.7813	33.1055	39.4551
42	Size (width)	37.8753	24.9565	24.3236	28.56	39.1206	38.9382	33.6591	29.155	32.0735	6.14745	57.2116	27.8137	36.3334	0.331577	9.37705	32.9446	20.4177	34.9751	27.6863	22.5822	32.6478	32.1864	30.1654	29.2007	5.24169	49.083	25.5684	32.8329
43	Size (width)	26.2631	23.4936	9.74883	20.8963	26.1453	27.4642	19.8366	22.2141	22.0078	5.6503	39.2621	18.0924	25.9232	0.858881	2.04207	27.9709	19.5671	23.0262	25.7101	14.9182	26.5169	21.7828	20.2024	22.4618	4.28475	38.8676	19.4927	25.4309

## Sheet: RIGHT slice
Slice	Parameter	KNOCK OUT													PVALUE	%Diff	WILD TYPE
		111	112	113	114	121	122	123	124	Average	SD	1.5*3Q	95%CI-	95%CI+		>15%	211	212	213	214	221	222	223	224	Average	SD	1.5*3Q	95%CI-	95%CI+	Sig Area													Right Hind - Average per Slice #
1	Area	-	469.785	-	-	-	-	-	-	469.785	-	704.677	-	-	-	-											-	-	-
2	Area	-	486.719	-	-	-	-	-	-	486.719	-	730.079	-	-	-	6.35309	-	456.75	-	-	-	-	-	-	456.75	-	685.125	-	-
3	Area	-	484.296	-	-	-	-	-	-	484.296	-	726.445	-	-	-	19.7991	-	463.727	-	330.368	-	-	-	-	397.047	94.2992	645.581	266.358	527.737
4	Area	-	480	-	-	-	-	-	-	480	-	720	-	-	-	21.0905	-	456.117	-	320.728	-	-	-	-	388.423	95.7348	633.405	255.744	521.102
5	Area	-	467.294	179.52	422.143	-	-	-	252.932	330.472	136.532	650.147	196.674	464.271	0.699161	12.5586	-	439.841	-	318.845	110.993	296.009	-	-	291.422	135.838	523.641	158.303	424.541
6	Area	-	453.602	179.126	395.884	-	-	-	257.992	321.651	125.549	615.47	198.615	444.686	0.687525	12.6362	-	430.55	-	295.81	112.745	294.581	-	-	283.422	130.455	494.243	155.579	411.265
7	Area	-	432.005	183.009	387.636	198.555	-	-	269.863	294.214	111.607	581.454	196.388	392.039	0.841208	5.71768	-	417.605	-	280.863	115.135	297.833	-	-	277.859	124.387	491.664	155.962	399.756
8	Area	-	428.947	184.269	369.035	198.69	-	-	279.099	292.008	106.264	553.552	198.865	385.151	0.456843	18.7614	248.514	401.96	-	262.735	118.223	291.549	-	128.55	241.922	106.495	426.518	156.709	327.134
9	Area	-	399.134	184.704	367.549	202.333	190.121	-	291.732	272.595	94.7187	522.892	196.806	348.385	0.525326	14.6868	241.734	387.131	-	244.879	120.163	291.595	-	126.29	235.299	101.484	419.874	154.096	316.501
10	Area	139.271	387.645	186.606	345.131	207.929	194.051	-	306.647	252.468	93.4007	488.833	183.277	321.659	0.738387	7.07402	237.059	366.402	-	228.931	161.167	291.482	-	126.272	235.219	86.9143	416.814	165.674	304.763
11	Area	141.543	375.243	193.445	324.96	214.163	201.867	-	315.342	252.366	85.7297	480.226	188.858	315.874	0.551383	12.4492	238.436	342.086	-	201.236	132.431	297.471	-	125.077	222.79	87.4422	424.068	152.822	292.757
12	Area	147.481	364.153	203.269	325.478	219.079	209.911	-	325.046	256.345	80.968	487.893	196.365	316.326	0.40517	16.6521	238.393	318.087	-	190.793	132.42	299.631	-	122.314	216.939	82.8374	426.482	150.657	283.222
13	Area	158.088	332.148	210.65	318.572	228.838	219.595	-	328.849	256.677	69.1905	485.566	205.421	307.933	0.354897	14.4228	244.268	294.3	241.347	184.408	139.966	295.813	266.725	110.352	222.147	69.8508	410.428	173.744	270.551
14	Area	158.157	336.64	214.72	293.13	240.412	229.892	-	331.126	257.725	65.4554	468.192	209.236	306.214	0.341236	14.392	252.418	276.438	243.307	174.138	147.616	292.382	287.94	110.748	223.123	69.5238	418.971	174.947	271.3
15	Area	164.901	313.414	220.525	296.738	240.285	234.557	346.039	330.775	268.404	62.8916	476.631	224.823	311.985	0.2324	17.0313	250.599	285.467	247.051	164.315	156.468	287.002	306.123	113.205	226.279	71.8007	428.776	176.524	276.033
16	Area	166.249	304.307	225.776	278.319	244.492	233.485	334.657	316.537	262.978	55.936	461.047	224.217	301.739	0.273063	15.0372	248.499	264.177	242.734	162.362	160.785	300.677	315.029	115.328	226.199	72.0092	409.953	176.3	276.098
17	Area	165.266	281.68	226.663	271.285	247.416	229.369	322.508	320.616	258.1	52.5527	437.121	221.684	294.517	0.381661	11.8916	259.051	248.353	242.323	159.715	172.425	302.091	332.783	116.304	229.131	73.9399	404.717	177.894	280.367
18	Area	166.889	260.71	211.641	252.362	157.431	226.255	328.571	314.929	239.849	62.3317	411.398	196.656	283.042	0.794071	3.87779	256.855	240.771	238.228	155.331	184.407	308.065	340.631	121.51	230.725	74.3144	404.486	179.228	282.221
19	Area	165.9	220.045	215.014	288.648	162.967	230.445	322.99	336.699	242.838	66.6322	445.85	196.666	289.011	0.773314	4.42621	252.584	220.296	243.536	148.558	210.514	308.113	353.146	121.835	232.323	76.2732	399.699	179.469	285.176
20	Area	276.21	211.014	212.503	239.903	165.623	234.655	303.509	338.063	247.685	55.6075	424.552	209.152	286.218	0.66662	6.13435	233.473	208.767	252.801	140.462	232.656	306.228	358.658	130.501	232.943	76.7197	399.237	179.78	286.106
21	Area	295.893	190.823	214.655	229.194	166.229	239.623	299.604	318.998	244.377	55.2707	445.231	206.077	282.677	0.619992	7.61562	226.629	191.222	246.205	128.674	228.905	297.83	371.674	120.453	226.449	83.339	388.666	168.699	284.199
22	Area	148.817	200.412	216.219	206.011	168.58	244.005	295.78	331.031	226.357	61.6765	385.423	183.618	269.096	0.742263	5.19964	225.624	178.604	238.614	119.786	226.56	282.408	330.917	116.57	214.885	74.5111	374.343	163.253	266.518
23	Area	282.882	228.331	174.885	218.993	176.185	233.688	289.083	320.368	240.552	52.9611	426.649	203.852	277.251	0.307676	15.754	206.877	163.397	219.921	111.649	212.79	273.668	340.598	114.482	205.423	77.484	350.037	151.73	259.115
24	Area	278.068	220.301	168.245	200.896	169.342	245.558	268.756	317.441	233.576	53.4957	406.626	196.506	270.646	0.289364	16.8106	196.117	143.973	209.722	106.553	211.705	263.425	331.709	115.635	197.355	76.1101	336.952	144.614	250.095
25	Area	240.259	194.251	167.112	196.61	161.144	237.738	245.7	328.727	221.443	54.3293	362.429	183.795	259.09	0.565003	9.26169	289.088	156.017	198.233	105.889	199.702	244.584	311.515	109.699	201.841	76.7945	383.565	148.626	255.056
26	Area	249.429	184.725	166.469	185.454	155.152	228.631	230.959	312.201	214.127	51.8161	353.365	178.221	250.034	0.30517	16.5521	263.71	140.804	187.466	91.9722	187.377	179.002	292.465	108.356	181.394	69.8665	309.79	132.98	229.808
27	Area	236.398	164.019	160.955	177.019	152.855	214.479	235.132	281.554	202.801	46.1783	353.173	170.802	234.801	0.317124	15.8262	262.017	124.488	178.627	93.8754	171.56	173.588	273.645	106.673	173.059	66.6558	299.211	126.87	219.248
28	Area	146.557	151.365	149.93	159.768	144.905	197.817	228.43	254.999	179.221	42.7057	308.206	149.628	208.814	0.554094	9.46223	238.624	110.896	180.606	83.3459	162.298	158.229	259.616	110.617	163.029	62.3247	292.666	119.841	206.217
29	Area	140.549	136.815	144.273	147.189	137.103	180.796	217.878	236.561	167.645	39.6916	285.1	140.141	195.15	0.529049	9.98351	224.274	102.436	170.363	81.1345	153.156	141.745	238.508	102.017	151.704	57.479	275.762	111.874	191.535
30	Area	134.277	133.379	128.206	133.333	121.822	175.501	218.198	212.227	157.118	39.3489	277.023	129.851	184.385	0.573435	9.3598	204.604	98.096	157.823	73.1909	144.213	131.538	238.871	96.2198	143.069	56.5898	254.278	103.855	182.283
31	Area	217.794	114.386	116.639	128.819	107.81	163.447	210.449	203.166	157.814	46.8722	307.48	125.334	190.294	0.296764	17.7672	195.725	90.7126	144.726	76.5179	132.661	120.071	205.368	90.7158	132.062	48.1601	236.214	98.6897	165.435
32	Area	193.984	107.272	101.163	111.125	94.3419	144.098	195.918	176.355	140.532	42.8872	271.143	110.813	170.251	0.347622	16.0086	173.846	87.5238	134.341	69.7564	122.609	96.4257	186.84	86.2764	119.702	42.8467	216.326	90.0116	149.393
33	Area	169.335	93.8123	92.5834	106.21	81.0714	132.431	183.985	146.541	125.746	38.2956	228.36	99.2091	152.283	0.410788	14.1935	173.984	78.3209	119.548	64.8414	110.852	81.6378	160.901	82.5638	109.081	40.3024	194.829	81.1535	137.009
34	Area	100.746	99.0198	78.4106	92.79	69.844	114.091	176.071	125.24	107.027	33.0723	175.317	84.1091	129.944	0.586157	9.03801	157.419	71.8734	106.985	61.0008	104.244	71.5719	130.08	79.0001	97.7718	33.3595	169.138	74.6552	120.888
35	Area	91.0681	76.3543	64.4333	85.676	55.1705	97.9972	169.039	105.576	93.1644	34.9418	149.838	68.9514	117.377	0.709474	6.89834	146.676	64.7915	98.4534	57.5115	90.7079	62.7262	106.662	68.0873	86.9519	30.2428	150.758	65.9951	107.909
36	Area	76.8559	65.0678	57.4074	73.4506	46.2862	86.5502	156.636	90.6165	81.6088	33.6595	131.35	58.2844	104.933	0.656223	8.5352	122.914	56.6612	86.3564	52.9687	72.804	54.0979	91.9236	61.7013	74.9284	24.3526	131.622	58.0532	91.8036
37	Area	63.1739	58.3054	48.1421	62.7386	36.2328	77.2789	147.783	76.6103	71.2831	33.7803	115.166	47.875	94.6912	0.630321	10.0593	105.487	47.6626	74.3223	46.263	61.9744	48.4918	73.9605	57.4856	64.4559	19.978	111.076	50.6121	78.2997
38	Area	51.4506	48.4052	39.1424	55.7043	56.152	66.6667	132.659	66.8289	64.6261	28.9704	100.061	44.551	84.7012	0.3975	17.4678	90.4102	40.3996	61.9474	40.3974	54.1042	38.0901	58.6041	50	54.2441	17.1077	89.1598	42.3893	66.0989
39	Area	41.4585	43.4415	33.6512	47.7141	48.6988	56.9196	120.355	52.5954	55.6043	27.1067	80.5146	36.8207	74.388	0.372771	19.5876	72.4831	32.77	53.269	32.9775	49.8834	31.2966	50.0794	42.7154	45.6843	13.9218	76.3153	36.0372	55.3315
40	Area	31.1842	33.6327	27.5381	40.7445	38.9848	46.3029	108.28	44.8	46.4334	25.8261	67.7636	28.5371	64.3297	0.401387	20.0949	54.736	27.7603	45.1816	27.0389	40.4426	27.0763	42.8993	38.5016	37.9546	10.0442	65.2048	30.9944	44.9147
41	Area	25.4073	26.0458	23.3569	31.4092	33.0579	37.0345	91.4849	35.5119	37.9136	22.2051	53.8388	22.5265	53.3006	0.415655	20.087	42.9585	22.8939	34.7803	22.2792	33.2448	24.5955	34.5147	32.6766	30.9929	7.17415	51.8717	26.0216	35.9643
42	Area	20.1285	18.8189	18.5307	23.7966	26.9948	29.8947	80.4261	26.9485	30.6923	20.528	41.5797	16.4674	44.9173	0.446805	21.1729	31.4933	17.1826	28.0582	18.4452	27.4279	20.1902	29.5207	26.2096	24.816	5.42811	42.6358	21.0546	28.5774
43	Area	14.5806	11.1935	14.1484	17.1302	20.0025	19.8192	63.8209	19.0027	22.4623	16.9966	29.7976	10.6844	34.2401	0.578268	17.0134	23.0693	12.9109	23.2384	14.0036	18.4959	16.5468	23.2946	19.9627	18.9403	4.17782	34.6674	16.0452	21.8353
44	Area	8.99046	8.94239	7.21674	10.0743	12.94	11.8631	46.537	11.7003	14.783	12.9661	18.1985	5.79818	23.7679	0.627038	17.4121	14.9487	7.45811	16.9445	7.78304	10.3119	11.5062	16.1263	14.2425	12.4152	3.69022	22.8646	9.85801	14.9723
45	Area	3.75472	2.35418	3.07914	3.51147	5.52486	4.18911	30.9496	4.71234	7.25943	9.6215	7.37321	0.592187	13.9267	0.71311	19.9788	8.16433	3.0292	8.36978	3.10435	4.28835	4.63521	9.2947	6.64048	5.9408	2.494	12.3235	4.21258	7.66902
1	Axis (major)	-	120.017	-	-	-	-	-	-	120.017	-	180.025	-	-	-	-											-	-	-
2	Axis (major)	-	120.93	-	-	-	-	-	-	120.93	-	181.395	-	-	-	5.25099	-	114.742	-	-	-	-	-	-	114.742	-	172.114	-	-
3	Axis (major)	-	120.516	-	-	-	-	-	-	120.516	-	180.775	-	-	-	7.70086	-	115.9	-	107.259	-	-	-	-	111.58	6.11024	170.61	103.111	120.048
4	Axis (major)	-	120.564	-	-	-	-	-	-	120.564	-	180.846	-	-	-	8.55086	-	115	-	106.355	-	-	-	-	110.678	6.11289	169.258	102.206	119.149
5	Axis (major)	-	119.654	103.2	115.589	-	-	-	116.675	113.779	7.25916	176.13	106.665	120.893	0.618268	2.54555	-	115.832	-	106.854	101.645	119.348	-	-	110.919	8.11827	175.066	102.964	118.875
6	Axis (major)	-	118.942	102.663	113.576	-	-	-	116.284	112.867	7.14621	175.423	105.863	119.87	0.63219	2.40114	-	115.177	-	106.208	101.192	118.178	-	-	110.189	7.86333	173.89	102.483	117.895																			Area - Right
7	Axis (major)	-	118.02	102.614	113.147	105.636	-	-	116.727	111.229	6.81036	175.09	105.259	117.198	0.776252	1.33497	-	115.475	-	105.767	100.164	117.61	-	-	109.754	8.21182	174.012	101.706	117.801																			Axis (major) - Right
8	Axis (major)	-	117.776	102.529	111.824	104.795	-	-	116.681	110.721	6.86915	175.022	104.7	116.742	0.357403	3.81985	99.6686	114.424	-	106.341	100.594	116.33	-	102.069	106.571	7.21935	168.605	100.794	112.348																			Axis (minor) - Right
9	Axis (major)	-	115.716	102.393	111.557	105.638	99.9949	-	117.867	108.861	7.29665	172.015	103.023	114.699	0.50758	2.72461	98.9708	114.186	-	106.16	99.3537	115.713	-	101.225	105.935	7.45303	168.269	99.9712	111.898																			Diameter (max) - Right
10	Axis (major)	85.1723	115.526	102.393	109.77	106.351	100.801	-	118.773	105.541	11.1099	168.972	97.3106	113.771	0.990317	0.0631168	98.5553	113.679	-	105.917	99.3404	115.395	-	99.9582	105.474	7.50818	167.608	99.4666	111.482																			Diameter (mean) - Right
11	Axis (major)	85.322	113.579	102.583	107.274	106.999	103.388	-	119.761	105.558	10.7558	165.639	97.5901	113.526	0.961963	0.23875	98.4146	111.563	-	104.71	102.172	116.02	-	98.9585	105.306	7.09781	164.774	99.6269	110.986																			Diameter (min) - Right
12	Axis (major)	85.2407	112.612	104.527	108.134	107.515	106.243	-	120.064	106.334	10.6517	165.559	98.4428	114.224	0.684818	2.03494	97.4285	110.918	-	104.06	100.681	114.622	-	97.4393	104.192	7.17937	163.806	98.447	109.936																			Radius (max) - Right
13	Axis (major)	84.8709	110.056	106.779	107.913	109.807	108.611	-	118.661	106.671	10.3731	164.898	98.9867	114.356	0.63774	2.1744	96.282	109.098	99.1253	103.607	101.329	113.693	116.82	95.0597	104.377	8.05067	165.37	98.7979	109.955																			Radius (min) - Right
14	Axis (major)	84.6957	111.988	107.795	105.775	113.562	108.292	-	116.486	106.942	10.4816	169.163	99.1771	114.707	0.60523	2.44431	96.3113	106.954	99.0797	102.571	102.461	111.777	120.281	95.4401	104.359	8.40283	162.24	98.5366	110.182																			Radius Ratio - Right
15	Axis (major)	83.9899	110.618	109.887	107.318	113.803	107.504	102.155	116.243	106.44	10.028	167.121	99.4907	113.389	0.871563	0.72963	97.5622	111.247	99.4579	102.296	105.575	110.072	122.525	96.5916	105.666	8.72369	165.548	99.6207	111.711																			Size (length) - Right
16	Axis (major)	83.6367	111.522	111.107	106.335	114.994	106.041	101.895	111.683	105.902	9.90503	167.344	99.0381	112.765	0.84626	0.887992	97.3637	108.526	98.6674	102.017	104.002	109.55	123.654	95.9434	104.966	9.03499	163.173	98.7047	111.226																			Size (width) - Right
17	Axis (major)	83.7161	109.15	111.614	107.264	115.839	103.685	100.629	112.172	105.509	10.0484	167.63	98.5456	112.472	0.781132	1.24199	99.3688	107.135	98.8047	100.554	102.929	107.831	121.756	95.2734	104.206	8.25523	160.963	98.4859	109.927
18	Axis (major)	82.6435	108.384	109.216	105.123	98.8153	102.79	102.093	111.19	102.532	9.02561	162.888	96.2776	108.786	0.715485	1.57386	99.0388	107.912	98.7172	100.358	103.281	108.032	121.592	94.3365	104.158	8.45587	161.913	98.2989	110.018
19	Axis (major)	82.2983	104.778	109.75	110.716	99.0763	103.512	103.395	110.857	103.048	9.36821	164.987	96.5559	109.539	0.972095	0.153683	99.3279	104.144	100.23	97.1019	104.523	106.531	120.909	92.8826	103.206	8.40759	157.537	97.3801	109.032
20	Axis (major)	97.372	104.565	108.104	106.985	97.9811	102.362	101.853	112.669	103.986	5.19161	160.897	100.389	107.584	0.823024	0.772326	96.7723	104.63	105.499	95.2663	103.314	106.686	119.961	93.3621	103.186	8.46387	158.693	97.3211	109.051
21	Axis (major)	94.5461	100.533	108.573	106.657	97.7028	102.971	101.497	108.331	102.601	5.06311	160.613	99.0929	106.11	0.834814	0.779484	96.7212	102.275	104.485	92.0382	100.994	106.348	120.387	91.1883	101.805	9.31935	157.426	95.3468	108.263
22	Axis (major)	82.0735	101.065	107.433	102.316	95.7822	103.08	102.366	110.7	100.602	8.68143	156.252	94.5862	106.618	0.820001	0.952474	95.5159	103.062	104.708	88.81	99.4405	103.329	111.88	90.4398	99.6483	7.7443	155.511	94.2819	105.015
23	Axis (major)	99.3157	99.7569	95.0008	102.942	95.051	100.576	100.345	109.629	100.327	4.64425	151.751	97.1089	103.545	0.412934	2.57106	93.6239	100.972	100.071	90.7606	94.9635	102.511	110.616	88.7243	97.7804	7.16205	152.036	92.8174	102.743
24	Axis (major)	99.9045	101.789	92.632	99.6369	91.0577	102.351	97.3905	108.831	99.1989	5.64139	152.894	95.2897	103.108	0.373925	3.00814	92.6958	96.8997	98.2746	88.8824	93.4058	101.243	110	88.6718	96.2591	7.08057	148.525	91.3526	101.166
25	Axis (major)	93.0095	97.2443	91.246	101.969	87.7604	100.626	95.121	108.449	96.9282	6.62113	151.443	92.3401	101.516	0.936085	0.293751	107.674	98.7279	97.1883	90.7567	90.4407	97.5882	107.057	88.2749	97.2134	7.33089	151.215	92.1334	102.293
26	Axis (major)	95.4226	97.5679	90.4686	97.0954	86.2234	98.7524	92.9901	105.523	95.5054	5.80062	146.796	91.4859	99.525	0.60254	1.87043	104.644	94.9927	94.4275	87.8598	87.5712	88.0725	104.673	87.6432	93.7356	7.39118	146.108	88.6139	98.8573
27	Axis (major)	95.2275	91.8684	88.5962	97.2768	86.0185	95.3613	95.0673	104.545	94.2452	5.64939	143.76	90.3304	98.1599	0.579132	2.17939	106.874	90.0961	93.7646	84.5513	84.4022	87.678	102.719	87.6217	92.2133	8.39693	144.005	86.3947	98.032
28	Axis (major)	84.3311	90.8112	86.8613	91.9829	85.7355	93.1259	94.0141	102.45	91.164	5.79169	140.022	87.1506	95.1773	0.776183	1.11663	103.922	86.1361	92.5808	81.6317	84.7832	85.8852	100.18	86.0942	90.1517	8.00259	141.721	84.6063	95.6971
29	Axis (major)	85.2465	85.7895	85.9305	90.7724	84.9344	91.5943	92.9733	100.585	89.7283	5.42455	137.909	85.9693	93.4872	0.634236	1.92826	102.07	83.2159	90.4534	77.8677	84.3334	83.2815	98.5268	84.3679	88.0146	8.36017	138.708	82.2214	93.8078
30	Axis (major)	85.3036	87.1563	82.791	85.7149	83.1157	92.5304	93.3537	97.6228	88.4486	5.40329	139.104	84.7043	92.1928	0.65669	1.99372	101.358	79.9785	89.2535	75.0984	82.7636	82.3901	99.8797	82.8983	86.7025	9.43694	137.865	80.1632	93.2419
31	Axis (major)	98.8594	82.1131	79.9316	86.2008	78.8847	90.9581	92.8849	97.4774	88.4138	7.79261	141.05	83.0139	93.8137	0.43678	4.05063	101.691	76.7073	86.6297	72.4892	81.3403	83.1424	95.7635	81.465	84.9035	9.64848	133.37	78.2176	91.5895
32	Axis (major)	95.4732	80.8334	75.1877	81.3858	76.8008	87.7158	91.5886	91.9115	85.1121	7.57884	137.504	79.8603	90.3638	0.655932	2.37396	99.3539	73.4487	85.8549	70.2015	79.7894	80.0508	94.1809	82.0418	83.1152	9.82313	131.905	76.3083	89.9222
33	Axis (major)	93.2493	75.6546	75.9706	80.4869	73.5017	87.5951	90.8772	88.0053	83.1676	7.6806	133.085	77.8453	88.4899	0.676673	2.40472	100.275	70.0367	81.8655	68.0853	75.1553	80.4644	90.7985	82.8501	81.1914	10.6427	127.256	73.8165	88.5663
34	Axis (major)	82.7435	84.0555	70.5726	75.3148	70.9886	84.9957	89.9684	85.1924	80.4789	7.22554	127.567	75.472	85.4859	0.731525	1.94543	97.439	66.5853	79.3855	65.6779	74.6958	80.9603	84.2569	82.4261	78.9284	10.2361	124.326	71.8352	86.0215
35	Axis (major)	80.7853	69.9611	68.1793	75.2378	65.5281	82.0696	88.5407	79.7329	76.2544	7.91292	121.66	70.7711	81.7376	0.92051	0.622944	96.5197	63.4434	77.1647	63.353	73.261	79.134	80.3909	80.5803	76.7309	10.6459	120.657	69.3538	84.1079
36	Axis (major)	80.1828	67.7804	67.3671	69.3968	64.0834	78.2298	85.2841	78.1001	73.8031	7.57966	118.077	68.5507	79.0554	0.844874	1.21245	87.3903	58.2174	74.2626	59.1769	69.5475	77.7956	78.7256	78.1929	72.9136	10.0916	117.489	65.9206	79.9066
37	Axis (major)	75.9542	64.0174	65.5412	67.1593	63.3938	76.342	80.8055	74.51	70.9654	6.68366	114.077	66.334	75.5969	0.773552	1.86682	84.8417	53.759	71.6548	54.915	66.4041	75.4571	74.6944	75.4969	69.6529	10.746	113.201	62.2064	77.0994
38	Axis (major)	71.5554	59.6802	63.6476	62.615	73.4361	71.992	77.2258	70.3433	68.8119	6.10177	108.53	64.5837	73.0402	0.530607	4.19578	81.5427	50.1376	69.3475	50.3196	64.2424	70.6559	70.069	71.5579	65.9841	10.8396	106.322	58.4727	73.4954
39	Axis (major)	68.0699	55.8215	60.9692	59.2423	69.1598	68.1047	75.0463	63.7712	65.0231	6.23864	102.553	60.7	69.3462	0.640918	3.30688	76.6741	47.1493	66.3834	45.746	62.6957	68.2491	69.0277	67.3373	62.9078	10.8897	102.666	55.3618	70.4539
40	Axis (major)	63.6323	50.1605	56.0535	54.5116	62.3381	63.3398	72.9194	60.8565	60.4765	6.95039	95.1194	55.6602	65.2928	0.638333	3.6143	71.2072	44.5288	62.2123	41.5106	55.5626	59.7434	66.47	65.4008	58.3295	10.5571	98.5022	51.0139	65.6451
41	Axis (major)	60.62	46.4143	51.542	49.546	57.4427	56.1793	68.7442	54.9812	55.6837	6.96444	87.3556	50.8577	60.5098	0.584616	4.38691	65.7877	40.1051	56.5499	37.9465	50.3868	55.3048	60.4088	59.8573	53.2934	9.87334	89.9928	46.4516	60.1351
42	Axis (major)	55.6563	41.6573	44.6631	44.1027	52.5738	53.2701	65.7432	48.2922	50.7448	7.82396	80.8	45.3232	56.1665	0.524731	5.56232	58.3236	34.2746	51.5316	35.117	46.5278	49.3097	55.7387	53.166	47.9986	8.97507	80.7138	41.7793	54.2179
43	Axis (major)	47.6907	35.2482	39.3748	39.5448	46.631	43.628	60.564	42.0578	44.3424	7.70636	70.3439	39.0023	49.6825	0.692572	3.60746	51.6133	30.6273	48.9397	31.8205	40.0178	45.5817	47.6703	45.8984	42.7711	7.86391	71.9815	37.3218	48.2204
44	Axis (major)	36.1958	28.3005	27.146	33.8781	41.0767	34.0488	53.9559	34.2252	36.1034	8.42849	56.1241	30.2628	41.9439	0.941218	0.866346	43.6281	25.1361	42.1786	22.457	32.4236	38.5663	41.2029	40.743	35.7919	8.16261	62.1703	30.1357	41.4482
45	Axis (major)	22.6301	13.9934	15.7233	16.7927	33.4362	19.4069	48.0533	19.587	23.7028	11.5259	37.9974	15.7159	31.6898	0.604838	10.3427	36.1566	22.8276	31.2955	14.5495	18.7341	23.0066	33.146	30.5887	26.2881	7.61191	47.6371	21.0134	31.5627
1	Axis (minor)	-	124.138	-	-	-	-	-	-	124.138	-	186.207	-	-	-	-											-	-	-
2	Axis (minor)	-	125.17	-	-	-	-	-	-	125.17	-	187.755	-	-	-	3.63795	-	129.808	-	-	-	-	-	-	129.808	-	194.712	-	-
3	Axis (minor)	-	125.173	-	-	-	-	-	-	125.173	-	187.76	-	-	-	1.67025	-	128.615	-	117.585	-	-	-	-	123.1	7.79886	188.786	112.292	133.908
4	Axis (minor)	-	124.53	-	-	-	-	-	-	124.53	-	186.794	-	-	-	1.51555	-	128.085	-	117.228	-	-	-	-	122.656	7.67737	188.056	112.016	133.297
5	Axis (minor)	-	123.659	89.3849	120.428	-	-	-	95.2087	107.17	17.3882	181.854	90.1301	124.21	0.826211	3.01856	-	124.527	-	116.424	75.47	99.5125	-	-	103.983	21.678	177.674	82.7393	125.227
6	Axis (minor)	-	122.638	89.451	118.904	-	-	-	95.682	106.669	16.5519	179.757	90.4484	122.889	0.809374	3.13705	-	123.816	-	113.086	76.8811	99.7142	-	-	103.374	20.2276	173.652	83.5516	123.197
7	Axis (minor)	-	120.376	90.2689	118.514	92.4553	-	-	96.8809	103.699	14.5848	177.77	90.915	116.483	0.937003	0.864933	-	121.375	-	110.773	78.6426	100.432	-	-	102.806	18.2374	170.136	84.9336	120.678
8	Axis (minor)	-	120.164	91.0602	116.637	92.5643	-	-	98.3205	103.749	13.7031	174.955	91.738	115.76	0.798937	2.28141	113.121	120.516	-	107.533	79.9407	100.044	-	87.2982	101.409	15.5024	167.585	89.0046	113.813
9	Axis (minor)	-	118.289	90.837	116.74	92.3034	93.0912	-	99.2899	101.758	12.5507	168.566	91.716	111.801	0.958721	0.41048	114.136	118.881	-	105.173	81.1886	100.374	-	88.2972	101.342	14.5825	167.843	89.6735	113.01
10	Axis (minor)	93.4717	117.609	91.0662	115.419	92.2751	93.5419	-	100.556	100.563	11.3264	161.981	92.1721	108.953	0.783776	1.77866	115.087	116.322	-	103.055	88.8331	100.853	-	90.0537	102.367	11.7821	168.119	92.9399	111.795
11	Axis (minor)	95.0171	115.814	92.393	113.996	92.2456	93.4025	-	101.051	100.56	10.257	161.285	92.9615	108.158	0.896538	0.845541	116.377	115.048	-	100.75	83.5278	101.46	-	91.3207	101.414	12.8995	167.476	91.0922	111.735
12	Axis (minor)	97.67	114.847	92.7429	113.093	92.4948	92.8607	-	102.152	100.837	9.63477	161.434	93.6998	107.975	0.901365	0.750271	117.528	111.944	-	98.9177	84.8552	102.928	-	93.4073	101.597	11.9763	164.535	92.0138	111.179
13	Axis (minor)	101.885	112.957	92.1379	112.11	92.3027	92.8017	-	103.671	101.123	9.08845	161.835	94.3908	107.856	0.878351	0.774868	118.169	109.098	102.074	96.6903	86.536	103.175	96.2232	90.7779	100.343	10.1268	156.984	93.3255	107.36
14	Axis (minor)	101.882	110.619	91.657	110.487	91.7921	95.1944	-	105.986	101.088	8.30569	162.355	94.9355	107.241	0.897869	0.623921	119.384	106.133	102.896	93.9042	88.0344	104.739	97.3028	91.2847	100.46	10.0432	157.631	93.5002	107.419
15	Axis (minor)	104.184	107.805	91.0261	108.307	91.3544	96.689	126.02	106.48	103.983	11.3753	161.896	96.1008	111.866	0.454147	3.96199	117.145	103.731	103.741	90.4873	88.1168	105.258	98.2676	92.8021	99.9435	9.5318	156.18	93.3384	106.549
16	Axis (minor)	105.658	105.011	91.0942	105.604	91.3335	97.4277	124.326	108.46	103.614	10.7464	159.537	96.1676	111.061	0.497758	3.39579	115.174	101.263	104.098	88.4309	90.0595	108.252	98.9188	95.0404	100.155	9.06299	157.705	93.8744	106.435
17	Axis (minor)	105.081	103.011	90.713	102.947	90.9911	98.1756	123.168	109.104	102.899	10.4658	159.13	95.6465	110.151	0.707389	1.86729	115.362	98.388	104.309	86.7397	92.927	110.834	103.111	96.2911	100.995	9.38009	158.91	94.4952	107.495
18	Axis (minor)	106.885	99.9172	88.7969	101.06	88.0251	98.2593	122.239	109.22	101.8	11.1746	161.203	94.0568	109.544	0.931379	0.464879	116.093	95.6476	104.144	83.6341	94.8175	112.76	103.393	100.134	101.328	10.3514	159.448	94.1551	108.501
19	Axis (minor)	106.314	97.2591	89.0138	103.022	88.7638	98.3746	120.501	113.535	102.098	11.1764	162.179	94.3533	109.843	0.939796	0.411202	113.351	93.5836	104.462	82.0824	97.1156	114.174	105.67	102.994	101.679	10.6109	161.386	94.3262	109.032
20	Axis (minor)	115.852	95.6101	89.779	99.7621	89.6017	99.9473	118.86	112.858	102.784	11.602	170.41	94.7442	110.823	0.736129	1.89238	108.821	90.7653	102.937	79.6275	100.476	112.981	107.072	104.177	100.857	10.8039	161.264	93.3704	108.344
21	Axis (minor)	124.773	93.6849	89.826	97.9959	89.4272	99.9025	117.972	113.19	103.346	13.5241	171.578	93.975	112.718	0.634614	2.9988	107.394	88.3275	103.079	77.6869	100.67	111.462	108.888	104.837	100.293	11.5376	161.651	92.2981	108.288
22	Axis (minor)	98.701	91.9112	90.3173	95.999	91.022	100.211	115.825	112.508	99.5619	9.73122	154.928	92.8186	106.305	0.992531	0.0533487	106.48	84.8174	101.914	76.5898	101.413	111.598	110.114	103.993	99.615	12.4084	161.083	91.0166	108.213
23	Axis (minor)	116.653	99.3548	93.8737	94.5254	95.3755	99.8961	116.477	111.681	103.48	9.83949	169.32	96.6612	110.298	0.459576	4.45906	102.837	82.1283	101.192	74.6108	102.404	111.076	113.676	103.804	98.9659	13.6009	158.433	89.5412	108.391
24	Axis (minor)	116.041	95.2425	94.9912	92.4486	97.173	100.969	115.423	112.333	103.078	9.89368	169.659	96.2219	109.934	0.414952	5.19656	99.9797	79.1756	99.8973	72.4271	104.13	110.815	113.276	103.155	97.8569	14.5278	158.701	87.7898	107.924
25	Axis (minor)	112.391	92.784	96.8532	89.1177	99.3431	100.333	114.136	113.34	102.287	9.78629	168.942	95.5058	109.069	0.547713	3.8182	108.136	83.2473	96.9902	71.0359	105.291	109.631	114.116	99.1925	98.4549	14.6208	162.764	88.3233	108.586
26	Axis (minor)	111.495	89.6171	97.1493	90.4234	98.9519	100.045	112.162	113.273	101.64	9.5878	167.493	94.9958	108.284	0.412419	5.17691	104.839	80.7238	95.6846	70.2797	105.366	104.858	112.762	97.5728	96.5106	14.246	157.477	86.6388	106.382
27	Axis (minor)	106.925	88.7222	97.8541	87.7104	98.5868	99.7496	110.989	107.558	99.762	8.53797	160.626	93.8456	105.678	0.367974	5.49525	102.481	78.5478	93.3768	69.8752	104.245	101.399	110.728	94.7589	94.4264	13.793	154.383	84.8685	103.984
28	Axis (minor)	98.1651	86.1795	96.2181	87.1831	96.5104	97.8064	110.059	103.822	96.9929	7.86835	149.369	91.5405	102.445	0.467308	4.26661	100.317	76.0328	94.2005	70.8834	100.143	97.6918	110.546	93.7147	92.941	13.1658	150.279	83.8177	102.064
29	Axis (minor)	95.4823	84.8325	95.6679	84.7358	94.4476	95.1904	108.66	101.39	95.0508	7.90263	145.648	89.5747	100.527	0.389402	5.0336	99.2447	74.3119	93.4333	69.716	96.5165	92.8457	107.445	89.5569	90.3838	12.5853	145.798	81.6628	99.1048
30	Axis (minor)	92.1682	82.4782	92.9345	83.5021	90.9554	92.5937	108.112	98.2004	92.6181	8.10841	141.376	86.9994	98.2368	0.391906	4.86918	94.0338	76.2003	90.2136	67.7026	95.6702	90.1592	104.557	87.1874	88.2155	11.5291	141.664	80.2264	96.2047
31	Axis (minor)	98.6067	79.9681	90.6301	81.5825	89.0866	90.2129	106.161	95.5529	91.4751	8.63101	144.475	85.4943	97.456	0.29836	5.34875	91.0203	76.1053	87.9859	73.0998	92.8652	86.4368	101.192	84.9727	86.7098	9.01286	137.222	80.4643	92.9553
32	Axis (minor)	95.3173	78.164	88.0221	79.1006	85.5862	86.6065	104.131	93.3276	88.7819	8.62697	140.738	82.8039	94.76	0.234806	6.14806	86.181	78.8361	84.6292	70.2315	91.1743	78.699	97.6602	80.4797	83.4864	8.43331	131.144	77.6425	89.3302
33	Axis (minor)	89.4342	76.3156	84.3032	77.9733	81.9712	82.3804	100.63	86.8916	84.9874	7.64253	131.291	79.6915	90.2834	0.310878	5.4743	86.3885	76.6028	81.985	67.9596	90.0185	69.4823	94.4578	76.7771	80.4589	9.48674	130.944	73.8851	87.0328
34	Axis (minor)	80.1367	81.3942	81.5466	76.0637	77.8226	77.1816	98.921	82.6178	81.9605	7.2372	122.722	76.9455	86.9755	0.298704	5.72938	83.3518	76.5571	78.707	66.369	87.3356	63.7779	90.4	72.6653	77.3955	9.52606	126.522	70.7944	83.9966
35	Axis (minor)	77.1225	72.3173	75.4351	72.8603	73.2383	72.4572	97.6277	78.393	77.4314	8.47069	116.16	71.5616	83.3012	0.452561	4.46913	81.3914	74.7487	76.4047	65.2304	82.2008	60.1188	85.2341	67.0434	74.0465	9.04279	122.391	67.7803	80.3128
36	Axis (minor)	68.3701	67.1608	71.8175	70.3195	67.2538	70.2095	96.4009	72.0348	72.9458	9.66166	107.808	66.2508	79.6409	0.681404	2.63914	79.2774	74.4262	72.357	65.6434	76.056	55.7532	80.3001	64.5529	71.0458	8.42492	115.292	65.2077	76.8838
37	Axis (minor)	62.9065	65.4206	64.5902	65.5559	54.7028	66.4024	97.9889	67.0376	68.0756	12.7042	99.8418	59.2722	76.879	0.859127	1.37974	74.3274	70.5222	67.5646	63.588	70.7221	52.855	74.3942	63.1686	67.1428	7.18315	107.435	62.1652	72.1204
38	Axis (minor)	57.8416	61.7023	56.7613	64.0233	66.58	63.1604	95.9955	64.1252	66.2737	12.4518	97.1083	57.6452	74.9022	0.471202	5.82565	69.5306	66.8244	61.3076	63.0874	65.6656	47.1028	67.4197	59.2386	62.5221	7.08951	100.46	57.6094	67.4348
39	Axis (minor)	50.3888	59.8867	52.3281	60.9649	63.3027	59.4401	92.7172	59.4433	62.309	13.0465	92.324	53.2684	71.3495	0.337977	8.65505	63.1082	59.8245	57.1388	58.8328	60.8981	41.5461	61.3943	54.3755	57.1398	6.85279	91.5333	52.3911	61.8884
40	Axis (minor)	42.6144	55.0329	47.5474	57.7768	57.9885	54.5224	89.609	55.2581	57.5437	13.9995	86.7446	47.8427	67.2447	0.421455	7.89995	54.9505	55.7662	53.6483	55.3083	57.8046	41.218	55.6163	51.0518	53.1705	5.20319	83.4807	49.565	56.7761
41	Axis (minor)	37.7022	48.3156	43.8181	52.244	53.357	51.4097	85.5759	50.6799	52.8878	14.1924	78.7834	43.0531	62.7225	0.466031	7.7567	49.4068	51.9255	48.0857	51.4922	54.0464	38.9986	50.1755	47.3782	48.9386	4.55518	77.4007	45.7821	52.0951
42	Axis (minor)	33.6261	41.488	40.4003	46.6207	48.5767	45.7338	82.135	46.0451	48.0782	14.5559	70.6645	37.9917	58.1647	0.541864	7.2149	43.5208	46.9402	44.2467	47.1435	50.4144	36.1894	46.2565	43.13	44.7302	4.18416	70.4865	41.8308	47.6296
43	Axis (minor)	29.4445	31.3257	36.6364	40.244	42.6173	39.1638	77.0151	39.4039	41.9813	14.8548	61.256	31.6877	52.275	0.707477	5.048	37.8078	42.4098	39.8686	40.752	43.522	32.8801	43.2903	38.7837	39.9143	3.51609	63.9449	37.4778	42.3508
44	Axis (minor)	25.8051	32.7307	27.6977	29.6996	32.5175	32.5182	69.514	32.1622	35.3306	14.0501	48.857	25.5946	45.0666	0.677176	6.28126	31.3598	33.4845	35.8025	34.5537	31.5327	28.6046	37.2327	32.8615	33.179	2.73454	52.2988	31.2841	35.0739
45	Axis (minor)	17.5055	18.9644	22.5406	20.9384	20.0277	22.1605	61.6148	25.9499	26.2127	14.5293	35.0895	16.1446	36.2808	0.652643	9.81425	22.8088	15.3147	26.4318	23.5255	26.3473	22.3101	28.8194	24.5262	23.7605	4.04267	39.5526	20.9591	26.5619
1	Diameter (max)	-	91.8563	-	-	-	-	-	-	91.8563	-	137.784	-	-	-	-											-	-	-
2	Diameter (max)	-	91.8597	-	-	-	-	-	-	91.8597	-	137.789	-	-	-	2.28839	-	89.7813	-	-	-	-	-	-	89.7813	-	134.672	-	-
3	Diameter (max)	-	91.8821	-	-	-	-	-	-	91.8821	-	137.823	-	-	-	2.33799	-	90.1309	-	89.3866	-	-	-	-	89.7588	0.526297	134.917	89.0294	90.4882
4	Diameter (max)	-	91.8051	-	-	-	-	-	-	91.8051	-	137.708	-	-	-	2.07557	-	90.506	-	89.3324	-	-	-	-	89.9192	0.829791	135.319	88.7692	91.0692
5	Diameter (max)	-	90.9746	90.8678	91.0404	-	-	-	91.2674	91.0376	0.168947	136.646	90.872	91.2031	0.447385	0.575846	-	91.35	-	89.3344	89.5197	91.8552	-	-	90.5148	1.27513	137.214	89.2652	91.7644
6	Diameter (max)	-	90.5929	90.8722	90.1588	-	-	-	90.5416	90.5414	0.293518	135.994	90.2537	90.829	0.638766	0.516941	-	91.2913	-	89.3731	87.774	91.8597	-	-	90.0745	1.86651	137.15	88.2454	91.9037
7	Diameter (max)	-	90.3695	89.0402	89.7813	89.4486	-	-	91.2664	89.9812	0.867701	135.554	89.2206	90.7418	0.860687	0.145582	-	91.3842	-	89.4924	88.5951	90.9774	-	-	90.1123	1.29775	136.619	88.8405	91.3841
8	Diameter (max)	-	90.2678	90.8676	89.5627	89.9719	-	-	91.1859	90.3712	0.658387	136.301	89.7941	90.9483	0.0496916	1.57019	87.4967	89.9735	-	89.4915	87.2939	90.1009	-	89.4228	88.9632	1.24439	134.779	87.9675	89.9589
9	Diameter (max)	-	90.1364	88.6366	89.4573	89.9555	88.099	-	91.238	89.5871	1.1223	135.137	88.6891	90.4851	0.594433	0.410522	88.4951	91.0267	-	88.5786	87.7732	90.0862	-	89.361	89.2201	1.18866	134.857	88.269	90.1712
10	Diameter (max)	78.2156	96.8152	88.6364	89.7304	89.1827	88.7761	-	91.1805	88.9338	5.52048	135.683	84.8443	93.0234	0.964231	0.12	87.7516	90.4863	-	87.0351	88.9104	88.5309	-	90.2487	88.8272	1.35915	134.871	87.7396	89.9147
11	Diameter (max)	77.5576	88.0442	87.2149	87.8369	88.5149	89.6889	-	91.1548	87.1446	4.42789	133.653	83.8644	90.4248	0.493821	1.51353	87.6001	88.7232	-	86.6678	88.2983	90.0634	-	89.4889	88.4736	1.23897	133.946	87.4823	89.465
12	Diameter (max)	77.6249	88.1196	89.5616	87.6684	89.765	91.4003	-	91.9206	88.0086	4.83482	135.874	84.427	91.5903	0.825175	0.522038	88.5094	88.9872	-	86.2832	89.0819	88.2174	-	89.7366	88.4693	1.19111	133.587	87.5162	89.4223
13	Diameter (max)	77.5665	88.4568	88.7356	87.7273	88.5329	94.051	-	91.3892	88.0656	5.13221	135.094	84.2637	91.8675	0.825758	0.515736	86.7327	88.1622	83.1893	86.2363	90.4986	87.4463	90.4678	88.1674	87.6126	2.37105	133.114	85.9696	89.2556
14	Diameter (max)	74.5419	89.3169	88.3366	87.7191	91.9237	91.2398	-	92.4295	87.9296	6.17149	137.373	83.3578	92.5015	0.689528	1.13887	85.7792	85.0976	81.7656	85.9713	89.4782	87.0463	90.3389	89.9941	86.9339	2.9225	134.411	84.9087	88.9591
15	Diameter (max)	75.6914	89.5798	89.251	87.2583	91.2194	89.9345	87.3697	92.619	87.8654	5.2346	135.384	84.2381	91.4927	0.58251	1.35564	85.6615	88.2786	81.5979	83.9111	88.9373	86.5146	89.3362	89.221	86.6823	2.8214	133.512	84.7272	88.6374
16	Diameter (max)	76.8722	90.6935	89.6097	87.6172	91.13	88.4861	87.1556	91.6375	87.9002	4.74671	136.204	84.611	91.1895	0.50962	1.54699	83.5666	87.796	82.5173	83.8264	87.1049	88.0356	91.7077	87.8522	86.5508	3.04598	131.847	84.4401	88.6616
17	Diameter (max)	77.2242	89.8453	90.7651	89.6763	90.9467	88.5201	87.1711	93.3908	88.4425	4.88603	136.216	85.0567	91.8282	0.545645	1.43625	88.4972	86.8548	82.8989	83.5713	86.4119	89.5197	92.2583	87.438	87.1812	3.04987	133.129	85.0678	89.2947
18	Diameter (max)	77.7505	88.9208	90.3214	88.3188	86.3895	89.583	86.7375	90.5263	87.3185	4.15332	134.651	84.4404	90.1965	0.814786	0.489305	88.4972	86.1244	83.9312	82.9157	87.919	89.6209	91.1284	85.0013	86.8923	2.8727	133.167	84.9016	88.8829
19	Diameter (max)	77.2955	87.2529	90.4449	89.3772	88.2772	90.4051	88.8462	91.6299	87.9411	4.51576	135.623	84.8119	91.0703	0.789877	0.645427	93.1165	84.7002	85.653	81.4006	88.4317	89.4729	90.8368	85.3909	87.3753	3.78372	134.721	84.7534	89.9973
20	Diameter (max)	88.3023	87.4099	88.0381	89.0794	88.371	89.2082	89.7014	91.842	88.994	1.36036	133.997	88.0514	89.9367	0.562466	0.779193	87.2269	85.9443	88.6269	83.5345	92.1464	90.8987	91.353	86.6957	88.3033	2.99905	136.518	86.2251	90.3815
21	Diameter (max)	86.4989	86.2442	88.1032	88.3642	88.6717	89.026	90.7389	90.1467	88.4742	1.57182	133.959	87.385	89.5634	0.552653	0.952905	87.9903	84.0735	89.3739	80.8281	88.0731	89.5826	92.2705	88.8892	87.6352	3.57	134.139	85.1613	90.109
22	Diameter (max)	85.1242	86.3656	86.9361	86.6607	86.838	87.7451	89.968	91.0346	87.584	1.96324	132.451	86.2236	88.9445	0.983057	0.0374121	88.8383	87.6647	90.3094	78.7565	88.1878	89.0048	91.0733	87.0997	87.6168	3.81195	133.996	84.9753	90.2583
23	Diameter (max)	89.0836	86.1403	86.2676	86.5469	86.8213	84.6249	90.3573	92.0465	87.7361	2.50428	134.103	86.0007	89.4714	0.530567	0.92833	88.085	86.197	87.2036	81.5266	85.97	88.7168	89.9607	87.7429	86.9253	2.53835	132.364	85.1664	88.6843
24	Diameter (max)	88.6648	87.0857	85.3119	85.8528	85.0431	86.6385	89.897	93.7727	87.7833	2.934	133.459	85.7502	89.8164	0.710802	0.650853	87.5601	84.3107	90.422	81.7085	85.7942	88.8919	90.5198	88.5035	87.2138	3.08392	133.912	85.0768	89.3508
25	Diameter (max)	88.3126	85.5525	82.9353	87.104	83.8802	86.5154	87.6967	90.1571	86.5192	2.35802	131.776	84.8852	88.1532	0.900694	0.238006	92.5779	84.5507	86.4754	81.9641	83.2861	86.5817	92.5637	85.8037	86.7254	3.93698	132.116	83.9973	89.4535
26	Diameter (max)	88.7325	87.3976	83.5749	85.2749	81.752	86.3787	84.0817	92.5189	86.2139	3.37694	131.597	83.8739	88.554	0.929124	0.181371	91.5517	84.345	85.5756	81.0207	84.5578	84.7618	90.9605	85.6883	86.0577	3.52185	130.51	83.6172	88.4982
27	Diameter (max)	85.9714	82.0272	82.502	86.9578	81.1385	85.043	83.9968	94.0221	85.2074	4.08529	129.327	82.3764	88.0383	0.935483	0.200925	89.1334	82.2711	85.8032	80.1004	80.3749	84.1289	92.1611	86.3177	85.0363	4.21461	130.532	82.1158	87.9568
28	Diameter (max)	82.8278	82.9198	81.2878	82.0272	81.5481	84.4481	84.9283	92.3888	84.047	3.60984	126.852	81.5455	86.5484	0.709986	0.975464	88.2932	76.2878	82.3937	75.6163	84.3338	85.0944	88.1819	85.648	83.2311	4.89258	129.422	79.8408	86.6214
29	Diameter (max)	82.0688	80.9961	83.3343	82.9185	81.3964	81.8725	84.5823	92.2366	83.6757	3.64516	125.469	81.1498	86.2016	0.533398	1.80913	86.6204	74.6511	82.8643	72.9122	82.8865	82.9113	86.9148	87.6432	82.1755	5.55571	130.041	78.3256	86.0253
30	Diameter (max)	81.8477	81.2377	84.3817	80.9949	82.1313	83.3283	83.6083	86.0026	82.9415	1.71482	125.702	81.7533	84.1298	0.568686	1.55725	87.5821	73.8079	81.7434	72.1471	82.2595	82.3331	88.9898	84.4163	81.6599	5.96856	127.812	77.524	85.7958
31	Diameter (max)	88.0691	79.7201	80.6802	81.2542	81.9067	81.4965	82.8598	89.3726	83.1699	3.56044	126.243	80.7027	85.6371	0.319514	3.32931	86.0505	71.127	79.678	70.1456	80.9409	84.0486	87.5145	84.0647	80.4462	6.55989	126.842	75.9006	84.9919
32	Diameter (max)	85.765	78.9775	75.0041	79.7201	80.4323	79.5669	82.7783	84.3982	80.8303	3.40672	124.775	78.4696	83.191	0.797777	0.779548	84.3457	72.8599	81.5125	69.6862	80.6181	81.5546	85.1627	85.8814	80.2026	5.8827	126.825	76.1262	84.2791
33	Diameter (max)	83.3072	75.7102	79.935	79.0842	75.9674	79.1255	83.2489	83.6427	80.0026	3.18556	124.895	77.7952	82.2101	0.388423	2.93208	85.7982	68.4408	77.3824	68.071	77.4995	78.9343	85.0443	80.3558	77.6908	6.61911	122.292	73.1041	82.2775
34	Diameter (max)	78.8916	88.8296	71.8076	75.6032	76.7872	75.7306	84.696	82.0376	79.2979	5.56069	124.053	75.4446	83.1512	0.226322	4.95167	82.9299	67.4742	75.9393	64.9628	73.7129	76.6618	81.5064	80.5424	75.4662	6.5124	121.175	70.9534	79.979
35	Diameter (max)	77.9358	71.5668	71.5869	72.1242	70.3747	73.9478	84.1773	79.0325	75.0933	4.82909	117.315	71.7469	78.4396	0.974055	0.143443	86.8276	65.2118	74.8461	62.4401	76.2373	76.8926	77.6079	79.8215	74.9856	7.82518	117.242	69.5631	80.4081
36	Diameter (max)	78.6596	69.9044	69.4019	69.8155	66.9835	72.2386	82.6657	77.8379	73.4384	5.56483	117.065	69.5822	77.2945	0.776761	1.40404	82.4406	60.9173	70.7324	59.4713	74.1058	75.4807	76.3215	79.846	72.4145	8.33083	115.804	66.6416	78.1873
37	Diameter (max)	75.9131	68.1039	67.5573	67.558	65.8715	71.4375	79.6832	73.0254	71.1437	4.81151	110.621	67.8096	74.4779	0.548349	3.30141	79.867	53.9571	69.3159	54.5227	72.7164	72.3907	73.8517	74.0436	68.8331	9.47279	110.85	62.2689	75.3973
38	Diameter (max)	72.1629	63.5627	65.8744	65.7613	74.6313	66.6222	77.7204	68.9747	69.4137	4.95508	109.17	65.9801	72.8474	0.326368	5.89817	76.452	49.4185	67.6449	50.5888	69.027	68.9498	71.0538	70.3603	65.4369	9.88711	105.801	58.5856	72.2882
39	Diameter (max)	69.4182	58.0113	65.1581	61.3886	70.1816	62.9257	74.1566	66.9411	66.0226	5.23485	104.414	62.3951	69.6501	0.519717	4.11434	73.846	48.4058	67.0784	46.4464	65.9885	68.8659	69.0351	67.2218	63.361	10.1265	103.362	56.3438	70.3782
40	Diameter (max)	60.6295	51.496	60.9027	54.5097	60.0312	61.2052	74.0388	62.0174	60.6038	6.58317	92.1124	56.042	65.1656	0.709478	2.67776	66.7524	44.5652	60.7585	43.168	58.3632	63.6221	68.976	65.814	59.0024	9.92778	99.0729	52.123	65.8819
41	Diameter (max)	56.7303	51.1894	59.0582	49.6164	56.8193	54.9931	68.4155	56.6301	56.6815	5.68568	86.0685	52.7416	60.6214	0.32833	6.30236	59.4223	41.9449	58.6529	40.9024	52.4012	53.267	59.3804	59.7759	53.2184	7.82341	89.0863	47.7971	58.6396
42	Diameter (max)	50.8688	44.5914	47.392	45.2763	53.7921	52.0105	67.9378	47.3816	51.1563	7.51636	78.6839	45.9478	56.3648	0.478635	5.82122	56.1572	36.8356	52.019	34.3236	48.0641	49.0196	54.1619	55.5197	48.2626	8.36137	81.7521	42.4686	54.0566
43	Diameter (max)	47.1224	36.8164	40.2344	41.4149	49.5536	43.8294	64.5775	42.8779	45.8033	8.55038	71.5953	39.8783	51.7283	0.7132	3.26702	52.9779	34.7687	48.612	32.6837	45.8246	44.4461	49.4433	45.8912	44.331	7.08123	73.2297	39.424	49.2379
44	Diameter (max)	36.5899	32.0388	26.3656	35.7496	42.7563	34.2624	59.4601	35.0838	37.7883	9.87941	57.1973	30.9423	44.6343	0.787316	3.25272	45.6415	25.8394	40.6356	24.9901	34.5655	38.4722	40.7695	41.7168	36.5788	7.55761	61.5095	31.3418	41.8159
45	Diameter (max)	25.2521	15.0174	15.478	16.1389	33.2527	19.6011	53.4048	18.4301	24.5719	13.173	40.8784	15.4437	33.7001	0.589453	11.142	34.8343	23.5231	30.1393	15.7997	23.2023	25.2928	36.6524	30.3257	27.4712	6.85103	47.1793	22.7238	32.2186
1	Diameter (mean)	-	91.4765	-	-	-	-	-	-	91.4765	-	137.215	-	-	-	-											-	-	-
2	Diameter (mean)	-	91.7395	-	-	-	-	-	-	91.7395	-	137.609	-	-	-	5.04495	-	96.4875	-	-	-	-	-	-	96.4875	-	144.731	-	-
3	Diameter (mean)	-	91.845	-	-	-	-	-	-	91.845	-	137.767	-	-	-	0.972229	-	92.2825	-	89.6302	-	-	-	-	90.9563	1.87553	137.429	88.357	93.5556
4	Diameter (mean)	-	91.9575	-	-	-	-	-	-	91.9575	-	137.936	-	-	-	1.17735	-	92.1758	-	89.5866	-	-	-	-	90.8812	1.83086	137.293	88.3438	93.4186
5	Diameter (mean)	-	91.6184	81.9036	90.5743	-	-	-	85.1843	87.3201	4.58133	136.253	82.8305	91.8098	0.659677	2.74581	-	91.7516	-	89.4575	71.5638	87.047	-	-	84.955	9.13177	135.047	76.006	93.9039
6	Diameter (mean)	-	91.3492	81.8584	90.259	-	-	-	85.3862	87.2132	4.41191	135.797	82.8896	91.5368	0.901235	0.502769	-	91.58	-	88.8625	79.6271	87.0338	-	-	86.7758	5.11877	134.313	81.7595	91.7921
7	Diameter (mean)	-	90.8556	81.9398	90.0806	82.847	-	-	85.7761	86.2998	4.06988	135.121	82.7325	89.8672	0.89038	0.485794	-	91.0435	-	88.5632	79.9527	87.3209	-	-	86.7201	4.76959	133.775	82.046	91.3942
8	Diameter (mean)	-	90.7691	82.3081	89.5676	82.7339	-	-	86.1807	86.3119	3.85084	134.351	82.9365	89.6872	0.536927	2.11124	96.5716	91.0369	-	87.5525	80.5228	86.9686	-	86.2689	88.1535	5.34271	135.249	83.8786	92.4285
9	Diameter (mean)	-	90.3633	82.3255	89.5398	82.798	82.0409	-	86.6716	85.6232	3.75761	133.234	82.6165	88.6298	0.362735	3.18822	98.8208	90.8325	-	86.8911	80.6659	86.7639	-	86.4094	88.3973	6.05383	134.771	83.5533	93.2412
10	Diameter (mean)	93.6067	90.8025	82.363	89.1093	83.0706	82.4857	-	86.9662	86.9148	4.46893	134.934	83.6043	90.2254	0.851931	0.465091	86.6195	90.4504	-	86.3271	81.7703	87.0729	-	86.8291	86.5115	2.77328	130.518	84.2925	88.7306
11	Diameter (mean)	80.3745	89.5762	82.3474	88.1936	83.0176	82.7591	-	87.2194	84.784	3.49102	131.56	82.1979	87.3701	0.370242	1.93186	87.0025	90.0665	-	85.5692	81.6624	87.4435	-	86.8833	86.4379	2.76606	131	84.2246	88.6512
12	Diameter (mean)	93.7962	89.3709	83.0631	88.4496	82.9701	83.7757	-	87.3355	86.9659	4.00314	133.365	84.0004	89.9314	0.44185	2.70612	86.9296	89.5074	-	84.8393	71.9354	87.4942	-	87.1576	84.6439	6.40103	131.115	79.5221	89.7657
13	Diameter (mean)	82.7272	88.7895	83.3736	88.2836	83.436	84.098	-	87.6374	85.4779	2.63218	131.941	83.528	87.4278	0.938381	0.109906	86.8147	88.7214	84.3466	83.8897	82.6984	87.3877	85.4652	85.2514	85.5719	1.98075	130.437	84.1993	86.9444
14	Diameter (mean)	82.4689	88.5408	83.266	87.6849	83.9166	84.5836	-	87.9845	85.4922	2.50723	131.752	83.6348	87.3495	0.907431	0.153485	87.2343	87.1728	84.2766	83.2599	83.284	87.4637	86.2183	86.0784	85.6235	1.76538	130.782	84.4002	86.8468
15	Diameter (mean)	92.7104	87.8684	83.3974	87.4268	83.7214	84.916	94.924	88.0041	87.8711	4.12906	133.771	85.0098	90.7323	0.657374	1.10068	96.5293	87.651	84.6584	82.2961	83.2711	87.3764	86.8057	86.6855	86.9092	4.35821	131.168	83.8892	89.9292
16	Diameter (mean)	82.6409	87.3918	83.7283	86.8667	83.8167	84.8735	94.9655	87.7676	86.5064	3.90277	131.229	83.8019	89.2108	0.837079	0.493939	96.0724	86.9019	84.7827	81.974	83.2518	87.8752	87.1969	87.4226	86.9347	4.2677	131.304	83.9774	89.892
17	Diameter (mean)	82.4758	86.7505	83.8015	86.3756	83.9771	84.6567	89.319	87.9712	85.6659	2.32571	130.584	84.0543	87.2776	0.544645	1.24451	95.1834	85.8211	84.8903	80.7833	83.1093	88.128	87.9274	88.0673	86.7387	4.29814	132.124	83.7603	89.7172
18	Diameter (mean)	82.5472	86	82.2774	85.8154	81.5069	90.9756	89.3562	88.0384	85.8146	3.50312	132.552	83.3871	88.2421	0.628739	1.25423	97.0516	85.0671	84.8851	79.5788	83.441	88.688	87.9731	88.4972	86.8977	5.11214	132.817	83.3553	90.4402
19	Diameter (mean)	82.4698	85.4403	81.7602	86.9823	81.5341	84.6686	89.8829	88.7083	85.1808	3.17302	131.121	82.982	87.3795	0.250215	3.39198	95.5712	83.6226	85.0871	78.144	97.1096	88.527	88.2842	88.6141	88.12	6.16111	135.53	83.8506	92.3893
20	Diameter (mean)	86.6961	84.9415	81.4264	86.3942	81.1983	91.1401	89.5765	88.9253	86.2873	3.64189	133.632	83.7636	88.8109	0.667453	1.05336	85.8328	91.2676	85.7511	77.1526	91.9913	88.3456	88.4626	88.8045	87.201	4.62757	134.13	83.9943	90.4077
21	Diameter (mean)	86.9491	83.6647	81.6451	85.9016	80.9701	91.1882	88.9973	88.3154	85.9539	3.62282	132.729	83.4435	88.4644	0.41768	2.13231	85.5128	90.7831	92.8072	76.3454	91.1009	88.1803	88.9015	88.8208	87.8065	5.12285	136.294	84.2566	91.3564
22	Diameter (mean)	90.0802	82.3841	81.7016	84.6139	80.9298	91.1057	94.9068	88.8411	86.8204	5.12576	135.505	83.2685	90.3723	0.571512	1.6985	84.8483	90.7372	85.3591	74.3632	83.7797	87.6714	88.4221	87.6845	85.3582	4.9674	131.803	81.916	88.8004
23	Diameter (mean)	87.2406	84.2489	81.3257	83.4833	82.1845	90.3902	94.0292	88.4991	86.4252	4.40596	133.458	83.3721	89.4783	0.209551	4.14285	83.49	79.6576	84.3133	69.5615	83.2376	87.5904	88.8843	86.6046	82.9174	6.12282	130.277	78.6746	87.1602
24	Diameter (mean)	86.9038	83.5349	81.0735	82.292	82.2161	84.5103	87.4832	88.6293	84.5804	2.78878	130.573	82.6479	86.5129	0.625783	1.52619	82.7245	77.9205	83.4619	71.3822	83.2113	87.0456	94.2711	86.3774	83.2993	6.71036	129.817	78.6494	87.9493
25	Diameter (mean)	84.3494	81.7674	81.3453	81.9194	81.5235	84.0519	87.3349	93.7023	84.4993	4.24065	127.644	81.5607	87.4378	0.98013	0.0962165	94.8383	79.4831	82.5363	70.4184	83.2102	85.8082	95.1023	85.2479	84.5806	8.0222	132.099	79.0216	90.1396
26	Diameter (mean)	84.3364	80.8631	81.0936	81.2233	80.6769	83.5467	86.3821	91.5985	83.7151	3.78194	127.272	81.0944	86.3358	0.710139	1.30402	86.5434	77.9731	81.5844	69.7459	81.8284	84.0013	94.7618	84.6056	82.6305	7.14845	127.635	77.677	87.584
27	Diameter (mean)	90.7786	79.4718	81.0356	80.1356	80.3698	82.7972	87.2586	86.5709	83.5522	4.14771	130.114	80.6781	86.4264	0.515311	2.29888	85.9245	75.6636	80.7065	70.4369	80.8054	82.2677	93.7737	83.6482	81.6533	6.89517	126.326	76.8753	86.4313
28	Diameter (mean)	79.4498	78.389	80.0576	78.9868	80.4092	81.8918	85.9001	85.4477	81.3165	2.88585	124.171	79.3167	83.3163	0.813493	0.806399	84.5816	73.6659	80.7861	69.9706	79.5425	80.2969	93.7247	82.739	80.6634	7.12105	124.8	75.7289	85.5979
29	Diameter (mean)	78.7386	76.1566	79.3257	77.7978	79.1469	80.6066	85.9815	84.8116	80.3207	3.39895	122.487	77.9653	82.676	0.416943	2.5274	84.1984	71.9518	79.9633	68.3037	78.3042	77.5816	85.9556	80.269	78.316	5.86494	121.877	74.2518	82.3801
30	Diameter (mean)	77.8938	75.5888	77.4214	75.7354	77.2902	79.8627	85.6349	83.3222	79.0937	3.63142	121.091	76.5773	81.6101	0.780787	1.06018	90.6939	71.7188	78.7661	66.3887	78.0307	76.3487	85.2675	78.8621	78.2595	7.48089	120.695	73.0757	83.4434
31	Diameter (mean)	82.0926	73.2508	75.4588	75.1392	74.6255	78.5212	85.0934	82.3532	78.3168	4.37639	123.237	75.2842	81.3494	0.814124	0.931371	91.2763	70.2575	77.327	67.6386	76.9073	75.8675	83.6341	77.8179	77.5908	7.36978	118.908	72.4839	82.6977
32	Diameter (mean)	88.9903	72.0926	72.7358	72.7799	72.4221	76.5069	84.6773	80.4773	77.5853	6.47339	122.291	73.0995	82.071	0.630236	2.20696	89.1478	70.6392	75.9824	66.0445	75.9974	70.9405	82.5972	75.7846	75.8917	7.26823	116.471	70.8552	80.9282
33	Diameter (mean)	87.3196	69.9796	71.1813	71.8656	68.5281	74.711	83.3133	77.6064	75.5631	6.7265	118.55	70.9019	80.2242	0.6786	2.20703	90.5976	68.2869	74.1702	64.3678	73.7359	64.687	80.7833	74.6801	73.9136	8.73537	114.309	67.8604	79.9668
34	Diameter (mean)	75.1103	74.9696	67.9801	69.7354	67.4384	71.8983	82.5192	75.2074	73.1073	4.95307	112.702	69.6751	76.5396	0.852752	0.961759	88.3132	83.5711	72.1508	61.7741	72.2629	62.0544	77.7006	72.6837	73.8139	9.3368	118.752	67.3439	80.2838
35	Diameter (mean)	72.6692	66.1776	62.566	67.8917	59.8701	69.0645	81.8805	72.1809	69.0376	6.79734	108.454	64.3273	73.7478	0.364335	5.87313	88.1749	81.012	70.4502	60.6711	84.279	59.6868	73.9397	67.5055	73.2149	10.6109	122.743	65.8621	80.5677
36	Diameter (mean)	67.8633	62.58	61.6264	64.7	57.7828	67.0669	80.7907	69.0715	66.4352	6.87988	102.248	61.6678	71.2026	0.956535	0.334625	85.3908	62.5444	67.9555	58.9372	67.4014	55.0781	69.2731	66.6824	66.6579	9.02868	102.427	60.4014	72.9143
37	Diameter (mean)	63.9177	60.6412	56.9209	61.4091	52.1726	64.4836	79.5279	65.35	63.0529	7.9642	97.0503	57.5341	68.5717	0.898951	0.875839	83.8	59.0655	64.9985	56.0345	61.5976	54.0352	65.3031	64.0259	63.6075	9.15243	97.612	57.2654	69.9497
38	Diameter (mean)	60.8301	56.7621	52.4523	59.4279	67.4395	61.7666	77.7656	62.7979	62.4052	7.59791	95.9374	57.1403	67.6702	0.785236	1.93171	81.7324	55.1614	60.6698	53.7143	61.2643	51.1059	64.9625	61.0796	61.2113	9.49004	93.2833	54.6351	67.7874
39	Diameter (mean)	56.291	54.7437	50.4194	56.1864	64.0661	60.4837	75.8112	58.5345	59.567	7.70087	92.0689	54.2307	64.9033	0.619379	3.78093	78.6133	50.9791	57.5482	49.7907	58.8306	47.7164	57.8984	57.4761	57.3566	9.60067	87.1971	50.7038	64.0094
40	Diameter (mean)	50.8899	50.2001	45.7493	53.311	57.3455	55.6218	74.3593	54.9578	55.3043	8.52131	84.0791	49.3995	61.2092	0.808328	1.94734	73.3781	47.7471	54.4233	46.1517	54.6522	46.7046	55.8828	54.9622	54.2378	8.73459	82.7885	48.1851	60.2904
41	Diameter (mean)	47.1357	45.2406	43.7365	48.3553	53.3406	52.0173	71.186	50.2987	51.4138	8.62691	78.5222	45.4358	57.3919	0.410696	5.78329	54.5836	43.8427	49.497	42.6178	51.4362	44.5536	50.7359	50.925	48.524	4.29891	76.5792	45.545	51.5029
42	Diameter (mean)	42.7384	39.7215	41.3246	43.1704	50.4529	50.3529	68.3812	45.7564	47.7373	9.22366	75.5669	41.3457	54.1288	0.540144	4.81199	51.135	42.7341	45.8602	39.3777	47.7964	40.7779	48.6655	47.6064	45.4941	4.12387	72.0205	42.6365	48.3518
43	Diameter (mean)	39.1753	32.3477	37.053	37.8321	44.6552	41.8968	64.1225	40.3837	42.1833	9.57526	63.8796	35.5481	48.8185	0.819211	2.05057	45.2261	35.5292	44.7441	35.8882	41.1271	39.634	45.8448	42.6229	41.3271	4.05448	67.297	38.5175	44.1366
44	Diameter (mean)	34.2817	29.0317	28.2556	31.8498	35.2089	34.114	57.9007	33.3545	35.4996	9.39248	51.7702	28.9911	42.0082	0.928075	0.971377	38.4255	30.0384	39.4466	26.9984	32.2712	35.9167	40.0077	38.1471	35.1564	4.8288	58.0211	31.8103	38.5026
45	Diameter (mean)	21.6124	15.8607	16.9017	17.7158	27.4615	19.7834	48.1351	22.1042	23.6968	10.5353	35.1653	16.3964	30.9973	0.897344	2.37338	32.407	17.6768	29.7378	17.0188	20.0907	20.282	31.0534	25.8615	24.266	6.25728	45.1	19.93	28.602
1	Diameter (min)	-	90.9529	-	-	-	-	-	-	90.9529	-	136.429	-	-	-	-											-	-	-
2	Diameter (min)	-	91.3773	-	-	-	-	-	-	91.3773	-	137.066	-	-	-	10.8349	-	101.845	-	-	-	-	-	-	101.845	-	152.767	-	-
3	Diameter (min)	-	92.1266	-	-	-	-	-	-	92.1266	-	138.19	-	-	-	1.8404	-	96.1905	-	91.4853	-	-	-	-	93.8379	3.32708	142.521	89.2269	98.4489
4	Diameter (min)	-	92.2706	-	-	-	-	-	-	92.2706	-	138.406	-	-	-	0.158131	-	96.173	-	88.6601	-	-	-	-	92.4166	5.31244	141.442	85.054	99.7791
5	Diameter (min)	-	92.3782	75.5395	92.2706	-	-	-	79.8165	85.0012	8.63462	138.446	76.5394	93.463	0.580232	8.48572	-	95.4814	-	89.3584	46.1736	81.3138	-	-	78.0818	22.0491	136.334	56.4741	99.6895
6	Diameter (min)	-	90.659	75.6976	92.2658	-	-	-	80.0711	84.6734	8.06678	136.591	76.7681	92.5787	0.941442	0.487029	-	94.7655	-	85.652	77.9739	81.9557	-	-	85.0868	7.17387	131.896	78.0565	92.117
7	Diameter (min)	-	90.6695	77.79	90.4067	79.0476	-	-	82.8425	84.1513	6.12052	135.61	78.7865	89.5161	0.88246	0.735705	-	92.3817	-	85.1787	77.987	83.5432	-	-	84.7727	5.93347	130.469	78.958	90.5874
8	Diameter (min)	-	90.3647	78.6174	90.4211	79.0476	-	-	83.1792	84.326	5.81766	135.547	79.2267	89.4253	0.447337	6.33807	118.164	91.0807	-	84.651	77.987	83.6776	-	83.5129	89.8456	14.486	134.21	78.2546	101.437
9	Diameter (min)	-	90.5394	78.6299	90.3608	79.105	78.8745	-	83.1792	83.4481	5.67695	132.848	78.9057	87.9905	0.312677	8.59612	123.212	90.6524	-	84.7619	77.987	84.5169	-	84.5317	90.9436	16.3083	133.77	77.8944	103.993
10	Diameter (min)	124.912	89.0353	79.044	90.5433	79.0534	78.8785	-	85.043	89.5014	16.363	134.684	77.3798	101.623	0.438881	6.35742	83.7489	90.4762	-	82.2032	79.2181	84.7519	-	83.522	83.9867	3.71191	126.752	81.0166	86.9568
11	Diameter (min)	77.074	88.785	79.0476	88.7812	80.3406	79.2886	-	84.347	82.5234	4.80796	129.846	78.9617	86.0851	0.692557	1.30128	85.44	90.4771	-	77.1452	79.2753	84.7273	-	84.5609	83.6043	4.75902	127.893	79.7964	87.4123
12	Diameter (min)	119.834	88.2478	79.6333	90.0686	81.7784	79.6052	-	83.4539	88.9459	14.2089	133.737	78.42	99.4718	0.200087	13.7639	83.3472	88.8985	-	75.2588	46.0069	84.7673	-	86.6719	77.4918	16.1114	129.294	64.6002	90.3833
13	Diameter (min)	89.8308	88.3155	80.5846	88.5554	80.9587	81.0998	-	83.1986	84.649	4.09048	132.653	81.6188	87.6793	0.32729	2.87623	84.8646	86.6627	84.7619	71.4349	80.1497	84.7673	80.5825	84.7673	82.2489	4.92006	127.187	78.8395	85.6582
14	Diameter (min)	91.0692	88.5674	78.6431	88.5714	80.4614	82.1997	-	85.371	84.9833	4.67802	132.854	81.5179	88.4488	0.33789	3.03206	85.6111	86.668	84.7673	71.4253	79.414	84.8235	80.8686	85.9827	82.4451	5.13432	128.556	78.8872	86.0029
15	Diameter (min)	106.864	87.0895	79.8139	88.5674	81.7436	84.9334	98.5242	87.6797	89.402	9.00557	136.585	83.1616	95.6424	0.415667	4.88321	109.279	86.668	84.7581	69.8419	79.044	85.9246	80.5846	85.0222	85.1403	11.198	129.166	77.3807	92.9
16	Diameter (min)	91.9489	86.6719	81.3871	87.0855	80.6916	82.7909	98.6155	88.4436	87.2044	5.97966	133.98	83.0608	91.348	0.737615	1.8387	111.17	85.0998	84.7634	69.8223	79.0476	86.1986	82.148	86.6746	85.6156	11.7113	129.476	77.5002	93.7309
17	Diameter (min)	91.8199	86.6719	80.7427	86.6719	81.7054	84.953	89.7097	88.404	86.3348	3.79091	133.096	83.7079	88.9617	0.918088	0.372871	100.657	82.8534	85.1903	74.4137	80.7776	90.1	83.8384	90.2772	86.0135	7.80739	135.216	80.6033	91.4236
18	Diameter (min)	88.3565	82.9901	81.404	86.6719	80.0237	102.048	89.686	90.5987	87.7224	6.9739	134.871	82.8898	92.5549	0.757502	1.44268	103.525	80.5572	84.4107	74.2613	80.6059	89.9029	86.9163	91.5472	86.4659	8.87444	135.471	80.3163	92.6154
19	Diameter (min)	87.8779	84.2772	79.9111	83.788	79.9309	86.5644	89.6919	90.7418	85.3479	4.11143	132.497	82.4989	88.1969	0.292693	10.7486	97.3417	80.1502	86.0472	75.7901	154.127	89.6469	87.3434	89.8944	95.0426	24.7401	137.634	77.8989	112.186
20	Diameter (min)	93.3811	82.5471	79.8003	85.2957	79.4315	100.025	88.8095	91.1297	87.5525	7.17251	137.539	82.5823	92.5227	0.807746	1.07322	85.6013	100.029	86.4091	73.634	97.6403	88.3501	87.1385	89.1754	88.4972	8.04069	136.937	82.9254	94.069
21	Diameter (min)	93.6745	82.5261	79.9065	83.3564	79.7088	100.008	88.0161	91.8707	87.3834	7.31066	138.482	82.3175	92.4494	0.400345	3.9704	85.8645	100.312	100.902	74.5641	99.0059	88.7951	88.8162	89.1254	90.9232	8.93203	148.999	84.7337	97.1126
22	Diameter (min)	103.607	80.5884	79.9079	83.3391	79.842	99.7062	98.1924	90.1616	89.418	9.86889	147.856	82.5794	96.2567	0.461992	4.52567	85.8586	101.312	86.1443	62.001	81.7916	88.9403	89.4799	88.1583	85.4608	11.0276	133.613	77.8192	93.1024
23	Diameter (min)	97.539	82.9611	79.2905	81.3785	79.9253	99.5893	97.6686	90.0422	88.5493	8.70825	146.357	82.5149	94.5837	0.177802	8.57906	81.8202	74.4151	85.8251	55.6797	83.1629	88.6026	91.1463	89.4687	81.2651	11.6191	133.229	73.2136	89.3165
24	Diameter (min)	95.4707	80.7735	80.6024	79.7077	82.4807	86.3294	89.2422	91.4231	85.7537	5.82688	134.681	81.716	89.7915	0.451101	4.81453	83.1544	70.0997	84.6735	54.5167	85.2072	87.8463	98.1922	90.0871	81.7221	13.5059	132.61	72.3632	91.0811
25	Diameter (min)	88.8649	80.6122	81.9648	78.1296	81.4819	86.2146	90.7726	100.254	86.0368	7.18981	134.013	81.0546	91.019	0.886922	0.884673	97.8752	72.7025	83.6909	62.0848	85.678	89.4387	102.189	88.5725	85.279	12.9371	137.322	76.3142	94.2438
26	Diameter (min)	87.7468	76.7711	80.4077	79	79.5195	84.2874	88.8181	99.3959	84.4933	7.39362	132.022	79.3699	89.6168	0.76297	2.05536	86.7829	71.2338	85.2072	55.2078	85.0207	89.011	102.469	87.2626	82.7744	13.9747	131.549	73.0906	92.4581
27	Diameter (min)	98.3221	76.7751	78.2105	75.6875	77.703	85.1785	87.5059	89.3326	83.5894	7.93148	131.944	78.0933	89.0855	0.722396	2.07534	83.7856	68.5423	82.9992	65.4398	81.7228	87.3125	99.8003	85.3772	81.8725	10.7966	128.792	74.391	89.354
28	Diameter (min)	85.7928	76.7231	76.2088	75.6875	77.5232	83.6833	87.1878	86.1605	81.1209	5.02185	128.827	77.641	84.6008	0.921361	0.53238	85.5575	66.9284	83.1646	64.9996	81.6318	85.8634	99.6729	84.6129	81.5539	11.1022	128.451	73.8606	89.2472
29	Diameter (min)	84.794	75.4589	77.3525	75.6663	78.4426	81.7977	86.7123	85.3614	80.6982	4.55053	127.404	77.5449	83.8515	0.503452	3.10062	85.3435	65.0558	84.9462	64.1498	78.3758	78.657	88.2187	81.1272	78.2343	9.07032	127.568	71.949	84.5196
30	Diameter (min)	77.8522	73.9709	77.4307	74.8693	75.1597	82.3174	86.0332	83.7305	78.9205	4.53055	124.006	75.781	82.0599	0.784369	1.67685	105.159	66.9941	80.7935	62.8932	79.5844	78.6389	86.166	81.8113	80.255	12.7515	124.35	71.4189	89.0912
31	Diameter (min)	79.3046	72.2392	73.7109	73.8931	73.3184	79.8208	86.2069	83.5568	77.7563	5.25277	121.132	74.1164	81.3962	0.80139	1.58499	105.241	67.0075	82.0302	65.8411	78.6279	70.1605	84.346	78.7343	78.9986	12.6586	123.914	70.2268	87.7704
32	Diameter (min)	102.022	70.1856	71.9993	72.2433	70.8329	76.0548	87.3809	84.8203	79.4424	11.2141	128.191	71.6715	87.2132	0.738114	2.90147	109.522	70.2679	80.4857	64.1474	76.6153	59.1878	79.6366	77.5005	77.1703	15.1408	119.773	66.6785	87.6622
33	Diameter (min)	93.4663	70.5829	69.4769	70.1896	68.2833	71.4344	83.9344	77.5683	75.617	8.90715	118.74	69.4448	81.7892	0.807805	2.42213	108.146	67.7313	79.4153	62.454	79.6423	42.4432	79.1761	71.451	73.8074	18.6261	119.208	60.9004	86.7144
34	Diameter (min)	73.9646	64.8343	67.7334	70.6723	65.3662	66.2409	83.9957	75.0991	70.9883	6.52098	111.372	66.4696	75.507	0.45169	9.90142	108.872	123.086	76.9074	58.3973	72.8813	41.5414	76.5369	68.8436	78.3833	26.2176	127.348	60.2157	96.5508
35	Diameter (min)	69.112	64.762	54.5032	66.2754	48.2011	66.1412	83.6876	74.4691	65.8939	10.9855	105.677	58.2815	73.5064	0.223094	18.7685	107.542	124.441	71.7597	55.4225	99.3964	41.7704	72.6601	63.3443	79.542	28.2156	152.149	59.99	99.094
36	Diameter (min)	56.9592	63.0639	53.0269	62.7018	47.0589	62.0232	83.0458	70.2921	62.2715	10.9667	97.3064	54.6721	69.8709	0.706308	4.97822	108.426	67.4446	67.7645	54.7894	68.8818	34.7631	63.6992	57.8367	65.4506	20.648	102.066	51.1425	79.7587
37	Diameter (min)	54.5756	61.535	55.4805	61.207	38.0846	56.807	82.391	63.3308	59.1764	12.2543	92.9759	50.6848	67.6681	0.594252	7.69114	108.762	64.5424	66.5383	57.4894	66.2409	31.9841	60.408	55.3129	63.9098	21.2843	99.4729	49.1608	78.6588
38	Diameter (min)	38.8592	58.5669	48.8568	60.5234	62.3774	56.4756	81.9553	61.5593	58.6467	12.3133	92.6458	50.1142	67.1793	0.81045	3.70791	110.289	58.1297	55.2805	55.4275	59.5187	29.1139	62.4	56.74	60.8624	22.4889	90.3586	45.2786	76.4461
39	Diameter (min)	40.6138	58.0014	42.4633	56.7061	59.8924	54.1353	79.2141	57.3437	56.0463	11.855	87.7112	47.8313	64.2612	0.940178	1.27407	110.125	49.6197	55.8255	53.849	59.1426	27.0602	43.6977	54.7997	56.7649	23.8159	84.9822	40.2616	73.2682
40	Diameter (min)	36.6871	50.4207	39.6332	58.0376	45.1789	51.1348	81.3261	52.4685	51.8609	13.8034	80.7911	42.2958	61.4259	0.863125	2.84874	98.7883	49.3652	50.5338	47.4568	55.8074	30.7877	43.2911	50.8465	53.3596	19.8052	78.1301	39.6355	67.0836
41	Diameter (min)	29.512	46.8861	35.3249	49.6321	45.8729	47.0007	77.4912	47.9648	47.4606	14.0372	72.5724	37.7335	57.1877	0.417597	9.61787	44.7568	47.8009	45.3722	41.7834	49.8377	38.5476	38.9551	37.7889	43.1053	4.52371	68.969	39.9706	46.24
42	Diameter (min)	30.7961	39.5627	29.9147	43.6088	46.2645	46.2932	73.6352	43.4268	44.1878	13.5291	69.4076	34.8127	53.5628	0.998808	0.0221673	39.1702	72.1353	42.8571	40.3958	47.1063	30.6929	40.5284	40.5375	44.178	12.1874	65.8792	35.7327	52.6233
43	Diameter (min)	25.4594	21.5173	27.9814	38.75	36.7035	37.4125	68.7939	36.5664	36.6481	14.4796	56.6203	26.6144	46.6817	0.979818	0.367634	36.9925	36.9676	37.3634	36.0834	38.7887	29.9732	39.7117	36.2281	36.5136	2.91804	56.5795	34.4915	38.5356
44	Diameter (min)	20.471	28.5123	25.6054	19.7627	29.2224	28.2886	63.6512	24.1632	29.9596	14.0769	43.0348	20.205	39.7143	0.895803	2.35757	29.4504	25.7192	34.4923	30.1966	22.037	26.3474	35.9985	29.8507	29.2615	4.58628	46.9058	26.0834	32.4396
45	Diameter (min)	15.5823	15.7981	12.7933	16.4169	21.7106	20	41.4825	14.8082	19.824	9.20465	30.6415	13.4456	26.2024	0.35385	22.5258	14.9006	7.84372	21.6574	12.5558	16.3059	11.3005	31.0878	10.8325	15.8105	7.44348	26.4657	10.6525	20.9685
1	Radius (max)	-	87.7733	-	-	-	-	-	-	87.7733	-	131.66	-	-	-	-											-	-	-
2	Radius (max)	-	87.0992	-	-	-	-	-	-	87.0992	-	130.649	-	-	-	7.40525	-	80.8796	-	-	-	-	-	-	80.8796	-	121.319	-	-
3	Radius (max)	-	86.8341	-	-	-	-	-	-	86.8341	-	130.251	-	-	-	0.321616	-	81.7936	-	91.3169	-	-	-	-	86.5553	6.73396	133.404	77.2226	95.8879
4	Radius (max)	-	86.6727	-	-	-	-	-	-	86.6727	-	130.009	-	-	-	1.56133	-	83.9252	-	92.1479	-	-	-	-	88.0365	5.81427	135.138	79.9785	96.0946
5	Radius (max)	-	84.8081	94.3743	92.7963	-	-	-	83.2469	88.8064	5.59212	139.786	83.3262	94.2866	0.823651	0.832511	-	87.9263	-	92.246	85.4978	86.6106	-	-	88.0702	2.95554	133.509	85.1738	90.9665
6	Radius (max)	-	83.6175	94.4113	90.7672	-	-	-	84.1955	88.2479	5.2344	137.517	83.1183	93.3775	0.903104	0.430126	-	88.6606	-	91.4697	84.8561	86.4901	-	-	87.8691	2.86184	134.044	85.0646	90.6737
7	Radius (max)	-	82.9173	92.4033	89.5174	89.8004	-	-	85.1117	87.95	3.84371	134.701	84.5809	91.3191	0.928468	0.240163	-	88.6545	-	91.0612	85.6784	85.5621	-	-	87.739	2.63693	133.884	85.1549	90.3232
8	Radius (max)	-	82.2118	93.5963	88.1393	90.759	-	-	86.1156	88.1644	4.35516	136.138	84.347	91.9818	0.391526	3.02911	76.5584	90.2658	-	90.8909	85.477	85.901	-	84.1088	85.5336	5.17334	133.762	81.3942	89.6731
9	Radius (max)	-	82.621	91.7378	86.9466	90.8001	89.8953	-	87.2003	88.2002	3.34204	135.861	85.526	90.8743	0.304224	3.13384	77.216	92.6725	-	87.941	85.7695	86.368	-	82.9056	85.4788	5.16877	131.322	81.343	89.6146
10	Radius (max)	69.899	93.3732	90.6738	86.7527	88.8998	88.5842	-	88.065	86.6068	7.66803	134.68	80.9264	92.2873	0.564463	2.54599	75.9082	90.6443	-	85.7869	87.4715	83.3357	-	83.4305	84.4295	4.99052	130.576	80.4363	88.4227
11	Radius (max)	69.491	82.5206	87.8964	85.0745	88.0137	86.4663	-	88.5543	84.0024	6.73265	131.933	79.0149	88.9899	0.768302	1.18123	76.48	89.72	-	86.3178	89.1654	84.847	-	83.473	85.0006	4.8231	132.68	81.1413	88.8598
12	Radius (max)	70.1098	83.6481	87.6031	85.3045	90.6954	84.4241	-	91.1938	84.7113	7.08239	133.724	79.4646	89.9579	0.980976	0.0954644	77.8006	88.4331	-	85.8987	89.6012	83.1564	-	83.8631	84.7922	4.24333	131.699	81.3969	88.1875
13	Radius (max)	70.5616	84.8435	88.6103	86.5718	88.9027	85.2525	-	91.4483	85.1701	6.83944	133.135	80.1035	90.2367	0.894167	0.489062	76.9567	85.8483	80.9176	87.1019	92.0825	84.135	89.8113	81.1832	84.7546	4.99491	131.669	81.2933	88.2158
14	Radius (max)	68.3574	83.9218	87.5548	87.357	88.476	85.7305	-	89.4866	84.412	7.30919	132.023	78.9974	89.8266	0.795906	0.979366	76.102	82.8368	79.3077	85.383	90.2517	83.293	88.8135	82.727	83.5893	4.63967	129.361	80.3743	86.8044
15	Radius (max)	68.8737	85.402	87.4267	84.4662	90.4368	82.2592	83.0403	87.3364	83.6552	6.52788	131.038	79.1317	88.1787	0.84251	0.667682	76.8038	84.3734	78.9625	83.4335	89.926	82.4166	87.2813	81.5906	83.0985	4.23111	127.651	80.1665	86.0304
16	Radius (max)	70.3127	86.2525	88.6385	85.7992	87.9266	83.3579	83.1367	85.45	83.8592	5.80256	130.007	79.8384	87.8801	0.710665	1.14821	76.9184	83.2815	78.9262	82.6151	87.9904	85.6968	88.0709	79.7156	82.9019	4.18176	129.405	80.0041	85.7996
17	Radius (max)	70.9142	85.9656	88.0793	86.8905	87.5342	82.9887	83.3548	84.8985	83.8282	5.53689	130.577	79.9914	87.665	0.799483	0.735379	84.9495	82.1973	79.4709	84.1919	87.2533	88.0546	89.9278	79.5302	84.4469	3.87747	131.18	81.76	87.1338
18	Radius (max)	71.8064	84.942	85.3517	86.4084	83.5952	85.5711	83.046	81.4049	82.7657	4.70998	128.11	79.5019	86.0295	0.652077	1.33473	87.6024	82.6832	77.3229	81.6961	86.3038	90.7667	87.3147	77.333	83.8779	4.94277	131.08	80.4527	87.303
19	Radius (max)	74.8218	87.9256	84.2496	88.0446	86.5978	83.5662	84.298	86.1303	84.4542	4.24236	130.395	81.5145	87.394	0.638391	1.44332	92.9403	80.6983	75.5354	80.7363	87.6284	86.346	84.5437	77.5238	83.244	5.72545	130	79.2766	87.2115
20	Radius (max)	78.4789	87.1003	83.902	90.7117	86.4545	81.8642	84.1693	81.5452	84.2783	3.80173	129.924	81.6438	86.9127	0.278701	2.89983	82.7386	80.009	78.2714	78.8715	89.729	84.8038	85.4145	75.1162	81.8693	4.70118	127.435	78.6116	85.127
21	Radius (max)	78.9984	86.3505	84.7229	89.5316	87.7464	82.6646	85.2787	80.5309	84.478	3.57215	130.049	82.0027	86.9533	0.238529	2.9561	84.7807	77.1876	76.1243	78.3276	87.8229	81.5836	86.0239	84.2864	82.0171	4.38178	127.637	78.9808	85.0535
22	Radius (max)	83.7331	83.152	82.4446	88.4832	84.2591	84.4704	85.449	84.2672	84.5323	1.83228	127.073	83.2627	85.802	0.192104	2.89086	88.3565	80.0128	76.2237	78.1361	88.3798	81.5857	84.9803	79.3126	82.1234	4.62146	128.737	78.921	85.3259
23	Radius (max)	83.7879	84.3274	82.1438	85.2718	82.6979	83.6301	84.0389	82.9629	83.6076	0.992296	126.167	82.92	84.2952	0.500755	1.30095	90.4446	81.0981	75.2521	83.5654	83.771	80.4811	84.4428	81.1606	82.5269	4.30951	125.908	79.5407	85.5132
24	Radius (max)	81.4895	81.6369	80.0519	82.3125	80.1746	86.8943	85.3569	84.289	82.7757	2.48615	126.834	81.0529	84.4985	0.758833	0.717794	90.2874	77.7423	76.3035	82.6698	86.2095	77.8779	83.1667	83.2122	82.1837	4.73557	125.942	78.9021	85.4652
25	Radius (max)	88.9855	80.7532	80.7589	80.4277	77.9278	86.9485	82.7246	85.366	82.9865	3.77026	128.642	80.3739	85.5991	0.822733	0.6303	89.9435	80.186	74.3826	84.5872	88.5262	79.0248	83.9248	79.1458	82.4651	5.24641	128.358	78.8296	86.1006
26	Radius (max)	86.9156	80.105	80.4232	79.6289	76.0585	86.97	79.0213	88.1869	82.1637	4.51665	130.394	79.0339	85.2935	0.749464	0.838239	85.5618	78.7822	75.4915	84.8469	87.358	85.3377	83.4858	81.9785	82.8553	3.9589	128.091	80.112	85.5986
27	Radius (max)	86.4161	76.7961	78.7232	79.0319	78.4294	84.4741	75.5405	87.9882	80.9249	4.68033	127.439	77.6817	84.1682	0.704796	1.00616	80.7721	78.4408	74.8891	83.5354	86.5404	85.0252	83.0236	81.7196	81.7433	3.73142	125.862	79.1576	84.329
28	Radius (max)	80.8892	77.8812	76.2637	76.2664	78.8387	81.51	76.0015	83.6987	78.9187	2.85664	121.567	76.9392	80.8982	0.339532	2.15181	81.6973	74.0424	77.1644	78.2721	85.7612	85.2466	81.9804	80.9182	80.6353	3.99381	124.195	77.8678	83.4028
29	Radius (max)	80.849	76.6761	76.5841	77.2539	76.317	80.065	76.4608	83.4701	78.4595	2.67609	120.392	76.6051	80.3139	0.39709	1.9718	76.2396	75.0304	76.1844	78.6064	84.3394	85.7113	79.3887	84.6757	80.022	4.29317	126.635	77.047	82.9969
30	Radius (max)	82.4075	78.4897	78.2653	76.0562	78.8427	80.9203	76.8428	79.5856	78.9263	2.0613	119.879	77.4979	80.3547	0.92341	0.242569	76.1645	69.9138	73.9043	77.8859	83.8821	83.1285	83.314	81.6874	78.7351	5.12635	124.762	75.1827	82.2874
31	Radius (max)	88.2643	75.8313	75.497	77.0905	82.5671	77.425	77.9564	83.0401	79.709	4.4782	124.028	76.6058	82.8121	0.724239	1.29567	75.5805	66.7242	73.1307	76.8572	83.7771	84.9339	85.0343	83.4249	78.6829	6.70445	126.099	74.037	83.3287
32	Radius (max)	90.5171	77.3258	74.0809	74.5887	80.8288	76.1819	76.319	81.297	78.8924	5.382	121.419	75.1629	82.6219	0.58407	2.0957	76.3048	65.3176	72.6758	75.2765	79.776	84.4866	81.5449	82.6674	77.2562	6.26371	122.738	72.9158	81.5967
33	Radius (max)	83.2716	73.3126	79.9933	76.7494	78.2276	77.1831	79.2514	77.6428	78.2039	2.86303	119.155	76.22	80.1879	0.351892	3.34872	76.9443	63.458	69.8199	70.4102	79.043	80.6847	83.9606	80.7052	75.6282	7.0025	121.035	70.7759	80.4806
34	Radius (max)	79.1669	86.034	74.9929	72.7642	79.2926	76.1045	80.4571	82.3068	78.8899	4.24058	121.379	75.9513	81.8284	0.0984398	6.14347	75.1213	63.1369	72.7247	67.1895	77.3712	77.4028	80.7502	79.8053	74.1877	6.20139	117.005	69.8905	78.485
35	Radius (max)	79.1228	68.1267	78.8942	70.9239	76.7055	74.2441	82.1542	76.5988	75.8463	4.59049	118.427	72.6653	79.0273	0.416283	3.17105	76.6917	64.13	70.0464	64.2536	79.5	75.2158	77.4032	80.589	73.4787	6.54476	116.891	68.9435	78.0139
36	Radius (max)	76.8006	68.548	76.3928	66.1955	73.2618	72.6659	81.9965	76.2682	74.0161	5.00877	114.742	70.5453	77.487	0.562366	2.24152	73.3486	63.2203	69.0377	65.238	77.7408	73.657	77.1425	79.6187	72.3754	6.00555	115.938	68.2139	76.537
37	Radius (max)	72.9212	64.7315	73.901	66.8876	76.7959	72.7162	77.9231	72.776	72.3316	4.49998	111.937	69.2133	75.4498	0.310223	4.98162	73.7059	53.7506	65.9104	60.0356	78.1778	71.0691	73.2296	74.6478	68.8158	8.30341	110.912	63.062	74.5697
38	Radius (max)	72.9881	62.4321	73.8791	63.2115	76.7869	65.7333	76.9514	68.185	70.0209	5.89445	111.909	65.9364	74.1055	0.306087	5.90415	72.2159	49.3631	62.9983	57.1256	74.3484	67.7636	73.8807	70.347	66.0053	8.92027	108.948	59.824	72.1866
39	Radius (max)	71.5364	59.5641	72.5199	63.6386	70.1196	63.5318	72.8406	65.0828	67.3542	5.01688	107.673	63.8778	70.8307	0.318973	5.7739	71.8834	47.6652	63.862	51.3051	69.4713	66.6864	68.7721	68.9494	63.5744	9.04849	103.62	57.3042	69.8445
40	Radius (max)	61.6649	52.0385	68.1851	56.1432	63.968	63.0669	72.4746	61.1358	62.3346	6.39731	97.5334	57.9016	66.7676	0.534126	3.82985	66.5732	46.2196	60.8312	48.4771	64.0781	61.4129	68.2168	64.1282	59.9922	8.19198	97.1092	54.3155	65.6688
41	Radius (max)	61.7524	48.3066	61.2392	51.4608	55.399	59.0205	67.3605	56.5568	57.637	6.06806	92.0512	53.4321	61.8419	0.121549	9.71499	57.408	42.541	56.4505	41.1262	51.0115	54.1424	57.9256	57.7704	52.297	6.86648	86.2479	47.5388	57.0551
42	Radius (max)	48.4959	46.7806	48.1042	46.0957	52.0831	55.7093	67.8801	47.2302	51.5474	7.335	79.4845	46.4646	56.6302	0.430047	6.2282	53.5806	37.6898	53.1682	34.8628	47.2222	50.6454	54.7105	55.5915	48.4339	7.97764	80.7946	42.9057	53.962
43	Radius (max)	48.9262	40.4114	44.2815	47.1406	49.4222	46.0672	63.8052	42.7202	47.8468	7.13405	73.5753	42.9033	52.7904	0.457678	5.54938	49.0658	37.82	52.2082	33.6262	46.4925	47.0972	50.3671	45.4292	45.2633	6.3748	74.0867	40.8459	49.6807
44	Radius (max)	39.7522	32.6102	31.3216	40.506	47.9635	40.3506	62.5079	37.7405	41.5941	9.89348	63.5556	34.7384	48.4498	0.395399	9.4947	46.2041	25.8075	41.0956	29.2667	35.5236	39.8702	42.7137	42.1093	37.8238	7.07416	63.3906	32.9218	42.7259
45	Radius (max)	25.7853	15.9081	20.0996	17.3638	36.2151	20.3595	60.2332	20.0686	27.0042	14.8636	42.5891	16.7044	37.3039	0.667226	8.99468	35.3403	25.3443	31.7277	16.7235	25.3277	29.8414	38.1474	33.9276	29.5475	6.8813	51.4211	24.7791	34.3159
1	Radius (min)	-	98.315	-	-	-	-	-	-	98.315	-	147.472	-	-	-	-											-	-	-
2	Radius (min)	-	96.7533	-	-	-	-	-	-	96.7533	-	145.13	-	-	-	9.84212	-	106.769	-	-	-	-	-	-	106.769	-	160.153	-	-
3	Radius (min)	-	95.8168	-	-	-	-	-	-	95.8168	-	143.725	-	-	-	4.81681	-	99.6456	-	101.446	-	-	-	-	100.546	1.27334	151.494	98.7813	102.311
4	Radius (min)	-	93.606	-	-	-	-	-	-	93.606	-	140.409	-	-	-	5.32776	-	97.2805	-	100.179	-	-	-	-	98.7296	2.04935	149.181	95.8894	101.57
5	Radius (min)	-	92.8181	99.8205	102.397	-	-	-	96.5915	97.9067	4.14114	150.697	93.8485	101.965	0.357094	20.2245	-	95.4048	-	100.174	26.2708	97.8466	-	-	79.924	35.8218	147.643	44.8193	115.029
6	Radius (min)	-	93.3731	96.8361	103.561	-	-	-	92.4411	96.5528	5.04019	147.776	91.6136	101.492	0.277239	8.62713	-	92.9702	-	96.9181	70.1631	94.2189	-	-	88.5676	12.3798	142.341	76.4356	100.7
7	Radius (min)	-	94.5552	97.5587	104.086	100.266	-	-	93.9467	98.0826	4.20223	150.399	94.3992	101.766	0.132103	10.6876	-	89.6559	-	98.1171	70.3061	94.4475	-	-	88.1317	12.3784	143.047	76.0011	100.262
8	Radius (min)	-	96.0717	95.7033	104.667	96.8089	-	-	93.4688	97.344	4.27907	145.213	93.5933	101.095	0.629126	12.0624	221.109	92.2167	-	96.6683	70.6845	91.4222	-	86.9365	109.84	55.2484	143.333	65.6326	154.047
9	Radius (min)	-	98.0091	91.564	106.39	97.2106	93.7763	-	89.4328	96.0639	6.01981	146.714	91.2471	100.881	0.504083	17.2804	243.371	94.9426	-	98.4225	71.4615	88.1274	-	89.0787	114.234	63.9413	146.329	63.0712	165.397
10	Radius (min)	183.714	96.3075	91.407	108.03	95.047	96.1504	-	89.1487	108.544	33.6803	153.253	83.5933	133.494	0.21201	18.6488	89.5784	95.3641	-	96.0364	83.4858	85.052	-	90.6508	90.0279	5.1522	141.279	85.9054	94.1505
11	Radius (min)	65.0968	98.2122	92.8099	105.853	93.4356	96.4269	-	85.8466	91.0973	12.9663	145.979	81.4919	100.703	0.507422	4.91094	92.8728	97.7106	-	85.4225	71.3829	82.0837	-	90.912	86.7308	9.32341	138.574	79.2706	94.1909
12	Radius (min)	161.681	98.7303	92.5923	107.741	90.3052	96.8778	-	82.9703	104.414	26.389	154.854	84.8651	123.963	0.101223	29.4131	92.8111	94.235	-	82.245	23.1942	78.594	-	94.7611	77.6401	27.5142	140.819	55.6246	99.6556
13	Radius (min)	85.8962	101.073	90.5557	108.295	86.5029	97.1118	-	78.0997	92.5049	10.2873	148.638	84.8841	100.126	0.0777892	9.60556	89.8048	93.2339	83.67	75.1183	74.6856	80.9815	87.6953	87.0224	84.0265	6.72532	132.334	79.3661	88.6868
14	Radius (min)	87.2159	99.817	87.8843	110.101	85.0919	95.8467	-	83.8064	92.8233	9.60466	146.748	85.7082	99.9384	0.246995	6.4207	99.4425	94.4967	87.8368	74.9357	73.8895	88.861	86.1288	90.7995	87.0488	8.8462	137.586	80.9188	93.1788
15	Radius (min)	129.287	97.6333	85.3764	109.02	82.2122	97.2513	111.166	86.6042	99.8188	15.9748	164.335	88.749	110.889	0.986379	0.273211	200.083	92.1486	90.5859	74.8254	72.6281	90.7511	83.9123	91.4374	99.5465	41.345	137.423	70.8964	128.197
16	Radius (min)	84.9581	96.9115	83.3491	106.338	81.6675	93.6946	115.079	90.3023	94.0375	11.7478	148.902	85.8969	102.178	0.681052	6.49338	199.1	88.8035	93.0736	74.0113	72.4913	95.6576	85.1591	94.4932	100.349	40.8738	142.176	72.0251	128.672
17	Radius (min)	90.3515	97.222	84.3116	105.387	78.7693	91.6611	100.823	96.2072	93.0916	8.69718	147.183	87.0648	99.1183	0.591473	6.14535	167.657	87.7983	95.5485	82.1824	74.2353	100.046	85.2842	99.1986	98.9937	29.1217	149.116	78.8138	119.174
18	Radius (min)	89.409	94.7725	78.1264	105.324	80.6472	122.199	100.684	100.841	96.5003	14.2267	152.942	86.6419	106.359	0.740988	4.4199	180.63	82.886	96.462	83.0421	76.9994	101.93	81.994	102.951	100.862	33.7088	153.278	77.5034	124.22
19	Radius (min)	90.6068	98.016	75.2363	89.832	82.5249	89.4481	104.166	98.3843	91.0268	9.26857	147.162	84.6042	97.4495	0.229848	25.4151	126.116	83.9586	98.4655	79.8163	258.571	105.202	83.6084	104.495	117.529	58.9815	165.646	76.6579	158.4
20	Radius (min)	98.083	93.9216	78.0178	94.0711	83.2535	106.694	100.478	99.2056	94.2155	9.39164	149.285	87.7076	100.723	0.515033	3.1517	101.117	101.153	98.2936	81.8255	106.453	100.969	85.7622	102.285	97.2325	8.66064	152.154	91.2311	103.234
21	Radius (min)	96.82	92.8025	82.5229	90.3097	83.3643	103.12	98.9173	103.215	93.8841	8.10662	149.952	88.2666	99.5016	0.20116	7.75545	101.614	102.139	130.898	82.9435	101.511	100.515	90.7361	101.314	101.459	13.7625	152.618	91.9222	110.996
22	Radius (min)	137.653	89.8208	83.0858	89.5411	82.3082	103.524	116.45	100.129	100.314	18.9438	160.133	87.1868	113.441	0.334528	8.92896	95.8625	99.9882	99.3529	60.7517	76.1797	102.758	96.2262	102.798	91.7398	15.162	151.021	81.2332	102.246
23	Radius (min)	90.6759	80.3905	81.0634	85.8118	86.9164	99.8443	117.714	100.564	92.8726	12.5941	150.036	84.1455	101.6	0.562759	5.11955	92.0116	76.411	97.6013	50.1856	82.7445	102.684	101.992	102.263	88.2366	18.1836	153.089	75.6362	100.837
24	Radius (min)	89.2786	76.0812	83.683	80.5848	91.344	85.4964	103.23	104.618	89.2895	10.209	141.473	82.2151	96.3638	0.851701	1.86047	94.5781	68.9743	96.2697	42.146	87.1694	102.881	111.891	97.2399	87.6436	22.2115	147.975	72.2521	103.035
25	Radius (min)	85.0493	77.3565	88.3045	76.1091	94.5583	88.9261	105.896	105.853	90.2567	11.3743	146.073	82.3748	98.1385	0.849577	2.21223	126.799	71.28	94.3733	41.0759	89.6493	101.143	121.707	92.1781	92.2757	27.2822	159.426	73.3704	111.181
26	Radius (min)	84.3086	73.5007	89.4806	75.1825	91.5294	88.7099	102.377	111.156	89.5307	12.6912	141.362	80.7362	98.3251	0.893024	1.5529	100.077	71.5931	95.0955	37.6756	87.7124	95.4935	126.645	90.9157	88.151	25.5118	144.959	70.4726	105.829
27	Radius (min)	119.281	75.5614	87.9511	71.8325	89.1965	92.7319	95.5958	92.9452	90.6369	14.3673	140.412	80.681	100.593	0.985999	0.206216	97.3967	66.4317	97.7988	53.8568	89.657	92.3914	142.068	86.9917	90.824	25.906	146.246	72.8724	108.776
28	Radius (min)	67.4859	75.5341	84.8971	73.6906	89.4136	94.3888	95.215	91.6542	84.0349	10.5089	138.507	76.7527	91.3171	0.556512	6.64823	100.854	66.0776	89.1324	55.7531	93.474	86.6266	139.825	86.7682	89.8138	25.0138	142.979	72.4805	107.147
29	Radius (min)	63.3366	73.4523	87.4599	73.7547	85.1808	94.0395	90.9569	92.8577	82.6298	11.1432	137.148	74.9081	90.3515	0.907292	0.988454	98.8007	65.7408	93.4054	57.1804	91.2035	75.1058	102.032	84.1364	83.4506	16.0978	142.131	72.2956	94.6056
30	Radius (min)	51.9987	71.3936	82.5852	71.9605	85.2089	93.9783	92.3133	89.5383	79.8721	14.1141	135.348	70.0917	89.6525	0.404468	12.7868	163.929	70.2576	85.7271	51.9651	97.4492	75.7564	95.7034	85.4748	90.7828	33.0078	144.21	67.9099	113.656
31	Radius (min)	75.7989	68.607	80.9675	69.7201	79.6875	91.4223	92.116	86.4638	80.5979	9.02652	131.555	74.3429	86.8528	0.483743	9.39428	156.672	71.6201	89.0298	73.5262	91.552	57.4047	91.0128	77.5237	88.5426	29.9043	136.721	67.8204	109.265
32	Radius (min)	100.919	70.3252	75.4533	67.2611	75.4387	87.9035	88.7051	88.7164	81.8403	11.4773	133.062	73.8871	89.7935	0.804827	3.21428	145.686	75.4039	84.5812	70.9937	89.2063	48.2926	84.3197	77.627	84.5139	27.7472	128.606	65.2864	103.741
33	Radius (min)	97.5639	69.5109	69.58	70.513	59.448	80.9574	86.6354	72.8125	75.8776	11.9531	123.565	67.5947	84.1605	0.823404	3.46504	139.036	73.3988	87.2648	68.9105	85.6897	27.5503	83.0687	63.5071	78.5532	31.0589	129.125	57.0309	100.075
34	Radius (min)	74.2922	64.254	68.9402	69.8108	61.6494	73.0041	87.0725	73.9614	71.6231	7.72236	111.066	66.2719	76.9743	0.329453	26.8812	126.16	230.769	82.5435	55.6284	78.6844	29.9606	83.8003	63.3792	93.8658	61.7841	141.585	51.0523	136.679
35	Radius (min)	73.646	65.8027	42.3479	66.6641	36.606	74.4907	87.5246	69.4039	64.5607	16.957	110.786	52.8103	76.3111	0.205539	43.0667	116.304	254.394	72.8075	51.9666	151.631	27.3024	64.619	60.937	99.9952	73.5608	187.703	49.021	150.969
36	Radius (min)	52.7952	62.1061	42.7919	62.556	16.6956	72.4076	85.8268	68.1587	57.9173	21.0003	103.831	43.365	72.4695	0.734407	8.20539	131.358	71.7954	71.2866	50.8907	74.0509	25.8952	19.3194	58.3874	62.8729	34.6275	108.539	38.8777	86.8681
37	Radius (min)	49.637	57.6932	26.9697	57.3536	19.5786	67.5076	85.2119	57.0694	52.6276	21.0794	90.2202	38.0206	67.2346	0.739128	8.65908	124.938	68.3771	65.6658	55.151	56.4351	15.4265	20.5278	52.6058	57.3909	33.5953	99.5154	34.111	80.6709
38	Radius (min)	34.9836	55.0439	30.2071	58.5782	58.2723	64.7092	83.1425	58.6088	55.4432	16.6329	90.2008	43.9174	66.969	0.67592	8.59503	120.822	61.6252	56.0384	54.6749	62.7893	16.5739	56.118	54.739	60.4225	28.4878	92.8743	40.6819	80.1632
39	Radius (min)	40.4788	55.8759	27.8207	56.1661	54.4979	58.5489	83.4349	52.563	53.6733	15.8788	85.1427	42.67	64.6765	0.808073	6.00812	132.946	52.9288	56.6602	52.9886	63.2898	14.6911	31.0322	51.4464	56.9979	34.5075	87.4764	33.0858	80.91
40	Radius (min)	35.8778	51.8173	9.35454	54.8176	42.4339	57.6052	86.5005	48.3194	48.3408	21.7327	83.2717	33.2811	63.4005	0.789633	6.41116	107.142	52.483	51.6204	44.8519	55.7979	27.2657	25.0755	48.1045	51.5426	25.2325	79.9675	34.0577	69.0275
41	Radius (min)	27.8398	39.0529	7.52086	49.1491	46.0103	49.2693	80.2993	43.6094	42.8439	20.639	73.7687	28.5421	57.1457	0.731621	6.75448	41.6234	46.9182	46.1695	42.2916	53.74	31.2866	31.3084	27.0185	40.0445	9.278	69.535	33.6153	46.4737
42	Radius (min)	29.4507	33.2805	24.9964	36.4354	42.5789	51.7121	75.1647	42.1442	41.9704	15.8031	67.2933	31.0196	52.9212	0.391649	51.5178	37.1165	297.772	38.0985	37.5614	52.181	27.1893	39.0704	39.7678	71.0947	91.8406	64.3066	7.45355	134.736
43	Radius (min)	24.4322	18.9972	17.962	31.5413	32.2777	40.2526	62.9432	37.6418	33.256	14.484	57.4417	23.2193	43.2927	0.885926	2.30454	36.9698	29.918	35.0242	34.1166	35.7516	26.7147	39.0459	34.7101	34.0313	3.93965	54.0842	31.3013	36.7613
44	Radius (min)	17.3462	23.8182	17.2664	16.8625	26.1706	27.7805	59.8494	22.3223	26.427	14.1445	39.8596	16.6256	36.2285	0.652219	10.0436	24.0712	14.5943	26.9479	24.7724	15.8987	23.5877	34.7793	26.5462	23.8997	6.39369	39.97	19.4692	28.3302
45	Radius (min)	10.7101	10.5642	1.95283	13.936	6.26727	17.7983	18.6514	0.952749	10.1041	6.68079	22.3523	5.47464	14.7336	0.69993	14.621	3.28678	1.64163	17.184	6.83822	14.3077	2.56562	19.9935	4.00195	8.72742	7.30219	22.5402	3.66736	13.7875
1	Radius Ratio	-	89.2777	-	-	-	-	-	-	89.2777	-	133.916	-	-	-	-											-	-	-
2	Radius Ratio	-	90.022	-	-	-	-	-	-	90.022	-	135.033	-	-	-	17.216	-	75.7522	-	-	-	-	-	-	75.7522	-	113.628	-	-
3	Radius Ratio	-	90.6251	-	-	-	-	-	-	90.6251	-	135.938	-	-	-	5.17946	-	82.0845	-	90.0149	-	-	-	-	86.0497	5.60764	132.048	78.2781	93.8214
4	Radius Ratio	-	92.593	-	-	-	-	-	-	92.593	-	138.89	-	-	-	3.81422	-	86.2714	-	91.9834	-	-	-	-	89.1274	4.03905	135.833	83.5297	94.7251
5	Radius Ratio	-	91.3702	94.544	90.6243	-	-	-	86.1846	90.6808	3.44572	138.245	87.304	94.0575	0.35433	49.0125	-	92.1612	-	92.0859	325.448	88.5167	-	-	149.553	117.276	225.725	34.6248	264.481
6	Radius Ratio	-	89.552	97.4959	87.6462	-	-	-	91.0801	91.4436	4.27244	139.026	87.2567	95.6305	0.246213	9.55592	-	95.3645	-	94.3783	120.941	91.797	-	-	100.62	13.6306	152.638	87.2626	113.978
7	Radius Ratio	-	87.6919	94.7155	86.003	89.5624	-	-	90.5957	89.7137	3.3044	135.894	86.8173	92.6101	0.125438	11.8725	-	98.883	-	92.8087	121.865	90.5922	-	-	101.037	14.3205	156.943	87.0033	115.071
8	Radius Ratio	-	85.5733	97.7984	84.2092	93.7506	-	-	92.133	90.6929	5.7044	140.626	85.6929	95.6929	0.941478	1.10675	34.6246	97.8844	-	94.0235	120.928	93.9608	-	96.7473	89.6947	28.8512	146.4	66.6094	112.78
9	Radius Ratio	-	84.2993	100.19	81.724	93.4056	95.8614	-	97.5037	92.164	7.46974	145.64	86.187	98.1409	0.763475	4.28555	31.7276	97.6089	-	89.3505	120.022	98.0036	-	93.07	88.2971	29.7032	146.857	64.5301	112.064
10	Radius Ratio	38.0477	96.9533	99.1979	80.3043	93.5324	92.1308	-	98.7845	85.5644	21.9183	146.803	69.3274	101.801	0.388582	9.37949	84.7395	95.0507	-	89.3275	104.774	97.982	-	92.035	93.9848	6.99273	145.874	88.3896	99.5801
11	Radius Ratio	106.75	84.0228	94.7058	80.3706	94.1971	89.6704	-	103.154	93.2673	9.54982	148.395	86.1928	100.342	0.397149	6.1842	82.3492	91.8222	-	101.048	124.912	103.367	-	91.8173	99.2191	14.6611	154.18	87.488	110.95
12	Radius Ratio	43.3632	84.7238	94.6116	79.1753	100.432	87.145	-	109.911	85.6232	21.294	146.283	69.8486	101.398	0.227742	50.7076	83.8268	93.8432	-	104.442	386.308	105.805	-	88.4995	143.787	119.125	158.196	48.4697	239.105
13	Radius Ratio	82.1475	83.943	97.8517	79.9406	102.774	87.7881	-	117.092	93.0767	13.5213	150.469	83.0601	103.093	0.225979	8.82093	85.6933	92.0784	96.7104	115.953	123.294	103.894	102.413	93.29	101.666	12.6444	160.363	92.9038	110.428
14	Radius Ratio	78.3773	84.0756	99.6251	79.3424	103.977	89.4454	-	106.778	91.6601	11.7918	152.702	82.9248	100.395	0.434474	5.98558	76.5286	87.6611	90.2898	113.942	122.144	93.7341	103.117	91.1095	97.3157	14.8927	158.735	86.9958	107.636
15	Radius Ratio	53.272	87.4721	102.401	77.4774	110.004	84.5842	74.6995	100.845	86.3445	18.2845	151.852	73.6742	99.0148	0.611529	6.41008	38.386	91.5623	87.1686	111.504	123.817	90.8161	104.015	89.2312	92.0625	25.1967	158.831	74.6024	109.523
16	Radius Ratio	82.7616	89.0013	106.346	80.6852	107.664	88.9677	72.2431	94.6266	90.287	12.2852	146.335	81.7739	98.8	0.947213	0.729996	38.6332	93.7818	84.7998	111.625	121.381	89.5871	103.419	84.3612	90.9485	24.8915	158.206	73.6998	108.197
17	Radius Ratio	78.487	88.422	104.469	82.4492	111.127	90.5386	82.6743	88.2454	90.8016	11.3368	141.032	82.9457	98.6574	0.936254	0.737366	50.6687	93.6206	83.1734	102.445	117.536	88.0142	105.445	80.1728	90.1345	20.2086	154.793	76.1309	104.138
18	Radius Ratio	80.3123	89.6273	109.248	82.0405	103.655	70.0262	82.4821	80.7262	87.2648	13.0709	139.701	78.2073	96.3223	0.870759	1.62118	48.4982	99.7553	80.1589	98.3791	112.084	89.0482	106.489	75.1159	88.6911	20.539	152.158	74.4586	102.924
19	Radius Ratio	82.5786	89.7053	111.98	98.0103	104.935	93.4243	80.9264	87.5447	93.6381	10.8214	149.612	86.1394	101.137	0.133635	15.8719	73.6943	96.1168	76.7126	101.153	33.8895	82.0761	101.119	74.1888	79.8687	21.9346	146.051	64.6691	95.0683
20	Radius Ratio	80.0128	92.7372	107.542	96.4289	103.845	76.7282	83.769	82.1982	90.4077	11.4797	147.424	82.4528	98.3625	0.291292	6.42278	81.8244	79.0968	79.6302	96.3898	84.2896	83.9898	99.5946	73.4379	84.7816	8.87469	130.972	78.6319	90.9314
21	Radius Ratio	81.5931	93.0476	102.666	99.1383	105.257	80.1632	86.2121	78.0223	90.7624	10.7344	150.03	83.324	98.2008	0.147124	9.95003	83.4337	75.5712	58.1555	94.4349	86.5153	81.1653	94.8068	83.1934	82.1595	11.6674	132.743	74.0746	90.2444
22	Radius Ratio	60.8291	92.5755	99.2283	98.8185	102.37	81.5951	73.3785	84.1584	86.6192	14.4575	148.381	76.6009	96.6376	0.519965	6.3508	92.17	80.0223	76.7201	128.616	116.015	79.3957	88.313	77.1535	92.3006	19.5906	147.197	78.7253	105.876
23	Radius Ratio	92.4037	104.897	101.333	99.3707	95.1466	83.7605	71.3925	82.4973	91.3502	11.322	149.792	83.5046	99.1958	0.521921	7.76263	98.2969	106.134	77.1015	166.513	101.241	78.3775	82.7938	79.3645	98.7277	29.6812	153.696	78.16	119.295
24	Radius Ratio	91.2755	107.302	95.6609	102.144	87.7722	101.635	82.6861	80.5686	93.6306	9.69425	152.643	86.9129	100.348	0.563814	8.81109	95.4633	112.712	79.2602	196.151	98.8988	75.6973	74.3287	85.5741	102.261	40.1343	153.528	74.4495	130.072
25	Radius Ratio	104.628	104.391	91.455	105.674	82.4124	97.7761	78.1187	80.6454	93.1376	11.5687	156.675	85.1211	101.154	0.684528	7.09021	70.9339	112.494	78.8174	205.929	98.7473	78.1317	68.9566	85.8617	99.984	45.2201	153.276	68.6487	131.319
26	Radius Ratio	103.092	108.985	89.8778	105.914	83.0973	98.0387	77.1866	79.3358	93.191	12.5005	155.697	84.5287	101.853	0.505709	12.529	85.4957	110.042	79.385	225.204	99.596	89.3649	65.921	90.1698	105.647	50.0405	153.311	70.9716	140.323
27	Radius Ratio	72.4477	101.634	89.5079	110.022	87.9288	91.095	79.0207	94.6667	90.7904	11.8767	144.613	82.5605	99.0204	0.603789	6.30642	82.931	118.077	76.5747	155.107	96.5238	92.0272	58.4395	93.9395	96.7025	29.1702	152.868	76.489	116.916
28	Radius Ratio	119.861	103.107	89.8308	103.495	88.1731	86.3556	79.8209	91.3201	95.2455	12.8034	154.807	86.3734	104.118	0.998945	0.0135091	81.0055	112.054	86.5728	140.391	91.7487	98.407	58.6308	93.2579	95.2584	23.801	152.728	78.7654	111.751
29	Radius Ratio	127.65	104.389	87.5649	104.744	89.5941	85.1397	84.0627	89.8904	96.6294	14.9061	156.717	86.3002	106.959	0.766606	2.84852	77.165	114.131	81.5632	137.471	92.4739	114.121	77.8076	100.641	99.4216	21.4189	171.185	84.5794	114.264
30	Radius Ratio	158.48	109.939	94.7692	105.692	92.5287	86.1053	83.2413	88.8844	102.455	24.4468	160.13	85.5145	119.395	0.588988	7.48602	46.462	99.5106	86.2089	149.881	86.0778	109.731	87.0543	95.569	95.0619	28.8483	153.099	75.0714	115.052
31	Radius Ratio	116.445	110.53	93.2436	110.571	103.614	84.6895	84.6286	96.0403	99.9703	12.1782	165.811	91.5314	108.409	0.721992	3.97582	48.2412	93.1641	82.1419	104.53	91.5077	147.956	93.4312	107.612	96.0731	27.8126	157.951	76.8003	115.346
32	Radius Ratio	89.6927	109.955	98.181	110.894	107.145	86.6653	86.0367	91.637	97.5259	10.5027	161.771	90.248	104.804	0.860965	2.32184	52.376	86.6236	85.9243	106.033	89.4288	174.947	96.7092	106.493	99.8169	34.7708	159.222	75.7224	123.911
33	Radius Ratio	85.3508	105.469	114.966	108.844	131.59	95.338	91.4769	106.634	104.959	14.5716	165.562	94.8612	115.056	0.653937	10.9826	55.3415	86.4565	80.0092	102.176	92.2432	292.863	101.074	127.081	117.156	73.8905	162.604	65.953	168.358
34	Radius Ratio	106.562	133.897	108.78	104.23	128.619	104.247	92.4024	111.283	111.252	13.6076	173.426	101.823	120.682	0.939207	1.73072	59.5443	27.3593	88.1046	120.783	98.3311	258.348	96.3603	125.917	109.343	68.1912	183.1	62.0902	156.597
35	Radius Ratio	107.437	103.532	186.3	106.39	209.544	99.669	93.8641	110.367	127.138	44.4163	194.025	96.3594	157.916	0.621407	13.2224	65.9408	25.2089	96.2076	123.644	52.43	275.492	119.784	132.25	111.37	76.3308	188.693	58.476	164.263
36	Radius Ratio	145.469	110.372	178.522	105.818	438.808	100.357	95.5371	111.898	160.848	115.701	230.598	80.6721	241.023	0.987854	0.561159	55.8389	88.0561	96.8452	128.192	104.983	284.443	399.301	136.363	161.753	117.921	260.074	80.0391	243.466
37	Radius Ratio	146.909	112.199	274.015	116.623	392.243	107.716	91.4463	127.522	171.084	106.086	268.028	97.5718	244.597	0.883824	5.40368	58.9939	78.609	100.372	108.857	138.527	460.694	356.733	141.9	180.586	146.149	293.413	79.3114	281.86
38	Radius Ratio	208.635	113.422	244.575	107.91	131.773	101.583	92.5536	116.339	139.599	55.724	226.482	100.985	178.213	0.938521	2.42516	59.7706	80.1021	112.42	104.482	118.41	408.856	131.652	128.513	143.026	110.146	193.947	66.7	219.352
39	Radius Ratio	176.725	106.601	260.669	113.304	128.665	108.511	87.3023	123.819	138.199	55.8965	211.02	99.4659	176.933	0.679344	14.0749	54.0695	90.0553	112.71	96.8229	109.767	453.925	221.616	134.022	159.123	128.576	233.881	70.0268	248.22
40	Radius Ratio	171.875	100.427	728.899	102.418	150.747	109.481	83.7852	126.524	196.77	216.927	234.044	46.4494	347.09	0.494966	33.5789	62.1355	88.066	117.843	108.083	114.84	225.238	272.045	133.31	140.195	71.3629	234.438	90.744	189.646
41	Radius Ratio	221.813	123.695	814.258	104.703	120.406	119.792	83.8868	129.689	214.78	245.572	229.081	44.6109	384.95	0.407794	42.5905	137.922	90.6704	122.268	97.2443	94.9228	173.053	185.016	213.818	139.364	46.5633	264.066	107.098	171.631
42	Radius Ratio	164.668	140.564	192.445	126.513	122.321	107.73	90.3085	112.068	132.077	33.0418	219.885	109.181	154.974	0.53825	11.0502	144.358	12.6572	139.554	92.8154	90.497	186.269	140.03	139.79	118.247	52.4643	211.668	81.8913	154.602
43	Radius Ratio	200.253	212.723	246.529	149.457	153.116	114.445	101.369	113.491	161.423	53.0572	305.055	124.657	198.189	0.200136	18.4751	132.719	126.412	149.063	98.5627	130.043	176.297	128.995	130.882	134.122	21.9782	205.207	118.892	149.352
44	Radius Ratio	229.17	136.913	181.402	240.214	183.272	145.248	104.442	169.071	173.716	45.7208	292.12	142.034	205.399	0.645414	5.65301	191.948	176.832	152.501	118.142	223.437	169.03	122.814	158.626	164.166	34.7726	270.916	140.07	188.262
45	Radius Ratio	240.756	150.585	1029.25	124.597	577.844	114.39	322.943	2106.39	583.345	688.826	1036.05	106.022	1060.67	0.764358	15.0634	1075.22	1543.85	184.635	244.56	177.022	1163.13	190.799	847.777	678.374	546.584	1645.8	299.618	1057.13
1	Size (length)	-	91.8755	-	-	-	-	-	-	91.8755	-	137.813	-	-	-	-											-	-	-
2	Size (length)	-	91.8672	-	-	-	-	-	-	91.8672	-	137.801	-	-	-	2.81701	-	89.3152	-	-	-	-	-	-	89.3152	-	133.973	-	-
3	Size (length)	-	91.8908	-	-	-	-	-	-	91.8908	-	137.836	-	-	-	2.36165	-	90.148	-	89.344	-	-	-	-	89.746	0.568569	134.921	88.958	90.534
4	Size (length)	-	91.9023	-	-	-	-	-	-	91.9023	-	137.853	-	-	-	2.38421	-	90.149	-	89.3249	-	-	-	-	89.737	0.582788	134.915	88.9293	90.5446
5	Size (length)	-	90.9866	90.1876	91.03	-	-	-	89.7004	90.4762	0.646101	136.496	89.843	91.1093	0.963248	0.0357319	-	91.0253	-	89.2984	89.6366	91.815	-	-	90.4438	1.18062	136.834	89.2868	91.6008
6	Size (length)	-	90.1362	89.8795	90.1273	-	-	-	89.6956	89.9597	0.212448	135.194	89.7515	90.1678	0.867967	0.158625	-	91.0248	-	89.3699	88.1923	91.8227	-	-	90.1025	1.63251	136.836	88.5026	91.7023
7	Size (length)	-	90.1172	88.5175	89.3045	88.4591	-	-	90.4072	89.3611	0.893622	135.176	88.5778	90.1444	0.365669	0.733319	-	91.0313	-	89.4104	88.6938	90.9397	-	-	90.0188	1.15458	136.444	88.8873	91.1503
8	Size (length)	-	90.0237	89.9943	89.2807	89.0761	-	-	89.6247	89.5999	0.421917	134.992	89.2301	89.9697	0.500433	0.522924	87.5899	91.0192	-	89.4079	87.3506	90.1006	-	89.3272	89.1326	1.42586	134.891	87.9917	90.2735
9	Size (length)	-	89.9748	88.516	89.1991	89.1184	88.3567	-	90.4623	89.2712	0.818408	134.671	88.6164	89.9261	0.853398	0.17643	87.7489	92.8242	-	88.5099	88.1039	90.0768	-	89.3094	89.4289	1.86465	134.827	87.9368	90.9209
10	Size (length)	79.4525	96.3082	88.3805	89.1602	88.3337	88.2288	-	91.0551	88.7027	4.99361	135.162	85.0035	92.402	0.940355	0.185672	86.9685	90.9802	-	86.8238	87.9719	88.2684	-	90.2164	88.5382	1.70741	134.594	87.172	89.9044
11	Size (length)	79.2189	87.3571	86.6867	87.3936	87.5763	89.2289	-	91.2128	86.9535	3.74074	132.604	84.1824	89.7246	0.358433	1.85021	86.0476	90.9722	-	86.7662	88.3467	89.9954	-	89.336	88.5773	1.90024	134.746	87.0569	90.0978
12	Size (length)	79.3578	88.147	88.4296	86.5411	89.4811	90.8055	-	91.9238	87.8123	4.1279	135.215	84.7543	90.8702	0.72117	0.741324	86.8887	90.519	-	86.69	89.0482	88.346	-	89.3022	88.4657	1.47712	133.858	87.2838	89.6476
13	Size (length)	79.7764	88.5974	88.7383	86.8625	89.0654	93.2706	-	91.4169	88.2468	4.28147	135.362	85.0751	91.4185	0.692755	0.816288	85.7276	88.7067	83.0777	86.704	90.6029	87.3199	90.4266	87.6696	87.5294	2.47948	133.705	85.8112	89.2475
14	Size (length)	76.3269	88.7992	88.5955	87.5898	89.6511	92.4223	-	91.373	87.8226	5.33637	135.768	83.8694	91.7757	0.588755	1.39453	84.1578	86.0872	81.4192	85.8248	89.7166	86.4222	90.3895	88.8333	86.6063	2.99432	133.581	84.5314	88.6812
15	Size (length)	75.7166	90.1588	89.5407	86.7214	91.2702	88.813	88.0017	92.4698	87.8365	5.21906	135.655	84.22	91.4531	0.540048	1.55466	84.8703	89.7049	81.4082	83.2284	89.7299	85.8074	89.2842	87.8187	86.4815	3.1613	134.084	84.2909	88.6721
16	Size (length)	76.5257	90.5904	89.8718	87.7849	90.8721	88.6301	87.0222	91.3976	87.8369	4.82333	135.991	84.4945	91.1792	0.455372	1.85075	83.0708	88.7563	81.3575	83.1373	88.6929	87.3536	91.3864	86.0542	86.2261	3.45617	133.063	83.8312	88.6211
17	Size (length)	78.1195	89.6374	90.6402	89.3717	91.0172	88.5296	87.0674	93.4521	88.4794	4.58722	136.102	85.3007	91.6581	0.501984	1.61111	88.5855	86.9067	81.3158	83.454	87.0366	89.4826	92.9091	86.8318	87.0653	3.55534	133.215	84.6016	89.529
18	Size (length)	80.6673	89.2202	90.2317	88.4554	86.417	89.5558	86.7456	90.6374	87.7413	3.23741	134.587	85.4979	89.9847	0.525522	1.21765	89.1811	87.6116	82.5592	82.0923	87.2618	89.336	90.9355	84.4575	86.6794	3.28619	133.83	84.4022	88.9566
19	Size (length)	82.4044	87.8882	89.6253	89.5458	88.2188	90.4276	87.9229	91.3343	88.4209	2.72557	134.739	86.5322	90.3096	0.401347	1.61557	92.9775	86.1442	85.5531	80.7322	87.1751	89.1881	89.9067	84.3539	87.0039	3.74378	134.052	84.4096	89.5981
20	Size (length)	88.2332	87.6895	88.2348	89.2883	87.9574	89.3464	88.8342	91.1535	88.8422	1.11141	133.954	88.072	89.6123	0.305066	1.62413	86.356	86.5824	88.7741	80.6948	90.4688	90.5892	91.3644	84.4573	87.4109	3.63652	135.748	84.8909	89.9308
21	Size (length)	87.6774	86.3158	87.9214	88.3429	88.5438	88.3964	89.6552	90.1803	88.3791	1.18687	133.232	87.5567	89.2016	0.340658	1.87482	86.2037	83.7386	87.8099	77.8589	87.7114	88.8987	93.7281	87.9513	86.7376	4.55473	132.282	83.5814	89.8938
22	Size (length)	85.6261	85.9417	87.0989	86.3202	86.9158	87.7448	89.5738	91.143	87.5455	1.90673	132.303	86.2243	88.8668	0.719298	0.75567	88.6002	86.0065	88.8116	76.0151	88.1377	89.2073	91.6611	86.6523	86.8865	4.71179	133.366	83.6214	90.1515
23	Size (length)	88.8377	85.0904	85.7106	86.1228	86.8998	84.0212	89.8622	91.6881	87.2791	2.61552	133.641	85.4667	89.0915	0.576096	0.846437	87.6588	85.8659	87.2517	81.6197	84.2985	88.5455	89.2668	87.8406	86.5434	2.52403	132.025	84.7944	88.2925
24	Size (length)	89.262	86.4996	84.6352	85.0513	84.7088	86.4223	89.604	93.8138	87.4996	3.19713	134.021	85.2842	89.7151	0.568376	1.01532	87.1916	83.4116	88.7341	81.7037	85.6199	87.7433	90.027	88.4947	86.6157	2.84464	132.832	84.6445	88.5869
25	Size (length)	88.776	84.5123	82.2708	86.3748	83.6456	86.307	88.6788	90.6836	86.4061	2.86351	133.055	84.4218	88.3904	0.686156	0.775123	92.2186	85.1777	85.5774	81.5309	87.3768	86.2265	92.2535	86.2663	87.0785	3.61184	132.881	84.5756	89.5813
26	Size (length)	88.214	85.6464	82.9435	84.2386	81.4561	86.0815	84.4247	92.264	85.6586	3.35754	129.922	83.332	87.9852	0.73002	0.703984	91.5294	84.3122	85.5956	80.9135	84.8342	84.9027	90.8719	87.1506	86.2638	3.51577	132.121	83.8275	88.7
27	Size (length)	86.8968	82.2897	82.966	84.7421	81.6008	85.7705	83.4881	93.7738	85.191	3.89631	129.078	82.491	87.8909	0.905598	0.288185	88.4092	80.0899	85.5967	79.9849	81.408	84.7942	91.5492	87.7346	84.9458	4.21781	131.855	82.0231	87.8686
28	Size (length)	82.5833	82.5119	81.7952	82.2874	82.4806	84.1187	84.3709	91.9074	84.0069	3.31666	126.273	81.7086	86.3052	0.938359	0.196864	89.5335	76.5831	83.4841	76.5358	84.5124	84.9939	88.4903	86.6005	83.8417	4.92204	130.609	80.431	87.2525
29	Size (length)	82.3818	80.7135	82.2155	82.5259	82.1554	81.6132	84.3209	92.2458	83.5215	3.66725	124.462	80.9803	86.0627	0.719395	0.951317	87.1288	77.6935	83.0985	73.7188	82.9152	82.8529	87.3256	87.1122	82.7307	4.87596	130.675	79.3519	86.1095
30	Size (length)	82.5887	81.7501	82.093	80.7305	80.6045	82.0743	83.1192	86.1314	82.3865	1.73653	124.082	81.1831	83.5898	0.748649	0.834832	86.264	74.9301	81.8774	71.9802	83.1293	82.2132	89.178	84.0401	81.7015	5.66784	126.894	77.774	85.6291
31	Size (length)	88.3826	79.666	79.9065	80.9444	81.113	80.6141	82.9648	89.5295	82.8901	3.88543	126.479	80.1977	85.5825	0.390501	2.7404	85.7704	71.4624	79.9424	71.7076	82.0958	83.6028	87.1946	83.4183	80.6493	6.0048	126.217	76.4883	84.8103
32	Size (length)	86.3569	78.7644	75.6207	79.2664	79.3496	79.3208	82.8526	84.9061	80.8047	3.57699	125.049	78.326	83.2834	0.722461	1.14656	84.9838	68.5504	81.4146	72.2434	80.7993	80.7789	85.2132	85.0845	79.8835	6.23656	127.513	75.5618	84.2051
33	Size (length)	83.7781	74.0221	82.116	78.6398	75.8676	79.9038	84.2357	83.2249	80.2235	3.80536	125.045	77.5866	82.8604	0.476237	2.74366	87.0898	65.9538	77.5513	69.1586	78.4497	78.0865	86.4614	81.6667	78.0522	7.47695	124.298	72.8711	83.2334
34	Size (length)	79.763	87.3875	73.6708	73.8973	76.7912	75.766	84.8092	82.7777	79.3578	5.17828	124.928	75.7695	82.9461	0.346968	4.09107	85.689	64.4002	75.9941	65.8842	76.7714	76.159	83.0798	81.4329	76.1763	7.66041	122.767	70.868	81.4846
35	Size (length)	77.5964	70.3673	73.6522	71.6456	72.5866	73.5142	84.5917	76.4822	75.0545	4.52732	115.141	71.9173	78.1917	0.922762	0.448033	87.5963	62.741	74.9015	63.7087	78.1678	76.0202	77.453	82.5439	75.3915	8.52919	118.893	69.4812	81.3019
36	Size (length)	78.4624	68.9363	71.9586	69.1357	68.4338	71.5434	82.7941	76.917	73.5227	5.27018	115.955	69.8707	77.1746	0.701709	1.85639	81.599	59.3307	71.3838	60.4046	73.5305	74.8497	76.982	79.2825	72.1704	8.24248	116.336	66.4587	77.882
37	Size (length)	75.3696	66.0679	68.7252	68.695	67.914	70.8783	79.8851	72.2025	71.2172	4.52704	109.491	68.0802	74.3542	0.566938	3.18158	80.9961	52.3447	69.6005	56.1731	72.7715	71.4444	72.7917	75.7728	68.9868	9.7588	110.305	62.2245	75.7492
38	Size (length)	71.4813	62.2681	65.9412	64.5239	75.7863	66.1034	78.6222	68.1066	69.1041	5.71477	108.836	65.1441	73.0642	0.424106	4.9487	77.1648	49.0495	67.8727	51.6321	70.3893	68.7502	70.6105	70.6664	65.7669	9.93796	105.937	58.8804	72.6535
39	Size (length)	69.8429	59.5464	64.44	63.7218	70.3902	64.6656	75.8219	65.8588	66.7859	5.02342	104.97	63.305	70.2669	0.463889	4.543	76.2554	47.5133	67.4588	49.4915	67.4438	67.3942	67.0523	67.9447	63.8192	9.94603	101.37	56.9271	70.7114
40	Size (length)	63.5979	51.8396	61.0153	57.7715	62.2954	62.8676	74.1845	60.6475	61.7774	6.27208	94.5752	57.4312	66.1237	0.600114	3.65097	68.6421	43.4968	62.6278	44.7725	60.9901	62.9037	67.0619	66.0039	59.5624	9.85336	99.4026	52.7345	66.3903
41	Size (length)	60.1693	49.948	58.885	51.214	56.6288	55.8257	69.5244	54.2038	57.0499	6.12935	88.8092	52.8025	61.2972	0.307357	7.07939	59.2122	41.176	59.1519	39.1571	52.072	56.2007	57.9463	60.2772	53.1492	8.41956	88.7505	47.3148	58.9835
42	Size (length)	50.9398	46.8662	48.1485	45.796	53.9189	53.4935	70.7555	47.4507	52.1712	8.09716	80.3998	46.5602	57.7821	0.427065	6.91371	55.7185	37.2656	54.1456	33.3407	47.0009	50.4875	53.8825	57.6364	48.6847	8.9312	81.8083	42.4958	54.8736
43	Size (length)	46.9175	36.7334	42.6876	43.7049	49.1021	45.0174	64.5455	42.1566	46.3581	8.20471	71.1955	40.6727	52.0436	0.649637	3.92092	51.7536	34.4805	50.25	32.8607	45.2506	45.4348	49.5282	47.0449	44.5754	7.11828	74.5629	39.6428	49.508
44	Size (length)	39.0064	33.0379	29.7813	35.1227	42.5704	37.3626	61.1256	34.4552	39.0578	9.71865	59.8461	32.3232	45.7923	0.703863	4.55055	47.0126	25.9571	42.3627	24.702	34.6679	40.943	41.1347	41.7798	37.32	8.12673	62.8883	31.6885	42.9514
45	Size (length)	25.5799	14.2802	16.9092	16.2178	33.3349	18.8042	54.5535	19.1491	24.8536	13.4863	41.278	15.5082	34.199	0.581536	11.5579	36.3339	23.3501	31.0037	15.5806	23.2983	25.5528	35.833	32.266	27.9023	7.19039	49.7367	22.9197	32.8849
1	Size (width)	-	90.8956	-	-	-	-	-	-	90.8956	-	136.343	-	-	-	-											-	-	-
2	Size (width)	-	90.8805	-	-	-	-	-	-	90.8805	-	136.321	-	-	-	3.18845	-	93.8251	-	-	-	-	-	-	93.8251	-	140.738	-	-
3	Size (width)	-	92.8683	-	-	-	-	-	-	92.8683	-	139.302	-	-	-	0.607423	-	93.8918	-	92.9765	-	-	-	-	93.4341	0.647235	140.494	92.5371	94.3311
4	Size (width)	-	91.2408	-	-	-	-	-	-	91.2408	-	136.861	-	-	-	2.18795	-	93.4507	-	93.0676	-	-	-	-	93.2592	0.270883	140.032	92.8837	93.6346
5	Size (width)	-	91.0215	77.0903	90.1814	-	-	-	79.6597	84.4882	7.14469	135.587	77.4866	91.4899	0.688192	2.60217	-	93.5899	-	92.8131	77.6119	82.8481	-	-	86.7157	7.79469	139.511	79.0771	94.3544
6	Size (width)	-	90.6309	77.618	90.0256	-	-	-	79.7091	84.4959	6.79299	135.265	77.8389	91.1529	0.667733	2.77372	-	93.8524	-	93.2095	77.2944	83.1339	-	-	86.8726	8.05386	140.055	78.9799	94.7652
7	Size (width)	-	90.6662	77.6978	89.5865	79.1622	-	-	80.9092	83.6044	6.07328	134.38	78.281	88.9277	0.571409	3.25362	-	94.1822	-	91.8957	77.5336	81.8666	-	-	86.3695	7.95669	138.701	78.5721	94.1669
8	Size (width)	-	91.6747	77.5679	89.5535	79.1356	-	-	83.4238	84.2711	6.21973	134.33	78.8194	89.7228	0.509272	3.11156	90.7463	95.2861	-	91.7697	78.7085	82.2213	-	82.8762	86.9347	6.54232	137.271	81.6998	92.1695
9	Size (width)	-	89.9096	77.3798	90.0654	79.1409	80.2648	-	83.5433	83.384	5.49608	132.477	78.9863	87.7817	0.220825	4.74888	91.6423	93.4284	-	90.3924	79.6779	83.9083	-	85.5911	87.4401	5.26076	136.995	83.2307	91.6495
10	Size (width)	84.0773	90.2592	77.5731	88.5219	80.4787	80.9865	-	84.2589	83.7365	4.50922	129.586	80.3961	87.077	0.238586	3.85413	91.9667	92.5202	-	88.1608	79.23	84.128	-	86.1579	87.0273	5.01626	136.523	83.0135	91.041
11	Size (width)	83.4432	90.4363	78.7439	88.6002	81.214	80.2847	-	84.0363	83.8227	4.31802	129.477	80.6239	87.0214	0.253168	3.5935	92.116	91.4181	-	88.244	79.1145	84.1269	-	86.3203	86.8899	4.85935	135.937	83.0017	90.7782
12	Size (width)	83.6626	88.8208	79.7817	89.1282	81.3582	80.9848	-	85.3278	84.152	3.76647	130.611	81.3618	86.9422	0.27034	3.17363	91.929	91.3181	-	86.07	79.3816	84.4755	-	88.0203	86.8657	4.6723	135.74	83.1272	90.6043
13	Size (width)	90.4374	88.8119	79.8087	87.5254	82.9827	80.7836	-	86.3507	85.2429	4.09639	132.253	82.2083	88.2775	0.795085	0.654686	91.8982	91.1619	85.1813	84.3309	80.281	84.606	82.0357	86.9277	85.8028	4.06739	131.979	82.9843	88.6213
14	Size (width)	86.967	88.2971	80.8116	87.8665	82.1439	81.61	-	85.5053	84.7431	3.16074	131.125	82.4016	87.0845	0.57076	1.1408	91.4258	86.6025	85.933	83.8705	80.769	85.4562	83.1614	88.5044	85.7154	3.28811	130.617	83.4369	87.9939
15	Size (width)	87.5301	88.4213	81.7095	86.7349	81.3371	84.0633	90.4786	85.4344	85.7137	3.2153	131.629	83.4856	87.9417	0.965378	0.0844502	91.2101	86.8645	86.0262	82.5715	81.2519	85.7535	83.4813	89.1295	85.7861	3.33861	131.146	83.4726	88.0996
16	Size (width)	89.8502	86.4236	80.6905	87.0125	82.4656	86.0493	90.282	87.2646	86.2548	3.29781	131.867	83.9696	88.54	0.53646	1.1851	88.2061	86.6239	86.3975	80.1123	81.347	86.2356	84.2332	88.7531	85.2386	3.11329	130.529	83.0812	87.396
17	Size (width)	88.692	86.5373	82.0626	84.8955	82.6125	85.9523	90.8541	88.4147	86.2526	3.03829	132.726	84.1473	88.358	0.671612	0.772622	89.659	86.5794	86.3382	80.4019	81.3861	86.6174	86.7629	86.9654	85.5888	3.09396	130.22	83.4448	87.7328
18	Size (width)	89.2692	85.7558	82.1389	85.1229	80.9403	84.3822	90.1642	88.489	85.7828	3.33382	133.026	83.4726	88.093	0.885766	0.3066	92.0114	84.2526	86.7361	79.33	81.7383	86.6344	86.1773	87.2816	85.5202	3.8288	130.309	82.867	88.1734
19	Size (width)	85.5114	84.2216	81.2953	86.4358	80.9278	84.8864	87.3754	88.7046	84.9198	2.74029	130.006	83.0209	86.8187	0.966674	0.100216	92.1656	81.4626	85.529	77.965	80.5602	88.2715	83.9231	90.1624	85.0049	4.95486	133.116	81.5715	88.4384
20	Size (width)	87.449	82.7754	81.8738	85.0745	82.3587	85.1023	87.7209	88.9567	85.1639	2.68745	131.275	83.3016	87.0262	0.704441	0.856691	88.012	80.2685	86.1923	76.2075	81.8123	86.7071	86.4152	89.8845	84.4374	4.57623	130.55	81.2663	87.6085
21	Size (width)	88.076	83.1839	81.9635	83.4973	80.5799	86.6101	88.2513	89.8255	85.2484	3.37493	132.18	82.9098	87.5871	0.634862	1.30218	86.3984	76.7489	86.3387	75.7427	82.0462	87.8494	86.9632	91.0769	84.1455	5.46826	130.777	80.3563	87.9348
22	Size (width)	84.7977	82.08	80.451	84.149	80.9732	87.6958	88.4089	91.4377	84.9992	3.90112	131.811	82.2959	87.7025	0.632758	1.27258	85.3726	77.738	86.5392	75.4233	84.1083	86.4021	86.0035	89.8076	83.9243	4.84889	129.655	80.5643	87.2844
23	Size (width)	88.8344	84.6107	83.0348	83.5198	85.0324	85.8512	88.3566	90.0407	86.1601	2.6061	132.714	84.3542	87.966	0.318774	2.57903	86.2365	77.549	85.063	74.4398	83.0925	87.2252	87.8287	90.2955	83.9663	5.40705	131.064	80.2194	87.7131
24	Size (width)	88.9765	81.8674	83.7001	80.7137	84.2584	85.5043	85.6623	94.1271	85.6012	4.26521	129.736	82.6456	88.5568	0.625047	1.76372	86.0968	72.382	85.8076	72.8671	86.7393	91.133	87.9199	89.8915	84.1047	7.31879	132.619	79.0331	89.1762
25	Size (width)	87.4803	81.3128	84.2212	78.2473	83.3707	87.3651	85.2833	90.6525	84.7416	3.88585	131.091	82.0489	87.4344	0.997447	0.0105219	88.4807	75.6256	85.9501	72.6248	88.589	89.9072	88.1842	88.6428	84.7506	6.69667	132.904	80.1101	89.391
26	Size (width)	90.1369	79.3749	83.3032	79.1911	82.5922	86.3414	85.1596	92.0574	84.7696	4.65458	130.935	81.5442	87.995	0.756706	1.12342	85.287	73.9048	83.5725	71.9026	90.2948	88.2967	88.8483	88.474	83.8226	7.08576	132.851	78.9125	88.7327
27	Size (width)	86.6774	78.2298	82.2086	77.326	84.706	85.3036	86.1758	86.6614	83.4111	3.76933	129.446	80.7991	86.023	0.954407	0.212036	86.5962	73.805	83.8066	69.037	91.3625	86.9057	88.5351	85.8273	83.2344	7.71338	130.97	77.8894	88.5794
28	Size (width)	86.3907	76.528	82.4113	76.0486	83.7329	84.649	86.3272	86.1767	82.783	4.24421	129.321	79.842	85.7241	0.839409	0.749632	86.6478	70.4941	84.3048	70.3868	85.7448	88.0952	86.759	84.8859	82.1648	7.32999	130.013	77.0855	87.2441
29	Size (width)	86.0175	75.3982	82.2406	74.8498	82.8934	82.9984	84.6071	84.8453	81.7313	4.25975	127	78.7795	84.6831	0.758575	1.14641	85.3694	69.6749	83.982	70.0403	80.1957	86.421	88.8	81.9139	80.7997	7.2481	128.448	75.7771	85.8222
30	Size (width)	84.3593	75.1414	82.3986	73.79	80.551	81.3232	86.8617	84.1557	81.0726	4.53763	126.31	77.9283	84.217	0.497748	2.5419	80.3564	70.4493	82.5204	66.7402	79.4572	84.9403	86.4563	81.3816	79.0377	6.91173	124.688	74.2482	83.8272
31	Size (width)	84.8765	74.1052	78.7943	73.2921	79.3565	79.6013	84.8793	82.3934	79.6623	4.37809	124.521	76.6285	82.6961	0.605315	1.7519	77.6185	68.7736	81.2091	69.9463	79.4658	84.0524	84.6728	80.4923	78.2788	5.9681	122.88	74.1432	82.4144
32	Size (width)	85.4057	72.9984	78.3757	73.4341	76.644	76.0392	84.0919	81.8255	78.6018	4.7114	123.588	75.337	81.8666	0.600262	1.60919	75.331	73.075	80.2411	69.0449	78.1363	79.7043	83.7404	79.5033	77.347	4.64942	119.758	74.1252	80.5689
33	Size (width)	85.3155	73.6215	74.9396	72.4969	75.1472	75.1591	84.7858	81.225	77.8363	5.13783	123.173	74.2761	81.3966	0.232451	3.8899	74.7778	70.2757	76.6468	66.6737	78.7307	75.2756	79.4124	77.138	74.8663	4.34741	116.304	71.8538	77.8789
34	Size (width)	84.4651	96.8471	74.5077	73.3124	71.7352	73.7006	82.9911	77.4453	79.3756	8.44303	125.039	73.525	85.2262	0.136409	7.31838	74.2376	68.8458	75.4718	64.0787	82.3219	74.6616	76.9566	73.5989	73.7716	5.41686	113.764	70.018	77.5253
35	Size (width)	81.9683	70.0748	68.1353	72.0951	71.2808	67.4334	81.6927	76.225	73.6132	5.73673	116.388	69.6379	77.5885	0.522987	2.67956	71.6451	66.4774	76.5618	62.1065	82.1444	70.9907	74.0896	69.3185	71.6667	6.14019	112.061	67.4119	75.9216
36	Size (width)	74.3004	65.6288	67.2321	69.7674	66.7984	65.9352	83.1255	75.6476	71.0544	6.18024	111.956	66.7718	75.337	0.469981	2.76571	72.6304	65.524	72.8685	61.7767	70.8945	70.1469	72.403	66.6845	69.1161	4.03806	108.69	66.3179	71.9143
37	Size (width)	70.7533	65.4588	69.2708	63.9722	70.4137	63.1693	83.1641	67.9827	69.2731	6.30218	105.748	64.906	73.6402	0.5294	2.574	72.7929	62.191	70.5539	61.8963	69.1788	67.1465	72.5564	63.7856	67.5127	4.45989	106.582	64.4222	70.6032
38	Size (width)	68.0558	61.0194	69.0802	64.1832	66.3549	58.4172	81.7931	66.008	66.864	6.99893	102.468	62.014	71.7139	0.331911	4.73812	71.4004	60.8777	63.5744	59.5368	68.8315	55.6112	67.0891	63.2323	63.7692	5.18289	101.287	60.1777	67.3607
39	Size (width)	61.1812	62.1736	62.5967	60.9445	64.7278	55.6757	81.7707	60.9689	63.7549	7.71745	94.6942	58.4071	69.1027	0.120419	8.8773	65.6007	53.7979	58.5793	55.5555	60.6131	50.9446	64.7551	56.8394	58.3357	5.13287	92.4729	54.7789	61.8925
40	Size (width)	49.4729	54.3234	56.5595	60.2447	61.7328	54.1199	84.2405	59.4115	60.0132	10.5591	90.9251	52.6962	67.3301	0.147918	10.5458	57.2318	50.1383	54.4513	54.3637	56.5128	47.4468	55.9605	55.905	54.0013	3.43147	84.1479	51.6234	56.3791
41	Size (width)	42.1965	52.8635	48.953	51.4584	58.8763	49.2835	79.9527	51.8901	54.4343	11.3077	81.5501	46.5985	62.27	0.389134	7.19755	51.6945	48.5566	52.0742	49.0622	53.7551	42.0287	55.047	53.0009	50.6524	4.12053	79.7842	47.7971	53.5077
42	Size (width)	35.5535	45.5554	48.6578	51.7941	53.1574	46.4799	80.2936	47.1607	51.0815	12.9407	78.2023	42.1142	60.0489	0.428849	8.05338	48.6778	44.7063	45.586	47.3986	52.7702	39.2988	53.3997	45.1786	47.127	4.5823	74.5513	43.9517	50.3023
43	Size (width)	30.3146	38.5137	43.6719	42.4382	43.9263	36.9839	75.5818	40.069	43.9374	13.533	65.6033	34.5597	53.3151	0.678492	5.01894	38.9688	42.0375	42.8646	37.0916	45.8564	35.8237	50.7339	40.913	41.7862	4.84246	65.4189	38.4306	45.1418
44	Size (width)	25.4702	35.7452	25.671	37.611	38.2897	34.5779	72.3664	34.3155	38.0059	14.7389	56.671	27.7925	48.2192	0.676203	6.19556	35.5545	34.2222	36.2903	36.2762	32.7607	31.0826	42.843	36.7461	35.7219	3.4838	54.6063	33.3078	38.1361
45	Size (width)	18.554	20.0557	23.5107	21.5981	25.912	22.473	68.867	28.3691	28.6675	16.5403	39.7894	17.2058	40.1291	0.731466	7.80446	28.4524	15.5951	27.8069	24.9859	28.9999	22.9806	33.2127	30.0798	26.5141	5.38834	43.9048	22.7803	30.248

## Sheet: HL slice
Slice	Parameter	KNOCK OUT													PVALUE	%Diff	WILD TYPE
		111	112	113	114	121	122	123	124	Average	SD	1.5*3Q	95%CI-	95%CI+		>15%	211	212	213	214	221	222	223	224	Average	SD	1.5*3Q	95%CI-	95%CI+	Sig Area													Left Hind - Average per Slice #
1	Area											-	-	-	-	-	-	-	-	-	-	12208	-	-	12208	-	18312	-	-
2	Area											-	-	-	-	-	12248	-	-	-	-	12364	-	-	12306	82.0244	18502.5	12192.3	12419.7
3	Area	-	-	-	-	-	-	-	13340	13340	-	20010	-	-	-	3.27103	12132	-	-	-	-	12476	-	14124	12910.7	1064.76	19950	11705.8	14115.5
4	Area	-	-	-	-	-	-	-	13240	13240	-	19860	-	-	-	2.37428	12196	-	-	-	-	12496	-	14096	12929.3	1021.44	19944	11773.5	14085.2
5	Area	11373	-	-	-	-	-	-	13224	12298.5	1308.85	19141.9	10484.6	14112.4	0.422655	4.70046	12304	12536	-	-	12592	12416	13363	14132	12890.5	713.93	19755.4	12319.2	13461.8
6	Area	11345	-	-	14896	13996	-	-	13259	13374	1509.24	21331.5	11895	14853	0.432746	4.06526	12360	12580	-	12612	12384	12420	13340	14192	12841.1	684.618	19464	12334	13348.3
7	Area	11427	10168	-	12960	13960	12460	-	13328	12383.8	1381.23	19854	11278.6	13489	0.495775	3.26485	12328	12536	-	12524	12568	12284	13224	14100	12794.9	652.984	19344	12311.1	13278.6
8	Area	11411	10087	-	12908	13952	12500	14102	13316	12610.9	1439.3	20451	11544.6	13677.1	0.844675	0.942567	12352	12508	-	12504	12480	12112	13136	14020	12730.3	647.637	19233	12250.5	13210.1
9	Area	11428	10302	14151	12980	13925	12576	13923	13252	12817.1	1350.07	20885.2	11881.6	13752.7	0.809624	1.08012	12320	12452	-	12508	12520	11932	13136	13888	12679.4	640.764	19242	12204.8	13154.1
10	Area	11349	10352	13895	12852	13829	12544	13770	13188	12722.4	1279.92	20677.1	11835.4	13609.3	0.416227	3.50727	12272	12440	-	12400	12628	11812	13048	11387	12283.9	542.734	18801	11881.8	12685.9
11	Area	11171	10476	13712	12780	13671	12608	13590	13196	12650.5	1212.1	20415.4	11810.6	13490.4	0.41995	3.31362	12220	12348	-	12235	12524	11892	13060	11388	12238.1	518.351	18654	11854.1	12622.1
12	Area	11086	10332	13476	12576	13511	12688	13572	13214	12556.9	1215.88	20227.1	11714.3	13399.4	0.343562	4.18498	10948	12220	-	12183	12524	11844	13100	11476	12042.1	702.335	18558	11521.9	12562.4
13	Area	11217	10224	13248	12348	13392	12744	12996	13068	12404.6	1118.67	19669.5	11629.4	13179.8	0.420921	3.39931	10872	12092	-	12163	12440	11776	13187	11400	11990	743.804	18452.2	11439	12541
14	Area	11073	9947	13156	12232	13194	12612	12738	12932	12235.5	1148.54	19482	11439.6	13031.4	0.488868	2.98078	10936	12028	-	11997	12136	11692	13152	11192	11876.1	720.975	18123	11342	12410.2
15	Area	10859	9939	12973	12032	12973	12492	12458	12773	12062.4	1099.5	19234.5	11300.5	12824.3	0.203324	5.13418	10724	11824	-	12005	11905	11504	11144	11104	11458.6	482.659	17796.8	11101	11816.1
16	Area	10588	9664	12748	11960	12760	12343	12167	12592	11852.8	1128.33	18946.5	11070.9	12634.6	0.456289	3.4916	10488	11668	13508	11684	11721	10322	11076	11101	11446	990.704	17539.9	10759.5	12132.5
17	Area	10466	9676	12466	11848	12489	12154	11897	12433	11678.6	1043.97	18661.9	10955.2	12402	0.431166	3.53572	10336	11504	13240	11568	11456	10132	10984	10963	11272.9	956.365	17280	10610.2	11935.6
18	Area	10302	9588	12217	11600	12280	11866	11536	12228	11452.1	990.695	18329.6	10765.6	12138.6	0.430898	3.42381	10100	11360	12916	11443	11148	10074	10764	10728	11066.6	908.724	17071.1	10436.9	11696.3
19	Area	9927	9608	12072	11372	11953	11615	11030	11964	11192.6	948.409	17933.6	10535.4	11849.8	0.387829	3.70598	9888	11124	12528	11375	10628	9886	10424	10430	10785.4	877.893	16780.1	10177	11393.7
20	Area	9605	9540	11769	11176	11488	11346	10647	11797	10921	907.722	17337.4	10292	11550	0.464375	3.03974	9737	10940	12092	11269	10716	9648	10172	10178	10594	829.349	16533.4	10019.3	11168.7
21	Area	9340	9376	11430	10932	11164	10017	10128	11525	10489	888.235	16845.8	9873.5	11104.5	0.460143	3.06858	9347	10060	11632	10840	10467	9376	9864	9790	10172	777.581	15840.4	9633.17	10710.8
22	Area	8905	9182	11174	10636	10800	9795	9728	11328	10193.5	915.812	16340.2	9558.89	10828.1	0.603571	2.2407	8972	9836	11264	10553	10169	9137	10396	9414	9967.62	779.408	15652.9	9427.53	10507.7
23	Area	8617	9106	10816	10272	10416	9442	9984	10925	9947.25	825.47	15774	9375.24	10519.3	0.466486	3.00381	8685	9584	10836	10254	9948	8847	9994	9075	9652.88	745.415	15088.5	9136.34	10169.4
24	Area	8238	9034	10440	10088	10095	9189	9657	10607	9668.5	802.928	15271.9	9112.11	10224.9	0.413689	3.3761	8285	9180	10404	9930	9795	8540	9598	9048	9347.5	718.851	14743.1	8849.37	9845.63
25	Area	7773	8805	10136	9772	9691	8828	9304	10336	9330.62	840.06	14794.5	8748.5	9912.75	0.26649	4.96732	7876	8844	9952	9312	9492	8232	9092	8227	8878.38	718.222	14035.5	8380.68	9376.07
26	Area	7264	8450	9888	9484	9180	8265	8908	9845	8910.5	892.03	14361.4	8292.37	9528.63	0.268571	5.19434	7500	8416	9520	8902	8897	7864	8578	7998	8459.38	656.403	13347.4	8004.52	8914.23
27	Area	6783	8021	9580	9192	8680	7810	8488	9377	8491.38	933.501	13857.4	7844.5	9138.25	0.175661	6.72697	7096	7780	8940	8460	7885	7560	8164	7625	7938.75	573.853	12357	7541.1	8336.4
28	Area	6097	7732	9272	8748	8340	7360	8073	8979	8075.12	1022.22	13208.6	7366.78	8783.47	0.152055	7.96266	6852	7040	8504	7811	7412	7088	7715	7232	7456.75	536.765	11608.5	7084.8	7828.7
29	Area	5581	7413	7460	8300	7856	6919	7665	8320	7439.25	883.672	11950.5	6826.91	8051.59	0.211864	6.4308	6380	6528	7892	7184	6996	6740	7216	6870	6975.75	472.557	10788	6648.29	7303.21
30	Area	5958	6964	7420	7888	7395	6521	7242	7674	7132.75	633.508	11225.2	6693.76	7571.74	0.0230354	11.1277	5928	5680	7384	6537	6437	5920	6703	6458	6380.88	541.456	9867.75	6005.67	6756.08	15000
31	Area	5309	6421	7340	7464	7035	5997	6704	7053	6665.38	729.725	10687.1	6159.71	7171.04	0.0271563	12.5206	5480	5340	6868	5982	6060	5236	6123	5951	5880	527.714	9113.62	5514.32	6245.68	15000
32	Area	4676	5672	7071	6948	6567	5509	6180	6465	6136	807.954	9993.38	5576.13	6695.87	0.0262607	14.9683	4860	4704	6332	5193	5424	4724	5530	5485	5281.5	542.063	8244.38	4905.88	5657.12	15000
33	Area	4253	5215	6750	6336	6110	4997	5688	5788	5642.12	799.949	9249.75	5087.8	6196.45	0.0190671	16.9527	4384	4284	5772	4806	4826	4224	4937	4850	4760.38	496.458	7307.62	4416.35	5104.4	15000
34	Area	3849	4655	6371	5792	5817	4508	5224	5220	5179.5	819.503	8697.38	4611.62	5747.38	0.0187896	18.6943	3772	3836	5256	4225	4058	4488	4299	4418	4294	466.168	6653.25	3970.97	4617.03	15000
35	Area	3346	4121	5965	5312	5320	3868	4672	4616	4652.5	862.698	7971	4054.69	5250.31	0.0354719	18.7449	3988	3292	4776	3753	3694	3920	3487	3931	3855.12	441.531	5917.88	3549.17	4161.08	15000
36	Area	2992	3608	5220	4764	4802	3296	4104	4028	4101.75	784.622	7160.25	3558.04	4645.46	0.0266873	20.6206	3512	2944	4124	3276	3116	3384	2896	3428	3335	389.495	5173.5	3065.1	3604.9	15000
37	Area	2636	3132	4384	4192	4388	2764	3608	3428	3566.5	702.44	6360	3079.74	4053.26	0.0205762	22.6149	2968	2412	3500	2820	2651	2948	2444	2992	2841.88	351.089	4461	2598.59	3085.16	15000
38	Area	2307	2650	3819	3360	3892	2292	3012	2884	3027	621.956	5212.12	2596.01	3457.99	0.0260008	22.41	2452	2068	2988	2480	2084	2524	2176	2564	2417	305.909	3801	2205.02	2628.98	15000
39	Area	2010	2056	3132	2492	3180	1860	2344	2360	2429.25	494.631	3978	2086.49	2772.01	0.0320575	22.4461	1956	1524	2440	2036	1572	2132	1756	2096	1939	307.757	3157.5	1725.74	2152.26	15000
40	Area	1654	1592	2416	1788	2351	1392	1828	1812	1854.12	356.919	2938.12	1606.8	2101.45	0.0567144	19.3339	1592	1180	1932	1630	1136	1652	1432	1664	1527.25	266.074	2482.5	1342.87	1711.63
41	Area	1222	1068	1600	1312	1787	1052	1164	1304	1313.62	257.946	2076	1134.88	1492.37	0.0953081	17.9273	1156	824	1512	1064	792	1164	1144	1124	1097.5	224.173	1737	942.159	1252.84
42	Area	748	692	536	844	1232	656	608	828	768	214.748	1248	619.19	916.81	0.515345	9.26431	596	428	988	788	460	744	844	752	700	192.155	1203	566.846	833.154
43	Area	340	232	112	384	516	268	204	440	312	133.078	597	219.783	404.217	0.697854	7.40741	204	236	448	460	208	344	432	356	336	107.841	654	261.271	410.729
1	Axis (major)											-	-	-	-	-	-	-	-	-	-	199.821	-	-	199.821	-	299.731	-	-
2	Axis (major)											-	-	-	-	-	199.517	-	-	-	-	200.279	-	-	199.898	0.53853	300.132	199.151	200.644
3	Axis (major)	-	-	-	-	-	-	-	203.95	203.95	-	305.925	-	-	-	1.37493	199.058	-	-	-	-	200.324	-	204.113	201.165	2.63025	303.328	198.189	204.141
4	Axis (major)	-	-	-	-	-	-	-	203.693	203.693	-	305.54	-	-	-	1.66933	198.17	-	-	-	-	199.955	-	202.838	200.321	2.35514	302.095	197.656	202.986
5	Axis (major)	191.918	-	-	-	-	-	-	202.627	197.273	7.57218	299.925	186.778	207.767	0.985653	0.0941235	196.919	172.076	-	-	208.358	199.729	203.716	201.723	197.087	12.8455	304.827	186.809	207.365
6	Axis (major)	191.264	-	-	197.589	197.39	-	-	201.731	196.994	4.31198	297.937	192.768	201.219	0.61546	2.01855	195.882	172.883	-	172.424	208.612	198.603	201.826	201.168	193.057	14.4688	302.246	182.339	203.776
7	Axis (major)	190.537	175.774	-	188.403	195.765	188.474	-	199.633	189.764	8.16401	291.686	183.232	196.297	0.751896	1.07309	193.353	173.007	-	172.921	206.188	196.946	200.169	200.097	191.812	13.4433	300.199	181.853	201.77
8	Axis (major)	189.53	172.341	-	188.492	194.878	188.168	188.377	197.986	188.539	8.09267	288.306	182.544	194.534	0.721495	1.06495	191.998	173.594	-	173.255	203.02	194.98	199.175	197.878	190.557	12.1925	297.79	181.525	199.589																			Area - Left
9	Axis (major)	188.456	173.043	187.814	188.57	194.319	187.502	186.365	195.911	187.748	6.85778	285.011	182.996	192.5	0.75086	0.800143	190.357	173.762	-	174.104	200.08	192.35	197.703	196.437	189.256	10.9585	295.605	181.138	197.374																			Axis (major) - Left
10	Axis (major)	186.294	172.691	186.798	187.647	194.319	185.949	185.436	192.724	186.482	6.47455	283.375	181.996	190.969	0.930107	0.195792	188.596	174.798	-	174.042	197.4	190.502	195.808	186.79	186.848	9.28461	289.732	179.97	193.726																			Axis (minor) - Left
11	Axis (major)	184.914	173.153	185.379	186.771	192.483	185.615	183.687	191.854	185.482	5.93839	282.062	181.367	189.597	0.973354	0.0693034	187.428	173.978	-	173.721	193.99	189.394	194.58	186.184	185.61	8.61477	287.537	179.229	191.992																			Diameter (max) - Left
12	Axis (major)	183.457	171.413	183.815	185.262	191.05	184.74	183.211	190.64	184.198	6.03548	279.91	180.016	188.381	0.980956	0.0463147	183.848	174.763	-	173.439	191.755	187.013	192.56	185.414	184.113	7.54186	284.076	178.526	189.7																			Diameter (mean) - Left
13	Axis (major)	181.718	170.976	182.657	184.008	188.858	183.896	181.942	189.516	182.947	5.68234	277.831	179.009	186.884	0.914578	0.19849	180.329	174.04	-	173.249	191.068	184.933	190.547	183.92	182.584	7.16381	281.61	177.277	187.891																			Diameter (min) - Left
14	Axis (major)	180.349	169.259	183.042	182.479	186.967	181.956	179.26	188.34	181.456	5.81132	276.035	177.429	185.483	0.817324	0.408552	178.281	173.785	-	171.891	186.637	183.187	188.83	182.405	180.717	6.34695	277.368	176.015	185.418																			Radius (max) - Left
15	Axis (major)	178.504	168.215	182.135	180.444	184.51	180.611	177.058	186.456	179.742	5.55991	274.093	175.889	183.594	0.332133	1.54238	173.032	172.443	-	171.114	184.173	180.55	177.431	180.191	176.991	4.92556	270.555	173.342	180.639																			Radius (min) - Left
16	Axis (major)	176.488	165.726	181.489	178.77	182.977	178.23	173.781	184.023	177.686	5.90189	272.792	173.596	181.775	0.530851	1.02914	169.561	172.317	184.336	171.159	181.385	172.922	175.035	180.215	175.866	5.41149	270.761	172.116	179.616																			Radius Ratio - Left
17	Axis (major)	173.169	165.677	179.273	176.547	179.881	176.027	170.903	181.049	175.316	5.18758	269.137	171.721	178.911	0.476073	1.11668	166.992	170.3	182.617	170.589	178.36	168.256	172.889	176.948	173.369	5.4436	265.952	169.597	177.141																			Size (length) - Left
18	Axis (major)	170.145	164.055	177.529	174.6	177.571	173.862	167.432	178.291	172.935	5.2352	266.309	169.308	176.563	0.564903	0.863236	163.984	170.539	179.269	171.184	175.163	166.412	170.95	174.091	171.449	4.84277	261.539	168.093	174.805																			Size (width) - Left
19	Axis (major)	166.544	163.28	176.945	172.793	176.096	171.209	164.758	175.705	170.916	5.41268	263.705	167.165	174.667	0.219128	1.87046	161.352	168.372	175.673	170.559	165.28	164.224	166.987	169.544	167.749	4.38067	254.697	164.713	170.785
20	Axis (major)	162.897	161.926	176.29	170.513	172.326	168.215	161.902	173.446	168.439	5.63215	258.909	164.536	172.342	0.290607	1.65533	159.605	167.653	172.061	169.202	168.185	160.532	163.324	164.828	165.674	4.35842	252.659	162.654	168.694
21	Axis (major)	160.663	160.17	173.722	168.477	168.681	159.785	156.712	170.849	164.883	6.25467	253.835	160.548	169.217	0.336475	1.69107	155.42	162.08	167.675	166.929	167.048	157.023	159.133	161.634	162.118	4.75537	250.438	158.822	165.413
22	Axis (major)	157.066	157.779	171.163	165.073	164.601	156.649	153.76	167.97	161.758	6.2568	248.696	157.422	166.093	0.509462	1.19878	152.765	159.763	164.775	166.293	164.07	153.504	160.05	157.421	159.83	5.07074	246.37	156.316	163.344
23	Axis (major)	152.985	156.237	168.161	161.265	161.227	152.605	158.11	165.887	159.56	5.66249	243.631	155.636	163.483	0.355749	1.63302	150.215	159.046	160.43	164.67	160.836	150.519	155.524	154.561	156.975	5.15	240.797	153.406	160.544
24	Axis (major)	148.475	153.105	165.718	158.569	158.909	150.244	155.469	162.702	156.649	5.96979	239.786	152.512	160.786	0.368337	1.83147	143.298	156.725	156.799	163.102	157.116	147.114	151.845	154.449	153.806	6.25991	235.318	149.468	158.144
25	Axis (major)	143.859	146.933	162.579	156.32	155.006	145.499	151.713	159.752	152.708	6.86607	235.767	147.95	157.465	0.246239	2.72073	137.944	154.571	152.007	156.789	153.243	141.375	147.398	145.54	148.609	6.68083	230.363	143.979	153.238
26	Axis (major)	138.822	144.727	160.437	153.267	149.253	140.673	147.23	156.645	148.882	7.57562	231.167	143.632	154.131	0.286323	2.70803	135.569	150.933	147.794	155.263	146.866	136.542	143.448	142.816	144.904	6.75499	222.868	140.223	149.585
27	Axis (major)	134.06	139.976	158.333	149.984	142.704	135.392	142.873	152.271	144.449	8.45223	225.833	138.592	150.306	0.351597	2.7583	131.475	149.065	143.193	153.195	133.181	133.121	140.125	140.797	140.519	7.85106	216.991	135.079	145.959
28	Axis (major)	129.617	140.257	154.842	145.563	139.138	132.77	138.934	149.363	141.311	8.34256	219.77	135.53	147.092	0.30268	3.01442	129.456	143.971	140.031	149.009	130.221	128.798	137.024	138.404	137.114	7.30969	211.524	132.049	142.18
29	Axis (major)	127.997	139.033	144.014	141.705	133.378	127.562	134.606	144.313	136.576	6.72404	213.423	131.916	141.235	0.425886	2.25052	126.716	141.897	133.72	146.797	127.579	122.53	133.577	135.476	133.536	8.04162	205.622	127.964	139.109
30	Axis (major)	130.211	136.483	143.358	138.307	129.197	123.041	130.317	139.579	133.812	6.69998	207.938	129.169	138.455	0.146255	4.09682	123.287	130.58	129.345	141.884	122.937	117.952	129.21	132.323	128.44	7.2571	196.524	123.411	133.469
31	Axis (major)	127.26	135.063	140.555	133.941	126.094	117.377	124.496	134.8	129.948	7.44496	202.299	124.789	135.107	0.141966	4.57027	118.45	127.455	124.423	136.909	119.859	112.126	125.148	128.766	124.142	7.47905	191.674	118.959	129.325
32	Axis (major)	122.386	130.963	136.469	128.526	120.546	113.118	117.93	130.72	125.082	7.83779	196.171	119.651	130.514	0.0557773	5.76839	113.058	117.438	119.862	123.546	115.233	109.33	120.765	125.324	118.069	5.38574	182.19	114.337	121.801
33	Axis (major)	119.967	127.246	131.71	120.241	115.493	107.319	112.317	126.426	120.09	8.20327	189.947	114.406	125.774	0.127289	4.78454	110.02	113.986	114.311	120.805	111.114	106	119.736	119.857	114.478	5.34437	179.649	110.775	118.182
34	Axis (major)	115.589	119.143	126.541	114.8	111.735	101.401	106.381	122.012	114.7	8.18596	179.79	109.028	120.373	0.194062	3.92434	105.745	107.612	109.58	112.658	105.214	110.236	116.297	114.943	110.285	4.09588	169.843	107.447	113.124
35	Axis (major)	113.409	112.798	121.739	110.612	106.183	92.6206	99.5365	117.36	109.282	9.5153	171.596	102.689	115.876	0.307171	3.56361	107.179	100.617	105.136	108.46	99.7598	104.339	109.649	108.51	105.456	3.70557	162.709	102.888	108.024
36	Axis (major)	105.567	107.827	112.707	103.886	97.6117	85.1048	91.1882	111.91	101.975	9.88989	163.271	95.1219	108.828	0.49377	2.63399	103.158	94.6667	98.0526	97.7678	93.9112	99.1529	103.807	104.076	99.324	4.0077	154.98	96.5469	102.101
37	Axis (major)	99.5601	102.146	103.933	97.4558	93.7249	80.1689	84.3868	106.306	95.9602	9.35313	153.889	89.4789	102.441	0.444209	3.05439	96.5147	86.2582	93.026	93.8647	87.8524	91.1296	96.8289	99.1118	93.0733	4.48045	144.89	89.9685	96.178
38	Axis (major)	91.4996	93.5767	97.1044	91.1999	86.9055	72.6313	74.7092	99.4307	88.3822	9.85616	141.688	81.5523	95.212	0.625396	2.13544	86.7841	84.0612	88.2412	86.8278	79.3238	84.9326	90.4709	91.4765	86.5147	3.8481	133.198	83.8482	89.1813
39	Axis (major)	85.9348	81.9168	90.9906	82.2187	79.5431	65.1662	63.2332	92.0092	80.1266	10.7576	130.798	72.6721	87.5811	0.602929	2.85385	78.3286	66.5098	79.4683	80.6107	75.0624	77.7877	81.4197	83.7894	77.8721	5.27609	121.219	74.216	81.5281
40	Axis (major)	78.5203	73.8513	84.3334	80.9814	70.3191	56.1316	55.2375	81.1879	72.5703	11.3146	121.55	64.7298	80.4108	0.830187	1.31478	69.1556	65.1051	71.8943	80.3378	68.0815	69.9156	72.8415	75.6479	71.6224	4.74694	110.315	68.333	74.9118
41	Axis (major)	70.7288	64.972	76.8563	75.0739	65.5628	48.7419	51.462	68.3508	65.2186	10.2375	107.723	58.1245	72.3126	0.112907	11.1476	61.389	48.1509	62.2955	55.4906	55.4585	59.3993	65.2434	59.2296	58.3321	5.27463	92.4234	54.677	61.9872
42	Axis (major)	59.2614	51.1741	65.5609	62.3329	63.8862	37.1564	45.0128	55.0979	54.9353	9.96552	94.0819	48.0297	61.841	0.183146	11.8706	47.7626	39.308	52.7151	54.2171	39.596	48.65	61.4854	46.502	48.7795	7.43334	79.6359	43.6286	53.9305
43	Axis (major)	41.157	25.6537	26.6956	46.5782	45.079	24.3408	27.5832	36.7379	34.2282	9.23309	63.2062	27.8301	40.6263	0.438744	10.1386	20.8819	22.1423	40.6374	32.713	28.4232	28.4694	37.9642	36.1712	30.9254	7.21991	54.9292	25.9223	35.9284
1	Axis (minor)											-	-	-	-	-	-	-	-	-	-	84.2836	-	-	84.2836	-	126.425	-	-
2	Axis (minor)											-	-	-	-	-	80.5709	-	-	-	-	84.6259	-	-	82.5984	2.86726	125.418	78.6246	86.5722
3	Axis (minor)	-	-	-	-	-	-	-	87.3646	87.3646	-	131.047	-	-	-	2.56612	80.5018	-	-	-	-	85.1341	-	89.8175	85.1511	4.65786	131.214	79.8803	90.4219
4	Axis (minor)	-	-	-	-	-	-	-	87.4186	87.4186	-	131.128	-	-	-	2.27489	81.0844	-	-	-	-	85.0403	-	90.2321	85.4523	4.58776	131.454	80.2608	90.6437
5	Axis (minor)	78.7073	-	-	-	-	-	-	88.0617	83.3845	6.61462	128.585	74.2173	92.5517	0.443533	4.50682	81.8364	96.6824	-	-	83.3369	84.5073	86.2925	90.7194	87.2291	5.55091	134.419	82.7876	91.6707
6	Axis (minor)	78.848	-	-	98.1246	96.2079	-	-	88.8365	90.5043	8.74168	145.031	81.9376	99.071	0.717385	1.87131	82.5089	96.2668	-	97.4758	82.5362	84.9186	87.0451	91.0332	88.8264	6.23117	140.475	84.2103	93.4424
7	Axis (minor)	79.5082	82.1752	-	94.7937	96.8146	87.8677	-	89.8634	88.5038	6.80966	140.342	83.055	93.9526	0.809713	0.957119	83.2307	96.2831	-	97.2143	84.8796	85.1333	87.613	91.1306	89.355	5.64676	140.56	85.1719	93.5381
8	Axis (minor)	79.5728	83.0546	-	94.5535	96.7472	88.3733	96.6974	90.6054	89.9435	6.72149	143.438	84.9642	94.9227	0.919239	0.371933	83.5592	95.9011	-	96.7724	86.0157	85.3793	87.9119	91.7272	89.6096	5.25476	140.721	85.7169	93.5023
9	Axis (minor)	79.5625	84.2478	98.1364	94.7765	96.58	89.0257	96.6979	91.2301	91.2821	6.63879	144.914	86.6818	95.8825	0.633186	1.62126	83.9091	95.1981	-	96.0126	87.6228	85.7733	88.3813	91.8015	89.8141	4.64418	140.25	86.3737	93.2545
10	Axis (minor)	79.6469	84.3246	97.2511	94.5774	96.014	89.1277	96.1634	92.1072	91.1515	6.34348	144.077	86.7558	95.5473	0.477658	2.32985	84.3766	94.5868	-	95.2964	89.4007	85.82	88.8726	85.0129	89.0523	4.44223	137.991	85.7615	92.3431
11	Axis (minor)	78.7813	84.7344	96.6455	94.2099	95.6749	89.1738	95.7902	92.4212	90.9289	6.33408	143.556	86.5397	95.3181	0.522779	2.02751	84.5808	93.6817	-	94.4192	90.1729	86.2744	89.372	85.2258	89.1038	3.9566	137.891	86.1728	92.0349
12	Axis (minor)	78.3368	84.9371	96.1299	93.7416	94.8622	89.509	95.7801	92.575	90.734	6.24329	142.638	86.4077	95.0603	0.437776	2.60084	79.9395	92.4888	-	93.8284	90.6624	86.7041	89.958	85.2496	88.4044	4.79781	137.363	84.8502	91.9586
13	Axis (minor)	79.5956	84.6997	95.1317	93.3548	94.6338	89.7682	91.959	92.4569	90.2	5.41181	140.512	86.4498	93.9501	0.524943	1.90561	80.4407	92.1592	-	93.2499	90.7634	86.9063	90.7671	85.1947	88.4973	4.55762	137.195	85.1211	91.8736
14	Axis (minor)	78.9403	84.2059	94.122	92.9457	93.9742	89.5694	91.3312	92.2881	89.6721	5.39423	139.804	85.9342	93.41	0.653874	1.3096	81.3316	91.7051	-	93.0039	91.0185	86.8487	90.8194	84.8106	88.5054	4.28183	137.043	85.3334	91.6774
15	Axis (minor)	78.1639	84.7881	93.116	92.2317	93.2558	89.1688	90.1942	91.9888	89.1134	5.22281	138.679	85.4943	92.7326	0.637914	1.30326	81.9743	90.5403	-	93.2591	90.5055	86.7997	87.6547	84.9834	87.9596	3.81543	135.784	85.1331	90.786
16	Axis (minor)	77.1113	84.6289	91.6818	91.6995	92.0161	88.9116	89.665	91.6615	88.422	5.19455	137.529	84.8224	92.0215	0.846106	0.511875	81.9301	89.248	93.9084	90.6763	90.1549	85.0682	87.8341	84.9441	87.9705	3.83723	135.428	85.3115	90.6295
17	Axis (minor)	77.8465	84.9934	90.7439	91.2238	91.3351	88.4442	89.0896	91.5154	88.149	4.70172	136.877	84.8909	91.4071	0.750498	0.761338	81.7095	88.5333	92.7866	89.5976	89.5694	85.1234	87.5475	84.9761	87.4804	3.44851	134.365	85.0908	89.8701
18	Axis (minor)	78.0235	84.6786	89.809	90.1497	90.6979	87.2934	88.394	91.1148	87.5201	4.37931	135.43	84.4855	90.5548	0.654593	1.001	81.279	87.0836	92.039	87.5664	88.8177	85.0146	86.4908	84.8962	86.6484	3.14848	131.819	84.4667	88.8302
19	Axis (minor)	76.7797	84.3661	88.964	89.2338	89.8763	86.6131	85.9559	90.3168	86.5132	4.45387	134.092	83.4269	89.5995	0.839296	0.45748	80.8972	85.9592	91.1411	86.4016	89.1411	84.6485	85.9835	84.7745	86.1183	3.06397	130.63	83.9951	88.2415
20	Axis (minor)	76.3447	83.7218	87.231	88.3462	88.8566	86.1326	84.5233	89.5854	85.5927	4.26484	132.711	82.6374	88.548	0.821278	0.486151	80.4174	84.1165	89.7501	85.4275	88.0043	83.9092	85.2736	84.5223	85.1776	2.79777	129.108	83.2389	87.1163
21	Axis (minor)	75.4123	82.76	86.1516	86.7771	88.2033	82.4599	83.3401	88.7621	84.2333	4.31516	130.7	81.2431	87.2235	0.789761	0.591333	79.6284	81.3363	88.5976	83.4846	86.6796	82.9989	84.3148	82.8529	83.7367	2.84485	127.359	81.7653	85.708
22	Axis (minor)	73.6412	81.9847	85.2109	85.723	87.29	81.8822	81.7085	88.4739	83.2393	4.65598	129.172	80.0129	86.4657	0.801659	0.616028	78.0746	79.798	87.3563	81.3023	85.9678	82.6314	85.1578	81.5366	82.7281	3.19646	128.04	80.5131	84.9431
23	Axis (minor)	73.2786	80.9528	84.1924	84.4194	86.0014	80.8672	81.0746	85.6632	82.0562	4.1294	127.096	79.1947	84.9177	0.752482	0.747182	77.1919	77.4466	86.2695	79.7075	85.192	81.3553	84.0781	80.3221	81.4454	3.43538	126.535	79.0648	83.8259
24	Axis (minor)	72.4872	80.3245	82.5688	83.8993	84.6385	79.4902	79.7846	84.5207	80.9642	4.02088	126.082	78.1779	83.7505	0.693128	0.946477	77.0438	74.8644	84.8388	77.8444	84.3029	80.1303	82.4784	80.1091	80.2015	3.53623	124.402	77.7511	82.652
25	Axis (minor)	71.2273	80.0266	81.5546	82.1663	83.58	79.1961	78.6563	83.5276	79.9918	3.99612	123.76	77.2227	82.761	0.455718	1.88504	75.8462	73.0629	83.7455	75.8628	83.0191	79.4866	80.4879	76.4733	78.498	3.78965	121.681	75.872	81.1241
26	Axis (minor)	69.4612	77.1864	80.2128	80.5808	82.4786	77.1714	77.5833	80.6744	78.1686	4.01734	120.906	75.3848	80.9524	0.411888	2.18738	73.3583	71.2269	82.4579	73.3022	80.79	77.6956	78.4599	74.5274	76.4773	3.98137	118.564	73.7184	79.2362
27	Axis (minor)	67.7041	75.3368	78.5244	78.9355	81.6312	76.0362	76.2817	78.7841	76.6543	4.14677	118.233	73.7808	79.5278	0.199685	3.71539	71.6228	67.2204	79.9744	70.8368	77.5106	75.124	76.5649	72.0118	73.8582	4.16226	115.202	70.974	76.7425
28	Axis (minor)	63.8341	72.0932	77.6783	76.8128	79.9902	72.6434	74.5625	76.7705	74.2981	4.97747	115.544	70.849	77.7473	0.202701	4.40355	69.794	63.1906	77.7865	67.4918	74.6526	72.2742	74.1278	69.4571	71.0968	4.59596	111.389	67.9121	74.2816
29	Axis (minor)	60.0513	69.6642	71.126	74.7483	78.2335	71.1258	73.1154	74.0481	71.5141	5.3414	111.335	67.8127	75.2154	0.259221	4.4938	66.245	59.5391	75.5928	63.2931	71.8622	72.4625	71.2432	66.73	68.371	5.34968	108.018	64.6639	72.0781
30	Axis (minor)	61.5877	66.2204	70.1896	72.8475	76.1668	69.3527	71.3399	70.8315	69.817	4.37304	107.575	66.7867	72.8473	0.0664367	7.25598	63.2887	56.1686	73.1525	59.7117	68.7857	65.8324	68.5355	63.9526	64.9285	5.39753	102.897	61.1882	68.6687
31	Axis (minor)	56.531	62.0066	69.0872	71.2059	74.1154	67.3027	69.3321	67.4343	67.1269	5.51361	104.701	63.3062	70.9476	0.0775473	7.98065	61.0824	54.1487	70.7656	56.804	66.5734	61.5849	64.5458	60.2976	61.9753	5.30204	97.5791	58.3013	65.6494
32	Axis (minor)	51.3797	56.0966	67.3957	69.3381	72.3153	63.9386	67.45	63.8891	63.9754	6.99815	101.883	59.126	68.8248	0.0900635	9.03331	56.5595	51.8525	67.82	54.435	62.0278	57.2423	60.8192	56.8119	58.446	4.97958	91.682	54.9954	61.8966
33	Axis (minor)	48.1085	52.915	66.0565	67.6855	70.1267	61.3324	65.229	59.1418	61.3244	7.61319	99.6956	56.0488	66.6	0.0522273	11.7118	53.2941	48.6111	64.914	51.3839	57.3391	53.1732	54.8156	52.7851	54.5395	4.88648	83.1697	51.1534	57.9256
34	Axis (minor)	45.7052	50.2857	64.7219	65.0218	68.7617	58.2451	63.348	55.1984	58.911	8.02537	97.1953	53.3498	64.4722	0.0307872	14.4039	48.0478	46.1739	61.7112	48.7746	50.4907	52.8564	49.9087	50.0011	50.9956	4.74468	76.6233	47.7077	54.2834	100
35	Axis (minor)	40.2497	47.0833	63.1571	61.9831	65.8853	54.9417	60.8353	50.718	55.6067	8.97205	93.4149	49.3895	61.8239	0.0510906	14.9866	48.5022	42.6896	58.6073	44.99	48.8609	49.0677	43.1719	46.943	47.8541	5.01664	73.3689	44.3778	51.3304	100
36	Axis (minor)	38.6538	43.1982	60.0701	59.3172	64.5016	51.3608	58.6085	46.2329	52.7429	9.28499	89.2581	46.3088	59.1769	0.0343883	17.8706	44.3638	40.6321	54.4812	43.6358	43.677	45.0015	37.9745	42.9582	44.0905	4.77937	66.7848	40.7786	47.4024	100
37	Axis (minor)	36.1452	39.6104	55.5725	55.9026	61.7331	45.8103	55.9131	41.4711	49.0198	9.4191	83.8579	42.4928	55.5468	0.0298308	19.8076	39.9035	36.9752	48.7645	39.439	39.9383	42.898	34.3833	39.179	40.1851	4.2534	61.0173	37.2377	43.1325	100
38	Axis (minor)	34.5578	36.8614	52.4768	49.1252	59.3464	41.531	53.3504	37.3164	45.5707	9.19791	79.0428	39.1969	51.9444	0.0236219	21.6916	36.6972	32.0387	43.7317	37.2471	35.0263	39.5979	32.7315	36.1527	36.6529	3.75502	56.7522	34.0508	39.2549	100
39	Axis (minor)	31.5679	33.1039	46.0565	41.6893	53.2599	37.6896	49.3056	33.2062	40.7349	8.17472	70.3031	35.0702	46.3995	0.0261965	21.6277	32.4057	29.9748	39.8669	33.5169	28.2118	36.5847	29.492	32.2239	32.7846	3.8774	51.4258	30.0977	35.4714	100
40	Axis (minor)	28.8317	28.8248	39.5494	28.9793	45.1502	32.9924	45.1131	29.1474	34.8235	7.33349	61.4105	29.7418	39.9053	0.0420823	21.1271	29.8468	23.886	35.0645	27.3832	22.2714	31.7277	26.6741	28.5002	28.1692	4.12509	45.4756	25.3108	31.0277	100
41	Axis (minor)	23.9627	22.0733	31.0006	23.1649	38.4337	28.7133	31.8396	25.1504	28.0423	5.55527	46.8155	24.1928	31.8918	0.195321	12.0445	25.0911	22.7934	31.8104	25.4492	18.9363	26.2268	23.7239	24.8218	24.8566	3.61011	38.4654	22.355	27.3582
42	Axis (minor)	17.9776	18.4303	13.1507	18.5607	25.8956	23.3235	19.4377	20.1071	19.6104	3.78826	31.3668	16.9853	22.2355	0.809532	2.26721	18.3107	14.3785	24.8171	19.4078	15.3816	20.9432	18.6161	21.5112	19.1708	3.35789	31.6278	16.8439	21.4976
43	Axis (minor)	11.651	14.4285	5.9973	11.8049	16.1664	15.8024	11.9957	16.1313	12.9972	3.44382	23.8269	10.6108	15.3836	0.187933	15.1083	15.284	14.3454	15.993	18.4721	10.0202	17.8578	15.4809	13.517	15.1213	2.64113	24.6888	13.2911	16.9515
1	Diameter (max)											-	-	-	-	-	-	-	-	-	-	200	-	-	200	-	300	-	-
2	Diameter (max)											-	-	-	-	-	195.829	-	-	-	-	201	-	-	198.415	3.65644	299.561	193.347	203.482
3	Diameter (max)	-	-	-	-	-	-	-	205.039	205.039	-	307.559	-	-	-	2.19502	197	-	-	-	-	199.642	-	205.119	200.587	4.14141	303.571	195.901	205.274
4	Diameter (max)	-	-	-	-	-	-	-	203.482	203.482	-	305.223	-	-	-	1.22531	197	-	-	-	-	201.002	-	205.01	201.004	4.00488	304.509	196.472	205.536
5	Diameter (max)	197.003	-	-	-	-	-	-	203.002	200.002	4.24259	302.254	194.123	205.882	0.724068	1.27454	197.003	179.903	-	-	203.887	199	202.002	203.022	197.47	8.98575	304.151	190.28	204.659
6	Diameter (max)	195.003	-	-	199.812	201.301	-	-	201.159	199.319	2.95458	301.792	196.423	202.214	0.347632	2.56887	197.124	179.201	-	181.706	203.887	197.428	199.01	201.487	194.263	9.74765	300.373	187.042	201.484
7	Diameter (max)	195.126	180.826	-	195.208	198.116	190.591	-	199	193.144	6.71495	296.083	187.771	198.517	0.975532	0.0718871	193	179.226	-	183.614	203.416	195.003	199	199.725	193.283	8.85986	299.044	186.72	199.847
8	Diameter (max)	191	177.226	-	195.576	197.162	189.518	191.128	199.161	191.539	7.25054	294.554	186.168	196.91	0.663494	0.956266	193	181.135	-	183.461	201.01	195.003	201.022	199.023	193.379	8.16041	300.024	187.334	199.424
9	Diameter (max)	191.316	178.81	191.167	193.662	196.023	189.676	189	195.829	190.686	5.46839	291.306	186.896	194.475	0.613664	0.899298	191.01	181.135	-	183.788	199.492	195	197.428	199.003	192.408	7.4041	297.323	186.923	197.893
10	Diameter (max)	191.024	180.347	191.262	195.041	197.914	187.601	187	192.629	190.352	5.40561	289.848	186.606	194.098	0.816688	0.417259	189.003	179.471	-	179.471	199.003	193.023	195.003	191.943	189.56	7.5313	291.019	183.98	195.139
11	Diameter (max)	189.011	176.505	190.318	191.442	193.933	185.973	187.003	191.755	188.242	5.40253	287.28	184.499	191.986	0.986292	0.0295111	187.131	179.011	-	179.402	197.01	193.093	192.044	190.394	188.298	6.88083	288.853	183.201	193.395
12	Diameter (max)	189	175.525	191.01	189.003	195.502	187.067	185	191.588	187.962	5.92462	286.732	183.856	192.067	0.819612	0.411888	183.025	179.003	-	179	195.31	189.447	195.023	189.518	187.189	6.94334	288.406	182.046	192.333
13	Diameter (max)	187.003	171.406	189.011	185.779	191.755	185.327	181.995	191.755	185.504	6.58865	284.545	180.938	190.069	0.959125	0.095442	181.177	176.638	-	179.003	193.747	187.683	191.588	187.451	185.327	6.49211	284.454	180.517	190.136
14	Diameter (max)	185.003	173.488	189.32	187.131	189.763	181.797	181.011	187.771	184.41	5.4706	282.237	180.62	188.201	0.948741	0.104039	180.114	176.638	-	179.011	191.588	187.385	189.518	187.963	184.602	5.87132	283.11	180.253	188.952
15	Diameter (max)	181	175	187.067	185	189	181.003	179.547	187.523	183.142	4.79214	280.771	179.822	186.463	0.77426	0.4481	175.345	176.638	-	179.003	193.003	185.529	183.614	183.134	182.324	6.03718	276.857	177.851	186.796
16	Diameter (max)	181	173.488	191.094	185.132	185.607	179	180.006	187.043	182.796	5.50742	278.949	178.98	186.613	0.410451	1.27985	173.046	176.255	187.043	175	187.771	179.903	181.62	183.134	180.472	5.45166	276.167	176.694	184.249
17	Diameter (max)	179.003	173.649	185.097	181.177	183.134	175.482	175.824	183.698	179.633	4.29229	274.912	176.659	182.607	0.480588	0.96477	172.166	173.416	185.011	173.003	185.389	177	177.477	179.805	177.908	5.18568	271.66	174.315	181.502
18	Diameter (max)	175.026	171.657	183.698	178.138	183.068	175.14	171.945	179.805	177.31	4.65298	270.932	174.085	180.534	0.505656	0.881774	170.3	173	181	170.038	181.706	177.025	175.14	177.815	175.753	4.45914	267.916	172.663	178.843
19	Diameter (max)	171.143	171.747	181.995	177	183.614	173.289	168.576	179.627	175.874	5.50418	270.329	172.06	179.688	0.546201	0.812683	171.843	171.493	179.627	171.292	180	174.026	173.488	173.833	174.45	3.47654	263.139	172.041	176.859
20	Diameter (max)	169	170.065	179.805	173.934	180.006	169.189	166.09	177.406	173.187	5.37563	267.009	169.462	176.912	0.54921	0.808933	169.307	171.047	174.04	169.426	179.402	171.012	171.657	168.443	171.792	3.52817	258.379	169.347	174.236
21	Diameter (max)	168.003	170.003	177.133	171.843	177.815	164.104	165.109	173.416	170.928	5.1101	261.517	167.387	174.469	0.624355	0.66741	168.76	165.003	172.047	169.074	177.722	167.048	171.003	167.672	169.791	3.89077	256.896	167.095	172.487
22	Diameter (max)	166.003	168.107	173.566	167.765	174.011	161.003	163.689	170.065	168.026	4.51931	256.41	164.894	171.158	0.681141	0.599188	159.706	163.049	170.3	169.145	175.73	165	169.145	164.104	167.022	5.03556	254.15	163.533	170.512
23	Diameter (max)	167.012	168.012	171.493	167.075	168.077	156.285	163.11	167.003	166.008	4.54276	252.042	162.861	169.156	0.453125	0.974348	159.706	161.31	167.108	167.075	169.664	163.012	167.003	160.312	164.399	3.76434	250.625	161.79	167.007
24	Diameter (max)	164.012	164.149	167.863	162.003	167.362	155.168	160.016	170.003	163.822	4.77946	251.231	160.51	167.134	0.523534	0.970634	153.082	161.003	163.003	168.502	167.075	159	165	161.251	162.24	4.89418	248.278	158.848	165.631
25	Diameter (max)	158	155.724	165.109	159.452	165.436	152.069	158.269	168	160.257	5.44584	247.786	156.484	164.031	0.340154	1.67921	151	157.013	156.16	161.078	167.027	153	161.793	153.639	157.589	5.36347	241.885	153.872	161.305
26	Diameter (max)	153.326	154.055	163.028	157.813	161.447	148.354	155	159.255	156.535	4.7963	239.704	153.211	159.858	0.470066	1.23139	149	155.003	153.639	161.078	163.003	149.164	157.051	149.013	154.619	5.50036	237.086	150.807	158.43
27	Diameter (max)	147.574	148.57	161.447	157.258	155.824	147	148.223	155.003	152.612	5.45302	234.273	148.834	156.391	0.318001	2.26182	143.031	149.656	147.98	167.003	147.574	143.283	147.98	147.085	149.199	7.56225	222.598	143.959	154.439
28	Diameter (max)	145.344	146.874	157.051	149.566	151.559	139.086	139.607	154.729	147.977	6.55233	228.527	143.437	152.517	0.509133	1.30097	141.032	147.489	145.674	155.003	149.013	141.032	144.257	145.014	146.064	4.5639	221.805	142.902	149.227
29	Diameter (max)	142	145.88	151.003	145.496	146.659	136	136.066	147.139	143.781	5.37597	220.169	140.055	147.506	0.82414	0.42771	137.441	147.34	140.161	153.013	145	137.033	140.293	145.055	143.167	5.46415	218.439	139.38	146.953
30	Diameter (max)	143.031	143.684	147.275	141.014	143.892	131.004	133.135	143.087	140.765	5.66655	215.604	136.839	144.692	0.0929099	3.92492	133.24	132.518	134.807	148.03	133.18	125.929	136.066	139.004	135.347	6.33461	205.201	130.957	139.736
31	Diameter (max)	139	142.79	141.428	135.831	141.057	123.584	130.115	139.129	136.617	6.60853	211.724	132.037	141.196	0.141664	3.8469	127.035	128.269	130.25	145.417	131.973	122.691	133.015	133.034	131.461	6.63401	199.53	126.863	136.058
32	Diameter (max)	133.004	135.37	137.131	131.856	133.507	119	123.794	135.624	131.161	6.37878	203.15	126.741	135.581	0.0457892	5.13918	125.064	123.491	127.883	130.015	124.197	112.058	129.004	125	124.589	5.5878	192.245	120.717	128.461
33	Diameter (max)	127.098	135	133.54	127.664	128.725	111.005	115.732	131.856	126.327	8.5605	198.416	120.395	132.259	0.169415	4.23079	121.334	123.065	122.642	124.904	117.686	110.114	129.062	119.942	121.094	5.57872	185.287	117.228	124.959
34	Diameter (max)	123.102	120.503	131.309	121.334	125.32	107.005	111.647	125.064	120.66	7.82533	187.692	115.238	126.083	0.222656	3.25118	116.619	115.434	115.732	122.691	111.973	115	121.103	115.849	116.8	3.45788	176.61	114.404	119.196
35	Diameter (max)	116.155	117.72	130.614	117.516	117.835	103.817	105.323	119.604	116.073	8.43098	177.415	110.231	121.915	0.310433	3.15778	110.887	113.358	113.031	120.599	105.385	108.227	117.068	111.162	112.465	4.79195	171.428	109.144	115.785
36	Diameter (max)	108.074	107.019	117.107	113.358	110.476	89.4539	99.3277	117.72	107.817	9.50276	171.443	101.232	114.402	0.29338	3.64853	103.392	101.435	107.28	107.787	99.5038	101.242	103.947	107.042	103.954	3.14209	160.652	101.776	106.131
37	Diameter (max)	103.586	102.005	115.278	101.966	104.278	89.1852	88.8876	113.071	102.282	9.57744	159.715	95.6453	108.919	0.196934	4.69104	99	98.3107	99.4636	99.5038	93.4345	96.5194	97.0052	97.5141	97.5939	2.01574	148.674	96.1971	98.9907
38	Diameter (max)	97.7394	96.3172	105.076	101.494	95.5092	77.0584	81.5414	103.005	94.7176	10.1395	152.807	87.6913	101.744	0.158398	6.11286	85.1469	88.2836	91.5478	88.8426	85.0706	87.367	93	93.5361	89.0993	3.3054	137.866	86.8088	91.3898
39	Diameter (max)	93.9042	79.511	98.0459	87.5728	87.6641	72.5672	66.3099	93.0054	84.8226	11.0909	139.845	77.1371	92.508	0.349479	5.19177	80.4114	68.4471	86.4928	84.5281	79.1202	77.0065	83.0241	85.2115	80.5302	5.85651	127.048	76.4719	84.5885
40	Diameter (max)	79	77.3175	93.3435	77.4145	78.4474	64.5368	61.7171	77.5242	76.1626	9.68828	117.878	69.4491	82.8761	0.55476	3.16598	70.406	66.4831	76.4853	83.7257	70.214	71.007	77.3175	74.6726	73.7889	5.40611	115.04	70.0427	77.5351
41	Diameter (max)	69.3542	69.3542	83.4865	73.2462	72.2357	57.0088	55.4707	67	68.3945	8.9961	108.733	62.1607	74.6284	0.0792101	10.7008	61.6117	50.6952	66.2722	58.0517	61.6847	63.0317	67.082	63.1506	61.4475	5.17774	95.8965	57.8595	65.0354
42	Diameter (max)	63.7887	55.0091	67.3647	63.2851	65.5134	39.2046	49.0918	54.3415	57.1998	9.67634	96.3298	50.4946	63.9051	0.288633	9.55171	53.0377	43.1856	61.4003	55.9017	36.4006	47.676	64.1327	54.1479	51.9853	9.22894	85.9145	45.5901	58.3805
43	Diameter (max)	41.1947	27.313	25.7099	53	42.9418	27.313	29.1548	33.541	35.021	9.75576	62.4472	28.2608	41.7813	0.462053	9.88971	24.0416	23.0868	44.1475	31.5753	26.9258	28.178	38.3275	37.4833	31.7207	7.56267	56.5416	26.4802	36.9613
1	Diameter (mean)											-	-	-	-	-	-	-	-	-	-	125.598	-	-	125.598	-	188.397	-	-
2	Diameter (mean)											-	-	-	-	-	118.596	-	-	-	-	125.842	-	-	122.219	5.12335	186.045	115.118	129.319
3	Diameter (mean)	-	-	-	-	-	-	-	128.445	128.445	-	192.667	-	-	-	3.06108	118.013	-	-	-	-	125.979	-	129.724	124.572	5.98087	191.778	117.804	131.34
4	Diameter (mean)	-	-	-	-	-	-	-	128.609	128.609	-	192.914	-	-	-	3.09924	118.102	-	-	-	-	125.99	-	129.96	124.684	6.03603	191.962	117.854	131.514
5	Diameter (mean)	115.961	-	-	-	-	-	-	128.693	122.327	9.00276	188.265	109.85	134.804	0.542183	2.10377	118.799	126	-	-	124.07	124.95	125.872	129.877	124.928	3.60095	188.953	122.047	127.809
6	Diameter (mean)	115.905	-	-	134.573	134.241	-	-	129.204	128.481	8.73615	201.486	119.92	137.042	0.331396	2.9578	121.276	125.829	-	126.548	118.964	124.728	126.167	129.64	124.736	3.55577	189.537	122.102	127.37
7	Diameter (mean)	116.104	119.608	-	130.638	134.808	124.12	-	129.262	125.757	7.09512	195.441	120.08	131.434	0.762484	0.742611	121.307	125.817	-	126.668	119.493	124.621	126.494	129.383	124.826	3.38619	189.872	122.318	127.335
8	Diameter (mean)	116.09	118.213	-	130.348	134.569	123.913	130.543	129.235	126.13	6.9105	195.668	121.011	131.249	0.987825	0.0354096	120.957	125.496	-	126.3	130.407	124.367	126.395	129.301	126.175	3.12787	191.772	123.858	128.492
9	Diameter (mean)	115.806	118.878	131.409	130.316	134.349	124.441	130.212	129.049	126.807	6.50814	195.884	122.298	131.317	0.755535	0.690767	120.544	124.756	-	125.683	130.995	124.096	126.46	129.008	125.935	3.39666	191.601	123.418	128.451
10	Diameter (mean)	115.275	117.903	130.547	129.84	133.938	124.125	129.147	128.91	126.211	6.55249	195.025	121.67	130.751	0.351266	2.38152	120.665	124.701	-	125.158	128.932	123.542	126.533	113.152	123.24	5.12412	188.768	119.445	127.036
11	Diameter (mean)	114.421	118.226	129.996	129.237	133.117	124.003	128.391	128.662	125.757	6.41339	194.14	121.313	130.201	0.341662	2.40892	120.662	123.733	-	124.433	128.313	123.248	126.467	112.488	122.763	5.13937	188.175	118.956	126.571
12	Diameter (mean)	113.888	118.64	128.666	128.165	131.851	123.592	128.611	128.397	125.226	6.10002	192.937	120.999	129.453	0.448709	1.78386	113.493	123.019	-	123.762	128.207	122.649	126.289	123.666	123.012	4.6449	187.538	119.571	126.453
13	Diameter (mean)	114.45	117.893	127.724	127.672	131.174	123.607	124.783	128.026	124.416	5.64289	191.699	120.506	128.326	0.557946	1.40555	111.749	122.443	-	123.032	129.568	122.256	126.446	123.262	122.679	5.50473	187.281	118.602	126.757
14	Diameter (mean)	113.23	117.078	127.831	126.6	130.12	122.902	123.728	127.857	123.668	5.83169	191.756	119.627	127.709	0.740771	0.721444	115.641	122.203	-	122.686	128.589	121.384	126.05	122.901	122.779	4.03549	186.714	119.79	125.769
15	Diameter (mean)	112.108	117.172	126.87	125.664	128.499	122.018	122.265	127.257	122.732	5.65651	190.45	118.812	126.651	0.707201	0.772129	116.05	120.903	-	123.145	127.484	120.723	121.961	122.249	121.788	3.40019	184.045	119.269	124.307
16	Diameter (mean)	110.418	116.326	125.157	124.384	125.437	121.09	120.951	126.021	121.223	5.43888	187.84	117.454	124.992	0.962436	0.0942695	114.789	119.822	126.927	120.444	126.337	118.516	121.445	122.417	121.337	3.98842	185.095	118.573	124.101
17	Diameter (mean)	111.193	116.719	123.643	123.055	123.5	119.84	119.531	124.985	120.308	4.59059	185.304	117.127	123.489	0.829485	0.38998	113.829	118.738	125.397	119.295	124.635	115.937	120.568	120.324	119.84	3.91914	182.377	117.124	122.556
18	Diameter (mean)	110.473	115.833	122.401	121.722	124.247	118.538	118.232	123.763	119.401	4.65147	184.112	116.178	122.624	0.619995	0.882919	112.484	117.6	123.832	117.858	121.699	115.099	119.469	118.771	118.352	3.55512	180.04	115.888	120.815
19	Diameter (mean)	108.648	115.017	120.915	120.539	123.399	117.263	114.925	122.397	117.888	4.92342	181.929	114.476	121.3	0.640481	0.834726	111.527	116.17	122.026	116.843	118.94	114.588	117.907	117.262	116.908	3.07822	177.248	114.775	119.041
20	Diameter (mean)	107.226	113.358	119.391	118.82	121.61	116.11	113.153	121.235	116.363	4.91881	179.778	112.954	119.771	0.638644	0.847059	110.421	114.278	119.728	115.624	118.527	112.446	116.605	115.422	115.381	3.04234	175.629	113.273	117.49
21	Diameter (mean)	105.79	112.25	117.772	116.884	119.902	111.204	111.563	119.71	114.384	4.9717	177.384	110.939	117.83	0.518524	1.23578	108.287	110.578	117.306	113.374	118.15	110.76	112.218	113.164	112.98	3.35796	171.536	110.653	115.306
22	Diameter (mean)	103.359	110.624	115.921	115.267	118.173	109.732	107.268	118.534	112.36	5.476	174.726	108.565	116.154	0.679594	0.864432	106.767	108.168	115.503	111.538	116.518	108.92	113.084	110.643	111.393	3.47462	170.533	108.985	113.8
23	Diameter (mean)	100.874	109.172	115.116	112.57	115.686	107.495	109.388	115.506	110.726	5.09655	172.82	107.194	114.257	0.512197	1.31067	104.904	106.012	113.673	109.614	113.59	107.028	110.795	108.657	109.284	3.28546	167.241	107.007	111.561
24	Diameter (mean)	99.1945	107.479	113.208	111.507	113.004	105.396	107.827	113.51	108.891	4.97265	169.582	105.445	112.336	0.451719	1.55036	102.075	103.372	111.351	107.558	112.179	105.111	107.649	108.428	107.215	3.56845	163.737	104.743	109.688
25	Diameter (mean)	97.1589	104.83	111.41	109.836	111.524	103.742	105.388	112.047	106.992	5.18516	167.158	103.399	110.585	0.23182	2.66242	99.295	101.541	108.931	104.225	110.039	102.416	104.786	102.214	104.181	3.68519	158.734	101.627	106.735
26	Diameter (mean)	94.7723	102.157	109.499	107.153	108.022	100.965	103.08	108.48	104.266	4.9923	162.205	100.807	107.725	0.163574	3.06474	95.8159	98.8974	106.449	101.709	105.159	99.9212	101.439	99.5602	101.119	3.42471	153.857	98.7455	103.492
27	Diameter (mean)	92.3349	98.9094	107.384	105.12	105.312	98.7583	100.802	105.517	101.767	5.02204	158.045	98.2873	105.247	0.070068	4.17134	92.655	94.2417	103.334	99.1912	98.3045	96.6552	99.211	97.2788	97.609	3.27832	148.794	95.3372	99.8807
28	Diameter (mean)	84.6003	96.2615	105.618	101.947	102.901	95.1243	98.195	102.787	98.4291	6.65416	154.223	93.8181	103.04	0.124072	4.55189	90.0819	88.8944	100.771	94.3958	94.923	93.3137	95.6115	94.3964	94.0484	3.61494	142.643	91.5434	96.5534
29	Diameter (mean)	80.3358	93.9913	97.8861	99.3523	99.7282	92.3642	95.7123	98.9959	94.7958	6.42286	148.628	90.345	99.2465	0.165672	4.08305	87.6115	85.2364	97.0618	89.8946	92.3048	92.1639	92.4389	91.3094	91.0027	3.54344	138.507	88.5472	93.4581
30	Diameter (mean)	81.8132	90.5924	96.7471	96.9532	95.4047	89.3135	92.8929	94.8237	92.3176	5.0652	143.61	88.8076	95.8275	0.0240473	6.58109	83.223	79.6831	93.7021	85.6597	88.5685	84.4742	88.1159	88.0586	86.4356	4.19481	132.344	83.5288	89.3424	130
31	Diameter (mean)	77.7439	86.58	95.154	94.0872	94.4039	86.1564	89.3597	90.6619	89.2684	5.80532	141.25	85.2456	93.2912	0.024684	7.40415	80.6614	77.3396	90.5457	81.7018	85.7566	78.8641	84.2952	83.9936	82.8948	4.19885	126.991	79.9852	85.8044	130
32	Diameter (mean)	72.1276	80.1418	92.5296	91.0558	89.053	81.4912	85.7346	86.685	84.8523	6.70407	134.331	80.2067	89.4979	0.0498018	7.64616	75.5682	72.6286	86.6948	76.2057	80.039	74.471	83.4106	79.8083	78.6033	4.77836	121.323	75.2921	81.9145	130
33	Diameter (mean)	71.2431	76.3479	88.3787	86.852	85.7853	77.9063	82.1578	81.533	81.2755	5.8434	129.078	77.2263	85.3247	0.0164793	8.98386	72.6342	68.9	82.7557	73.4767	76.4845	69.8825	75.0759	75.092	74.2877	4.30326	113.16	71.3058	77.2697	130
34	Diameter (mean)	66.6976	72.5309	86.7593	82.9556	83.7648	74.0239	78.8678	77.4091	77.8761	6.64358	124.737	73.2725	82.4798	0.0151603	10.4668	65.7303	65.0848	78.8841	68.9715	68.5023	71.7642	70.6229	71.4829	70.1304	4.31245	107.33	67.1421	73.1187	130
35	Diameter (mean)	62.7586	67.7234	84.5166	79.27	79.958	68.6437	74.7007	72.1778	73.7186	7.28503	119.163	68.6704	78.7668	0.0250521	10.9344	67.5267	60.3478	75.1126	64.5153	66.192	67.3116	60.8481	66.7522	66.0758	4.60341	101.048	62.8858	69.2657	130
36	Diameter (mean)	60.3409	62.9492	78.1127	75.2632	76.3015	63.0461	69.9494	67.1502	69.1391	6.83258	113.284	64.4045	73.8738	0.0188514	11.1618	63.2923	58.6858	69.6831	60.241	60.1028	62.6934	57.6427	62.2981	61.8299	3.73595	94.2647	59.2411	64.4187	130
37	Diameter (mean)	50.7967	59.7075	70.901	70.0524	72.9973	57.2613	65.3616	61.1323	63.5262	7.66861	105.397	58.2123	68.8402	0.0423328	11.1298	57.2848	52.2971	63.5274	56.1415	55.566	59.1075	52.652	58.0527	56.8286	3.62173	87.4746	54.3189	59.3383	130
38	Diameter (mean)	49.3898	54.0886	65.4414	62.2535	68.4562	51.8563	60.1272	56.5326	58.5182	6.70298	94.5757	53.8733	63.163	0.0375371	10.9777	52.1217	48.5196	58.5021	53.3003	49.4064	54.4306	49.1925	53.9548	52.4285	3.35869	81.1106	50.1011	54.7559	130
39	Diameter (mean)	50.2246	48.6406	59.3128	52.9776	61.7083	46.9348	52.7405	51.0854	52.9531	5.11154	81.8421	49.411	56.4951	0.0355349	10.759	47.7279	42.376	53.5937	49.2064	41.2468	50.9808	46.621	48.621	47.5467	4.13319	74.475	44.6826	50.4108	130
40	Diameter (mean)	43.6846	44.0331	51.3548	46.7467	52.3466	40.9311	46.458	45.6311	46.3983	3.84544	71.8481	43.7336	49.063	0.0911919	7.48745	43.5161	38.2336	47.797	45.6993	37.5698	44.5167	42.5975	44.4666	43.0496	3.53275	67.2185	40.6016	45.4976
41	Diameter (mean)	39.8825	38.5063	41.2829	41.8668	45.5135	36.1732	37.1072	39.7817	40.0143	2.94795	62.1433	37.9715	42.057	0.0576256	9.17867	38.7146	32.0743	42.668	35.2748	30.729	37.8385	37.4074	37.3144	36.5026	3.79136	57.0863	33.8754	39.1299
42	Diameter (mean)	33.6654	30.6007	31.5445	34.554	38.972	28.4745	30.5423	32.4595	32.6016	3.20581	50.8313	30.3801	34.8231	0.335112	5.52201	29.9284	24.4717	35.9358	32.319	26.4111	32.0362	33.8209	31.8746	30.8497	3.78989	49.0417	28.2235	33.4759
43	Diameter (mean)	21.2314	15.9125	12.434	26.2172	28.5179	17.4494	17.8953	25.1757	20.6042	5.62494	38.1541	16.7064	24.502	0.964433	0.548143	15.1947	15.5705	26.5737	22.5977	17.3316	21.2091	24.9631	22.2989	20.7174	4.26038	34.7836	17.7652	23.6697
1	Diameter (min)											-	-	-	-	-	-	-	-	-	-	85	-	-	85	-	127.5	-	-
2	Diameter (min)											-	-	-	-	-	65.2763	-	-	-	-	85	-	-	75.1382	13.9467	120.104	55.8093	94.467
3	Diameter (min)	-	-	-	-	-	-	-	87	87	-	130.5	-	-	-	9.28302	65.3758	-	-	-	-	85.0059	-	87.4643	79.282	12.1057	129.353	65.5834	92.9806
4	Diameter (min)	-	-	-	-	-	-	-	87	87	-	130.5	-	-	-	8.48167	67	-	-	-	-	85.2878	-	87.4757	79.9212	11.2434	129.573	67.1983	92.644
5	Diameter (min)	71.3092	-	-	-	-	-	-	88.6002	79.9547	12.2266	126.416	63.0098	96.8996	0.858292	2.10959	69.1158	95.0053	-	-	67.6831	85	84.0119	89.1403	81.6594	10.9859	132.158	72.869	90.4498
6	Diameter (min)	69.2315	-	-	95.5249	97	-	-	88.6002	87.5891	12.7745	143.84	75.0703	100.108	0.660985	4.47872	81.4985	95.0053	-	96.8814	55.2268	85	83.2947	89.3588	83.7522	13.8503	138.273	73.4919	94.0125
7	Diameter (min)	71.4703	83	-	93	97.0052	87	-	89.2749	86.7917	8.92401	138.103	79.6511	93.9323	0.655655	3.50936	82.201	95	-	95.2575	55	85	85.2878	88.8426	83.7984	13.6491	137.882	73.6872	93.9096
8	Diameter (min)	72.8011	83.006	-	93.0054	97	87	92.5743	89.1403	87.7896	8.00952	139.185	81.8562	93.723	0.821662	0.930287	82.5651	95.0053	-	95.2575	88.6002	85	85	88.8426	88.6101	4.96233	137.886	84.934	92.2862
9	Diameter (min)	75.0267	83.3847	95.2575	93.5361	97.3293	87	92.2659	89.0056	89.1007	7.27503	140.95	84.0595	94.142	0.947448	0.242891	83.006	94.921	-	94.3398	90.609	85.0059	85.2878	89.0225	88.8846	4.68561	138.712	85.4135	92.3557
10	Diameter (min)	75.2396	83.2947	95	93.0054	97.3293	87	91.2688	89.0225	88.895	7.09507	140.256	83.9785	93.8116	0.416055	5.30866	83	94.3663	-	93.3435	91.351	85.9884	87	55.0364	84.2979	13.5464	138.521	74.2628	94.333
11	Diameter (min)	75	84.1724	95.0053	93	96.3379	87.023	89.56	89.3588	88.6822	6.85312	140.252	83.9333	93.4311	0.443602	4.70666	84.1724	92.0054	-	93.1343	92.7631	86.1452	87	57.0088	84.6042	12.6749	138.576	75.2147	93.9937
12	Diameter (min)	75.0067	82.3772	94.7259	92.5743	95.0053	88.8426	89.3588	91.0055	88.612	6.80621	139.668	83.8957	93.3284	0.569528	2.95724	63.7887	91	-	93.1343	93.3435	86.6833	87.2066	87.0517	86.0297	10.2159	138.101	78.4618	93.5977
13	Diameter (min)	75.0067	83.4865	93.1343	92.7631	95.1893	89	87.4643	91.444	88.436	6.56353	139.284	83.8878	92.9842	0.573582	2.88099	63.9531	91.0055	-	93	93	85.0529	88.459	87	85.9244	10.1409	138.004	78.412	93.4367
14	Diameter (min)	75.0067	83.006	93.0054	93	95.021	89	87.2066	92.6499	88.487	6.70255	139.502	83.8424	93.1315	0.968785	0.128654	82.5651	91.0055	-	90.802	93	85.2115	89.0225	87.0057	88.3732	3.65734	136.356	85.6638	91.0825
15	Diameter (min)	73.0069	83.006	91.0494	91.2195	92.5743	88.6454	88.278	92.5743	87.5442	6.6556	137.337	82.9322	92.1562	0.84857	0.616357	83	89.3588	-	91	92.228	85.0059	89.0056	87	88.0855	3.28246	135.269	85.6538	90.5171
16	Diameter (min)	70.8802	83.006	91.0055	90.2552	89.3085	87.2812	87	91.0494	86.2232	6.7551	135.664	81.5423	90.9042	0.508066	2.0441	83.1505	87.367	92.228	89.0056	91.351	84.9294	89	87	88.0039	3.05809	134.388	85.8848	90.123
17	Diameter (min)	71.007	85.2115	89.0056	89.9889	83.3847	86.3134	86.1452	91	85.257	6.30078	133.877	80.8909	89.6232	0.55774	1.71742	84.1724	85.0059	91.022	87.2066	91	83.2947	87.023	85.1469	86.7339	2.94687	132.232	84.6919	88.776
18	Diameter (min)	71.007	83.3847	89	87.367	89	85.0059	84.5281	91	85.0366	6.23615	133.5	80.7152	89.3579	0.734002	0.964596	83.006	85.0235	90.609	85.3756	87.5728	83.006	87.0057	85.2878	85.8608	2.51714	130.721	84.1166	87.6051
19	Diameter (min)	75.326	83.006	86.8332	87.0057	89.0056	85.0059	83.006	90.609	84.9747	4.72718	131.259	81.699	88.2504	0.785352	0.597499	83	85	89.0225	84.3445	87.2812	83.006	87.0057	85.2115	85.4839	2.13755	130.612	84.0027	86.9651
20	Diameter (min)	75.326	83.0241	85.4751	86.3134	89	83	83.006	89.2749	84.3024	4.43685	130.478	81.2279	87.377	0.99923	0.00198987	83	83.006	87.0057	84.1724	85.0059	81.2219	86.4928	84.5281	84.3041	1.90993	128.066	82.9806	85.6276
21	Diameter (min)	75.0067	81	85	85.2878	87	80.4114	82.5651	87.367	82.9548	4.12435	128.574	80.0968	85.8127	0.950521	0.122607	80.604	81.0062	85.2115	82.28	85	81	84.7172	83.006	82.8531	1.9236	127.182	81.5201	84.1861
22	Diameter (min)	73	81	85	83	86.885	79.404	79.4292	86.4928	81.7764	4.61358	128.06	78.5794	84.9734	0.944098	0.162391	78.2624	79.2275	84.7231	80.05	85.0059	81	83.4865	81.3941	81.6437	2.5205	125.693	79.8971	83.3903
23	Diameter (min)	71	80.604	83	81.3941	85.0059	79.0063	79.1581	84.3801	80.4436	4.4187	125.018	77.3816	83.5055	0.895843	0.300364	77.0065	77.0065	83	78.8543	83.0241	80.4114	83.006	79.3095	80.2023	2.58387	124.502	78.4118	81.9928
24	Diameter (min)	71.007	78.2624	79	81.3019	84.7703	77	77.0065	83.006	78.9193	4.25938	122.592	75.9677	81.8708	0.773401	0.684207	75.4255	73.3348	82.201	77.0065	81.0062	79.0063	80.0625	79.0063	78.3811	2.95638	120.448	76.3325	80.4298
25	Diameter (min)	69.1809	77.1622	79	79.404	82.5651	75.0067	77	81.2219	77.5676	4.15992	119.788	74.685	80.4502	0.780986	0.667585	74.0405	73	80.4114	75.505	81	77.8845	79.404	75.1665	77.0515	3.0363	119.484	74.9475	79.1555
26	Diameter (min)	67.0075	75.0267	77.1622	77.2334	81.0247	73.0274	75.9605	79	75.6803	4.25865	116.513	72.7292	78.6313	0.650601	1.18446	71.4493	70.214	79.511	72.3671	77.026	75.0067	78.6448	74.0945	74.7892	3.39429	116.146	72.4371	77.1412
27	Diameter (min)	62.0322	73.1095	75.1665	77.0065	79.511	73.0069	73.9797	76.2955	73.7635	5.21809	114.71	70.1476	77.3794	0.416828	3.08827	70.0357	59.203	77.026	71.007	75	73.3348	75	71.5542	71.5201	5.50331	112.5	67.7066	75.3336
28	Diameter (min)	49.0408	69.2604	75	75.4255	77.0065	69.2604	71.5681	75.4255	70.2484	9.06571	113.138	63.9663	76.5305	0.461878	4.41914	68.6586	54.7449	76.1183	59.4811	71.1126	70.6116	67.8822	69.0797	67.2111	6.83814	106.105	62.4726	71.9496
29	Diameter (min)	43	67	71.007	71.2531	73.2462	69.0072	69.2604	74.3303	67.263	10.0817	107.627	60.2769	74.2491	0.527866	4.13511	65.2993	54.4059	73.437	57.5674	70.7743	67.1863	62.6259	65.0077	64.538	6.33363	102.125	60.1491	68.9269
30	Diameter (min)	45.1774	63.1981	71.007	71	73.0069	65.307	68.0661	71.2531	66.002	9.04702	106.603	59.7328	72.2711	0.127979	11.0643	57.7754	48.2701	71.1758	51.5461	68.4471	61.1882	53.2541	61	59.0821	8.03065	94.5044	53.5173	64.647
31	Diameter (min)	43.2897	57.3149	67.897	69.029	71.0282	64.1327	65.0077	67.0298	63.0911	9.00065	102.27	56.8541	69.3281	0.169445	9.76768	57.4891	48.0521	69.6419	51.1566	63.6946	59.203	51.4781	57.0088	57.2155	7.11195	90.4889	52.2873	62.1438
32	Diameter (min)	41.0122	51.2445	67.0075	67.1193	71	60.4152	64.1327	63.0635	60.6244	9.86699	100.553	53.787	67.4617	0.19424	10.0492	55	46.6905	65.7647	45.2769	59.0931	53.3385	60.4152	53.0094	54.8236	6.88703	89.1355	50.0512	59.5959
33	Diameter (min)	47.0106	51.0098	56.0892	65.0077	68.6804	59	59.6154	57.3847	57.9747	6.97385	91.4452	53.1422	62.8073	0.0384932	13.9167	50.2195	44.911	63.0079	46.0977	54.6717	50.2096	43.7379	50.5964	50.4315	6.21438	77.4229	46.1252	54.7377	100
34	Diameter (min)	35.8469	47	61.9839	64.1327	67.2681	53.3385	56.8858	54.5619	55.1272	10.1412	93.7816	48.0999	62.1546	0.040489	21.0125	35	39.5601	61.0328	39	46.8402	47.8017	38.833	49.0918	44.6449	8.34646	72.1863	38.8612	50.4286	100
35	Diameter (min)	33.1361	43.9318	61	61.1882	63.3877	53.0094	55.3173	49.7695	52.5925	10.2137	91.5706	45.5149	59.6701	0.0685381	18.7249	45.0111	38.8973	59.0339	40.0125	45.1774	45.2769	31.1448	44.1475	43.5877	7.89133	67.8035	38.1194	49.056	100
36	Diameter (min)	33.541	39.0128	57.8705	57.2189	60.0083	47.2652	54.1295	44.2832	49.1662	9.69162	86.0727	42.4504	55.882	0.0382109	20.9606	43.2897	34.5398	49.6488	37.2156	41.0122	43	29	41	39.8383	6.24846	64.6086	35.5084	44.1681	100
37	Diameter (min)	22.8254	35.1283	51.9711	53.0094	59.7746	44.7772	52.2398	41.1947	45.1151	11.8746	78.6483	36.8866	53.3436	0.091613	21.4516	33.1361	34.6699	44.2945	37.1214	39.3192	41.3038	22.2036	38.9487	36.3746	6.73038	59.723	31.7108	41.0385
38	Diameter (min)	23.3452	33.0606	39.8246	42.4382	52.8867	37.0135	45.8912	35.1283	38.6985	8.87522	64.9522	32.5484	44.8486	0.121061	18.0296	32.28	30.0832	41.8808	34.9285	33.0151	35.6931	19.105	31.4006	32.2983	6.44268	52.6795	27.8338	36.7628
39	Diameter (min)	28.6356	29.0689	36.2353	31.0161	47.0956	34.2053	41.0488	32.28	34.9482	6.36936	56.158	30.5346	39.3619	0.056866	17.3912	31.0161	29.0172	34.4819	30.4631	23.0868	34.7131	25	27.074	29.3565	4.18424	47.8238	26.457	32.256
40	Diameter (min)	20.0998	25.0799	26.9258	26.4764	34	29.2062	33.2866	27.4591	27.8167	4.46964	45.3394	24.7195	30.914	0.280999	9.58517	27.1662	23	31.7805	25.4951	16.2788	28.8444	23.5372	26.0768	25.2724	4.60523	41.3786	22.0812	28.4636
41	Diameter (min)	16.9706	17.1172	19.9249	20.5913	27	23.4307	21.5407	22.3607	21.117	3.30752	33.9423	18.825	23.409	0.983737	0.169574	24.0416	19.8494	27.2029	21.095	16.1555	20.6155	17.2627	23	21.1528	3.59481	34.8906	18.6618	23.6439
42	Diameter (min)	14.2127	17	9.05539	15.6205	21.3776	19.9249	14	15	15.7739	3.80751	26.5968	13.1355	18.4123	0.753792	3.6362	16.7631	13.0384	23	13.9284	13	16.2788	15.1327	19.7231	16.3581	3.49102	26.2546	13.939	18.7772
43	Diameter (min)	9.8995	8.60233	5.65685	9	14.2127	13	7.28011	15.2643	10.3645	3.43556	19.9548	7.9838	12.7452	0.401764	11.5447	11.3137	10.7703	13.6015	15.8114	9.43398	9.05539	13.0384	10.0499	11.6343	2.33425	19.7688	10.0168	13.2518
1	Radius (max)											-	-	-	-	-	-	-	-	-	-	102.344	-	-	102.344	-	153.515	-	-
2	Radius (max)											-	-	-	-	-	98.9987	-	-	-	-	102.466	-	-	100.733	2.45192	152.399	97.3344	104.131
3	Radius (max)	-	-	-	-	-	-	-	105.491	105.491	-	158.236	-	-	-	3.20829	100.413	-	-	-	-	102.219	-	103.847	102.16	1.71746	154.549	100.216	104.103
4	Radius (max)	-	-	-	-	-	-	-	105.201	105.201	-	157.801	-	-	-	3.09948	100.244	-	-	-	-	102.342	-	103.384	101.99	1.59939	154.295	100.18	103.8
5	Radius (max)	98.8213	-	-	-	-	-	-	105.506	102.164	4.727	155.752	95.6126	108.715	0.578771	1.894	99.1297	93.0722	-	-	102.643	100.677	102.735	103.225	100.247	3.83955	154.068	97.1747	103.319
6	Radius (max)	98.4685	-	-	102.792	101.81	-	-	103.226	101.574	2.15343	154.351	99.4637	103.684	0.285378	2.51219	99.3195	94.4148	-	92.4903	102.56	100.379	101.241	102.973	99.054	4.0593	152.851	96.0469	102.061
7	Radius (max)	98.8874	93.353	-	102.126	100.578	96.1415	0	102.882	84.8526	37.5663	152.028	57.0236	112.682	0.362945	14.7279	97.7647	93.6823	-	93.8177	102.944	98.0095	101.154	101.029	98.343	3.62702	151.638	95.6561	101.03
8	Radius (max)	96.9301	91.3932	-	101.391	100.196	95.7351	96.1005	102.606	97.7646	3.88761	151.191	94.8846	100.645	0.754527	0.706771	97.8475	93.0369	-	93.206	103.026	98.0832	103.256	100.75	98.458	4.2156	152.832	95.3351	101.581
9	Radius (max)	96.5858	92.1468	96.6778	100.39	99.7597	97.3417	95.2667	99.7876	97.2446	2.76076	149.65	95.3315	99.1576	0.695708	0.731004	96.2848	93.0711	-	92.7389	102.041	97.9165	101.286	102.368	97.958	4.10521	152.495	94.9169	100.999
10	Radius (max)	97.0923	91.6184	96.0781	101.301	101.684	94.8726	94.0367	96.9706	96.7067	3.44082	147.217	94.3223	99.091	0.876576	0.305276	94.8264	92.3234	-	91.5355	101.968	97.8598	99.3962	96.9736	96.4119	3.76831	147.942	93.6203	99.2034
11	Radius (max)	95.3438	91.0683	96.2492	98.3797	99.157	95.0887	94.0699	97.5356	95.8615	2.59682	146.62	94.062	97.661	0.90492	0.20242	94.2723	91.5214	-	90.9373	100.527	97.297	98.1865	96.9321	95.6677	3.55261	146.613	93.0359	98.2994
12	Radius (max)	95.1024	90.3297	97.1016	95.7566	98.4156	94.7227	93.6748	96.9063	95.2512	2.49111	145.433	93.525	96.9774	0.789476	0.458494	93.6045	90.551	-	89.9702	99.339	95.2237	98.5868	96.4332	94.8155	3.66508	146.265	92.1004	97.5306
13	Radius (max)	94.6874	89.7494	95.8558	94.0758	95.8793	92.8602	91.5201	96.2309	93.8574	2.32335	143.793	92.2474	95.4673	0.801324	0.381326	94.0767	90.9585	-	89.9853	99.1314	94.4394	96.1607	94.7596	94.216	3.07729	143.19	91.9363	96.4956
14	Radius (max)	93.3763	88.2089	95.766	95.0326	96.297	92.3974	90.8957	98.3947	93.7961	3.26393	143.848	91.5343	96.0578	0.93887	0.1381	91.0456	91.2211	-	90.3153	98.1802	94.2296	95.4583	97.0296	93.9257	3.13105	144.366	91.6062	96.2452
15	Radius (max)	91.3484	88.1318	94.1735	93.0286	96.7097	91.0691	91.0748	98.0014	92.9422	3.25112	142.211	90.6893	95.195	0.89172	0.274406	91.0253	88.5346	-	90.4398	100.248	93.8194	95.6199	92.6962	93.1975	3.87893	142.079	90.324	96.071
16	Radius (max)	91.1061	88.7919	96.2533	92.7089	95.3897	90.6594	90.5002	94.0852	92.4368	2.61974	141.617	90.6215	94.2522	0.847034	0.297588	90.4382	88.1499	93.6028	89.3166	97.5355	91.7317	93.8309	92.6915	92.1622	2.96082	140.49	90.1105	94.2139
17	Radius (max)	90.2201	87.2774	94.8991	91.0398	95.497	90.6012	88.6131	92.8122	91.37	2.87698	140.001	89.3764	93.3636	0.796245	0.407332	88.8842	87.2063	93.6309	89.7465	96.0159	90.1181	91.5282	90.8584	90.9986	2.76708	138.081	89.0811	92.916
18	Radius (max)	87.7411	86.2014	94.8627	90.5068	95.6715	88.4377	87.0627	91.7826	90.2833	3.56979	138.829	87.8096	92.757	0.932084	0.145275	88.7513	86.7921	91.1562	89.4853	94.6644	89.5363	89.1959	91.6367	90.1523	2.34713	136.914	88.5258	91.7787
19	Radius (max)	86.6062	86.2502	94.091	90.6527	94.0737	88.6293	85.7891	90.1503	89.5303	3.32103	137.262	87.229	91.8317	0.803283	0.470623	88.663	85.8708	90.9656	88.0826	97.2254	88.9152	89.2566	90.6422	89.9527	3.33332	136.085	87.6429	92.2625
20	Radius (max)	86.7423	85.8934	92.1234	88.6853	92.3137	86.3133	85.5451	90.145	88.4702	2.77241	135.959	86.549	90.3913	0.881272	0.253161	88.8881	85.8208	88.9545	89.1591	95.1309	87.5203	89.393	84.6888	88.6944	3.11491	133.826	86.536	90.8529
21	Radius (max)	85.6649	86.2663	92.0195	86.1531	92.1778	82.7717	86.1443	88.4153	87.4516	3.25193	133.975	85.1982	89.705	0.900683	0.218816	89.272	83.9203	88.2599	87.397	90.9746	83.9636	89.5732	84.723	87.2605	2.74311	134.021	85.3596	89.1613
22	Radius (max)	83.9523	85.4013	88.2434	84.1458	92.663	81.0158	86.7966	85.2552	85.9342	3.45201	130.737	83.5421	88.3262	0.620658	0.913488	81.8386	83.079	86.2127	87.1262	89.0206	83.9481	87.5795	82.4172	85.1527	2.67492	130.859	83.2992	87.0063
23	Radius (max)	84.1149	85.2656	86.2709	85.6382	89.4762	80.8048	83.2614	84.6782	84.9388	2.49596	128.695	83.2092	86.6683	0.36105	1.3114	81.4712	82.0323	84.5054	87.4298	86.1256	83.6901	83.9777	81.4248	83.8321	2.18132	127.366	82.3206	85.3437
24	Radius (max)	82.7291	83.7869	87.2062	82.5119	88.0026	79.3808	81.0405	87.4674	84.0157	3.21364	130.907	81.7888	86.2426	0.521405	1.237	78.0147	81.9787	82.9506	88.2582	85.6596	81.8222	83.9088	81.2695	82.9828	3.06655	126.52	80.8578	85.1078
25	Radius (max)	80.1164	80.1039	84.1285	81.8464	85.4657	77.4453	80.2919	87.4279	82.1033	3.31121	126.694	79.8087	84.3978	0.326951	1.97685	76.4374	80.0443	80.4269	82.5453	85.3408	79.4794	82.78	76.9145	80.4961	3.01022	123.906	78.4101	82.582
26	Radius (max)	77.8788	79.5546	83.3594	82.4626	84.1994	76.3861	80.2246	79.9699	80.5044	2.69282	124.03	78.6384	82.3704	0.302396	1.8474	76.087	79.5684	78.7314	82.4376	82.8301	77.2446	80.2574	75.09	79.0308	2.81097	121.204	77.0829	80.9787
27	Radius (max)	74.0089	78.489	81.3868	80.6074	81.3032	77.0331	79.6193	78.913	78.9201	2.4775	121.172	77.2033	80.6369	0.0810208	3.72717	72.5076	75.2898	76.0779	84.0332	76.98	72.878	75.3541	75.1387	76.0324	3.56764	114.455	73.5602	78.5046
28	Radius (max)	75.1771	76.5938	79.3585	74.8521	77.6367	70.4617	71.1121	79.2489	75.5551	3.37728	117.06	73.2148	77.8954	0.757825	0.677543	73.0472	75.7019	74.5333	80.7882	77.8346	70.6364	73.6668	74.151	75.0449	3.10728	114.353	72.8917	77.1981
29	Radius (max)	74.7894	75.2728	82.6077	72.9801	75.5143	72.0247	68.6229	76.2467	74.7573	4.01681	113.546	71.9739	77.5408	0.688103	1.10814	69.8106	76.3793	72.1887	81.8834	76.367	70.6391	71.5597	72.64	73.9335	4.0233	114.555	71.1455	76.7214
30	Radius (max)	73.7503	73.9602	75.0267	71.4188	72.8777	68.0034	67.9276	73.9352	72.1125	2.76137	110.912	70.199	74.026	0.210429	3.37752	67.0193	70.8798	68.9111	78.7406	68.0775	63.5805	69.417	71.1127	69.7173	4.36032	106.407	66.6958	72.7388
31	Radius (max)	70.7775	72.5407	71.7469	68.4363	70.7673	66.2557	65.7688	71.873	69.7708	2.62286	107.668	67.9533	71.5883	0.530769	1.8612	64.6358	67.4087	67.0319	80.226	67.6838	64.2705	67.3541	69.2627	68.4842	5.01746	102.118	65.0073	71.961
32	Radius (max)	66.8462	69.7309	69.0833	68.8862	69.7695	62.3836	64.3291	71.6923	67.8401	3.11367	104.611	65.6825	69.9978	0.234862	3.07176	65.389	67.8229	65.5924	72.2986	64.7249	59.7904	64.6423	66.0417	65.7878	3.48884	99.7305	63.3702	68.2054
33	Radius (max)	64.5758	71.2405	67.3913	66.2226	66.7721	60.2119	60.318	67.944	65.5845	3.78452	101.294	62.962	68.207	0.40916	2.45222	62.3827	67.5087	64.778	69.168	61.2238	57.611	65.9491	63.3445	63.9957	3.68386	99.5085	61.443	66.5485
34	Radius (max)	61.762	64.7986	65.8832	63.0649	66.8485	58.0466	57.4987	64.6353	62.8172	3.48679	97.6046	60.4011	65.2334	0.811631	0.72527	61.1081	64.2306	62.8587	70.6334	56.8101	60.7508	61.9476	60.5669	62.3633	3.97385	94.8025	59.6096	65.117
35	Radius (max)	58.846	59.5562	68.1263	61.7236	61.9026	52.5954	56.3307	63.2083	60.2861	4.66118	93.3436	57.0562	63.5161	0.835378	0.807613	56.5073	62.8704	62.0797	68.7086	55.3944	56.9298	59.0631	56.8564	59.8012	4.49898	93.4161	56.6836	62.9188
36	Radius (max)	55.3334	55.6104	60.7812	59.8673	59.7728	47.2766	52.0809	63.6259	56.7936	5.30792	90.1437	53.1154	60.4717	0.735729	1.40102	54.1508	59.9483	60.0847	61.0329	52.0663	53.1487	52.4985	55.0972	56.0034	3.73598	89.9736	53.4146	58.5923
37	Radius (max)	52.5672	52.4658	60.005	54.9371	56.9496	45.7312	50.0077	59.2118	53.9844	4.80353	86.2727	50.6558	57.313	0.675424	1.76284	53.9781	58.523	51.99	59.3586	48.4279	50.2586	50.2522	51.5403	53.0411	3.98208	82.6715	50.2817	55.8005
38	Radius (max)	51.0849	50.2423	56.2379	56.0962	55.3155	40.5042	45.3615	54.6408	51.1854	5.70147	83.2661	47.2346	55.1363	0.132489	7.0013	43.5998	50.0324	49.6678	48.7034	45.1693	47.2932	48.5921	48.7259	47.723	2.25341	73.442	46.1615	49.2845
39	Radius (max)	49.924	44.2838	56.1417	45.0307	50.8695	36.4533	36.8122	50.1184	46.2042	6.94911	75.4592	41.3888	51.0196	0.326445	5.98784	42.0826	39.6167	45.571	46.5443	44.9173	39.5302	44.6642	45.2174	43.518	2.74425	67.9587	41.6163	45.4196
40	Radius (max)	44.1101	41.4024	55.888	43.3303	43.6239	34.0059	34.2101	39.9454	42.0645	6.8751	65.6182	37.3004	46.8286	0.495572	4.9202	36.008	35.7979	41.8048	49.2112	37.1048	38.2038	40.9295	41.2964	40.0445	4.40509	62.1352	36.992	43.0971
41	Radius (max)	40.0832	36.4014	49.0158	39.7501	39.2963	32.1078	28.8472	35.0111	37.5641	6.08149	59.7501	33.3499	41.7783	0.0533136	13.9421	34.204	28.0786	35.0543	31.5996	31.3653	32.1855	35.8706	32.9875	32.6682	2.46539	51.6248	30.9598	34.3766
42	Radius (max)	35.3331	31.4226	35.0934	36.5247	37.3969	21.3179	24.7166	29.9854	31.4738	5.85067	53.4465	27.4196	35.5281	0.228094	11.472	28.2514	22.5998	34.803	30.2861	19.8998	27.2059	32.9171	28.5091	28.059	4.94809	46.4158	24.6302	31.4878
43	Radius (max)	21.9583	17.862	13.2357	27.1125	23.9266	14.2597	16.0839	18.3605	19.0999	4.85005	33.6756	15.739	22.4607	0.469332	8.91235	13.0671	12.3094	23.5021	18.3679	15.2413	16.7699	20.4057	20.0988	17.4703	3.85814	30.2633	14.7968	20.1438
1	Radius (min)											-	-	-	-	-	-	-	-	-	-	39.3465	-	-	39.3465	-	59.0198	-	-
2	Radius (min)											-	-	-	-	-	28.4079	-	-	-	-	39.2505	-	-	33.8292	7.66687	54.8098	23.2036	44.4547
3	Radius (min)	-	-	-	-	-	-	-	41.1116	41.1116	-	61.6673	-	-	-	12.6735	28.848	-	-	-	-	38.8928	-	40.8945	36.2118	6.45522	59.8404	28.9071	43.5164
4	Radius (min)	-	-	-	-	-	-	-	40.6091	40.6091	-	60.9137	-	-	-	10.1319	29.2214	-	-	-	-	40.2477	-	40.61	36.693	6.47315	60.6433	29.3681	44.0179
5	Radius (min)	29.3851	-	-	-	-	-	-	41.4248	35.4049	8.51339	57.6223	23.6062	47.2037	0.698596	6.30687	30.7355	45.3726	-	-	28.6343	39.8946	39.4822	42.1444	37.7106	6.59249	62.373	32.4356	42.9856
6	Radius (min)	28.0258	-	-	47.3507	48.4744	-	-	41.4263	41.3193	9.38622	71.4475	32.121	50.5176	0.601185	8.28129	37.4232	45.5711	-	45.4126	16.9069	39.684	39.1141	42.1234	38.0336	9.81997	65.6519	30.759	45.3082
7	Radius (min)	29.3868	39.6517	-	45.9568	48.387	41.5485	-	41.2515	41.0304	6.57541	67.2821	35.7691	46.2917	0.545346	7.48939	37.8138	45.7368	-	45.0037	16.6747	39.4775	39.8766	41.8956	38.0684	9.87049	65.1744	30.7564	45.3804
8	Radius (min)	29.8076	39.1755	-	46.3639	48.1407	39.6944	45.4648	42.3265	41.5676	6.1847	68.8715	36.986	46.1492	0.932956	0.546528	37.8459	45.9288	-	45.4308	38.7191	39.2864	40.2552	41.9213	41.3411	3.2301	65.5141	38.9482	43.7339
9	Radius (min)	36.0612	39.17	47.2649	46.5644	48.0681	42.4687	45.0351	42.3929	43.3782	4.19258	70.1093	40.4729	46.2834	0.326925	4.66208	38.4899	45.9422	-	45.0018	38.6443	38.8793	40.0891	42.7668	41.4019	3.15193	65.8264	39.067	43.7368
10	Radius (min)	34.7383	39.1769	47.1247	46.2974	47.7313	42.7886	44.7015	42.0976	43.082	4.42144	69.7563	40.0182	46.1459	0.204068	12.2815	38.3245	46.0762	-	45.213	39.8363	38.8685	40.5954	17.7654	38.097	9.46566	64.3563	31.0849	45.1092
11	Radius (min)	35.1882	39.0398	47.1973	46.208	47.2316	43.3452	43.0399	42.0694	42.9149	4.19949	69.6829	40.0049	45.825	0.192609	12.1703	38.451	44.2578	-	45.3049	39.7011	39.2946	40.7918	18.1404	37.9917	9.12408	63.7872	31.2326	44.7507
12	Radius (min)	35.5476	38.9131	46.3426	45.6805	47.0104	43.803	42.4787	43.2443	42.8775	3.91955	68.7691	40.1615	45.5936	0.215451	8.11769	27.0861	44.0454	-	45.426	40.8575	39.9468	40.2754	39.0911	39.5326	5.95381	63.6772	35.1221	43.9432
13	Radius (min)	35.4132	39.2574	45.2387	45.7659	46.7687	44.334	43.5742	42.8463	42.8998	3.78876	68.0557	40.2744	45.5252	0.269933	7.03186	27.4	44.2136	-	44.7769	42.6189	40.2467	41.6361	39.007	39.9856	5.91486	65.1244	35.6039	44.3673
14	Radius (min)	35.4906	39.5981	45.144	45.943	46.4853	43.9285	43.5131	43.2219	42.9156	3.67399	68.0157	40.3697	45.4615	0.401636	3.58137	36.4712	44.2493	-	44.0109	42.8566	40.1361	43.2391	38.8764	41.4056	2.96363	65.4375	39.2102	43.6011
15	Radius (min)	35.6291	39.2043	45.2008	44.444	45.045	43.3177	43.6336	43.6601	42.5168	3.35767	66.8913	40.1901	44.8435	0.389514	3.3101	37.4758	43.6272	-	44.1692	42.7781	39.913	41.1638	38.7996	41.1324	2.53165	64.804	39.257	43.0078
16	Radius (min)	31.6234	39.0561	44.7299	44.2877	38.9641	43.0623	43.2677	43.7533	41.0931	4.43158	65.8303	38.0222	44.1639	0.92677	0.424984	37.0247	42.6343	45.5326	43.5093	42.7364	38.6226	41.2981	38.7866	41.2681	2.88828	64.3945	39.2666	43.2695
17	Radius (min)	33.1468	40.6058	43.3153	44.0319	37.6204	42.6688	41.6008	43.8547	40.8556	3.75939	65.1753	38.2505	43.4606	0.712642	1.45615	38.7027	42.3907	45.4541	43.3725	42.7011	38.5355	41.3075	39.1746	41.4548	2.4905	64.3034	39.7291	43.1806
18	Radius (min)	33.0624	40.5953	43.4076	42.8397	42.5283	41.7019	41.2413	43.8231	41.1499	3.44398	64.4725	38.7634	43.5364	0.826117	0.769957	38.6683	42.4385	44.3351	41.4866	40.832	38.3468	41.1707	39.3966	40.8343	2.01118	62.5869	39.4407	42.228
19	Radius (min)	36.7866	40.0674	42.085	42.8519	42.6439	41.9032	41.3881	43.7957	41.4402	2.1766	64.0438	39.9319	42.9485	0.54663	1.50707	38.6062	42.4787	43.6638	41.5007	40.9122	38.4383	41.223	39.7399	40.8204	1.82101	62.6178	39.5585	42.0822
20	Radius (min)	36.4609	39.6564	41.8188	41.7301	42.478	41.0022	40.2857	43.8429	40.9094	2.21435	62.9754	39.3749	42.4438	0.507985	1.59924	38.6931	40.6072	43.2461	41.2052	39.7878	38.2883	40.4871	39.7677	40.2603	1.54874	61.135	39.1871	41.3335
21	Radius (min)	36.08	39.1183	41.9553	41.6046	42.5442	39.3281	40.4926	41.7304	40.3567	2.12755	62.6799	38.8824	41.831	0.414375	1.84407	37.3829	40.2431	41.2276	40.1233	40.4033	38.0858	39.9882	39.5	39.6193	1.27324	60.4248	38.737	40.5016
22	Radius (min)	33.503	38.8523	42.1819	41.2991	41.7755	39.5107	39.1575	41.371	39.7064	2.80988	62.2082	37.7593	41.6535	0.597426	1.64919	35.5938	38.6035	41.1903	38.91	40.9358	38.2179	40.9553	38.0487	39.0569	1.91334	61.411	37.7311	40.3827
23	Radius (min)	34.6552	38.8298	40.3206	40.1782	41.1186	39.3562	38.4358	40.2821	39.1471	2.01576	60.4376	37.7503	40.5439	0.556833	1.59361	35.3284	35.9118	41.0731	38.91	40.3384	38.1996	40.3889	38.0751	38.5282	2.09624	60.5266	37.0756	39.9808
24	Radius (min)	34.843	38.0921	38.4015	40.1979	41.1415	37.8669	37.8211	40.1721	38.567	1.9651	60.2678	37.2053	39.9287	0.384527	2.17413	35.6554	35.1474	39.4671	36.9244	39.6826	37.8244	39.2351	37.9637	37.7375	1.72301	58.9397	36.5436	38.9315
25	Radius (min)	33.7155	37.6585	38.4626	38.5304	39.5002	36.4162	37.9534	38.3657	37.5753	1.78967	57.7193	36.3352	38.8155	0.794067	0.6432	36.026	35.8739	39.1091	36.3789	40.1349	37.1222	38.9505	35.0798	37.3344	1.83189	58.4853	36.065	38.6038
26	Radius (min)	32.4383	37.3052	38.4281	38.5166	39.606	35.7563	37.5817	38.8708	37.3129	2.28771	57.9078	35.7276	38.8982	0.132861	4.23695	34.3411	34.7346	37.7082	34.0182	37.7506	35.3232	37.0601	35.1819	35.7647	1.51524	55.8332	34.7148	36.8147
27	Radius (min)	28.3623	35.1397	36.4371	38.2756	38.7827	35.7531	36.4129	37.5691	35.8416	3.26629	56.6186	33.5782	38.1049	0.212657	7.29348	34.5441	24.044	37.0913	29.989	37.1101	34.9898	35.3685	33.4188	33.3194	4.37885	53.6987	30.2851	36.3538
28	Radius (min)	17.962	33.5942	36.4691	37.278	38.4697	33.5965	35.0972	37.0874	33.6942	6.59386	55.7026	29.125	38.2635	0.292787	10.3012	30.992	20.9625	36.9375	24.4349	35.4172	33.2176	28.9577	32.2275	30.3934	5.42834	50.6513	26.6318	34.1549
29	Radius (min)	16.1979	32.1607	35.2591	35.1474	36.1222	32.6409	34.2909	36.251	32.2587	6.65953	53.2123	27.644	36.8735	0.279824	10.597	29.4802	21.5391	34.1367	22.8843	33.9907	31.8421	27.7262	30.4991	29.0123	4.72889	48.5689	25.7354	32.2892
30	Radius (min)	18.0847	30.7391	35.0861	35.0749	33.4978	30.8665	32.6803	34.4051	31.3043	5.60749	51.8589	27.4186	35.1901	0.141333	13.6751	27.9035	22.0789	33.0895	21.5923	32.1819	29.5276	22.5395	29.466	27.2974	4.62707	45.2867	24.0911	30.5037
31	Radius (min)	16.2146	26.6825	33.507	34.0172	35.4938	30.6865	32.1369	31.9047	30.0804	6.19073	50.4518	25.7905	34.3703	0.116627	15.6371	26.5526	21.7271	32.7075	21.5979	26.9894	28.1468	21.0974	26.9235	25.7178	4.01376	40.9182	22.9364	28.4991
32	Radius (min)	17.2604	24.6109	33.3345	32.7115	29.0215	28.9688	30.5379	29.3276	28.2216	5.17235	46.6219	24.6374	31.8058	0.166661	12.0393	24.6956	20.1819	31.1173	21.4098	23.8598	25.7417	27.7028	25.426	25.0169	3.44242	39.348	22.6314	27.4023
33	Radius (min)	19.0954	24.5076	23.3159	32.0524	24.9817	26.8669	26.2711	26.6085	25.4625	3.65783	40.0097	22.9278	27.9972	0.176106	10.4746	21.9586	19.6873	28.8167	21.362	26.3491	22.7219	18.2934	24.2356	22.9281	3.45391	37.1459	20.5347	25.3215
34	Radius (min)	13.038	22.7815	29.4863	30.4496	23.8042	24.6068	25.4307	25.6594	24.4071	5.30807	39.9241	20.7288	28.0853	0.156805	15.5444	15.4585	19.0327	28.5394	19.4408	20.4561	22.2149	18.0379	23.9135	20.8867	4.01396	33.9594	18.1053	23.6682
35	Radius (min)	13.0668	21.1378	29.6743	28.1713	23.0128	24.5978	25.4702	22.7337	23.4831	5.0749	39.2182	19.9664	26.9998	0.0882497	18.7707	20.0924	18.1431	26.3616	19.1089	18.8961	19.5911	13.1612	20.2725	19.4534	3.5968	30.2061	16.9609	21.9458
36	Radius (min)	12.9846	17.2159	25.8781	26.726	27.4693	21.2062	24.9753	21.227	22.2103	5.08751	39.1351	18.6849	25.7357	0.0693354	19.851	19.0657	16.4116	21.9697	18.0042	18.5223	19.2376	12.711	19.6734	18.1994	2.71708	29.0198	16.3166	20.0822
37	Radius (min)	3.17731	15.2733	19.4858	25.0388	27.0748	18.7646	22.8641	19.2646	18.8679	7.37824	35.1117	13.7552	23.9807	0.362138	16.2153	16.1821	15.3515	20.3148	16.4006	17.3215	18.823	6.35778	17.5519	16.0379	4.2142	26.8045	13.1176	18.9581
38	Radius (min)	9.1314	14.7131	13.8211	18.9085	25.3308	16.4016	21.4436	17.1631	17.1141	4.93269	29.3134	13.696	20.5323	0.261608	16.6236	15.083	13.9326	19.1889	14.6755	15.1551	17.1398	5.47875	15.2462	14.4875	4.00026	23.5794	11.7155	17.2595
39	Radius (min)	13.452	12.8893	12.6663	11.6773	20.6005	15.2528	15.4473	14.6505	14.5795	2.76908	22.9521	12.6607	16.4983	0.422105	7.70702	14.3174	13.0015	16.8551	14.0532	9.78886	16.5697	11.6935	11.7012	13.4976	2.45455	22.3207	11.7967	15.1984
40	Radius (min)	7.652	10.44	9.29904	10.3351	14.9995	13.0418	11.0202	11.42	11.026	2.24228	17.7382	9.47218	12.5798	0.927033	1.03251	12.4497	8.55734	14.7504	9.1217	7.36127	13.6955	9.93292	11.4329	10.9127	2.60309	19.1418	9.10889	12.7165
41	Radius (min)	4.56163	7.40224	6.69896	8.50897	11.2003	10.8909	6.53732	9.65026	8.18132	2.30931	14.9406	6.58108	9.78156	0.497168	9.15398	9.66432	7.89107	12.6613	9.31295	6.049	8.00696	6.97563	11.168	8.96616	2.19278	15.0604	7.44667	10.4856
42	Radius (min)	4.96192	6.23204	1.33584	4.96523	9.97192	8.23069	4.77248	5.46634	5.74206	2.56259	10.0976	3.96631	7.51781	0.402936	15.3358	6.98649	4.90301	10.3089	5.58632	5.64944	6.82101	5.27652	8.03454	6.69578	1.7929	10.8727	5.45339	7.93817
43	Radius (min)	2.64411	1.88002	1.15175	1.64702	5.52509	4.53782	1.06037	4.40017	2.85579	1.72895	6.65187	1.65772	4.05387	0.225523	32.6781	4.55073	3.58836	5.29406	5.8316	2.6292	0.397743	5.43855	4.03993	3.97127	1.78973	7.99528	2.73108	5.21147
1	Radius Ratio											-	-	-	-	-	-	-	-	-	-	2.60108	-	-	2.60108	-	3.90162	-	-
2	Radius Ratio											-	-	-	-	-	3.4849	-	-	-	-	2.61057	-	-	3.04774	0.618244	4.89948	2.19091	3.90456
3	Radius Ratio	-	-	-	-	-	-	-	2.56596	2.56596	-	3.84894	-	-	-	11.6294	3.48076	-	-	-	-	2.62822	-	2.53938	2.88279	0.519763	4.58174	2.29463	3.47094
4	Radius Ratio	-	-	-	-	-	-	-	2.59057	2.59057	-	3.88586	-	-	-	9.17526	3.4305	-	-	-	-	2.5428	-	2.54578	2.83969	0.511653	4.48221	2.26071	3.41867
5	Radius Ratio	3.36298	-	-	-	-	-	-	2.54693	2.95496	0.577029	4.73845	2.15525	3.75466	0.655999	7.57264	3.22525	2.05129	-	-	3.58462	2.52357	2.60205	2.44932	2.73935	0.560988	4.60418	2.29048	3.18823
6	Radius Ratio	3.5135	-	-	2.17086	2.10028	-	-	2.49179	2.56911	0.65224	4.12083	1.92993	3.20829	0.55803	17.4105	2.65395	2.07181	-	-	6.0662	2.52946	2.58834	2.44456	3.05906	1.48737	3.95633	1.86893	4.24918
7	Radius Ratio	3.36502	2.35432	-	2.22222	2.0786	2.31396	-	2.49402	2.47136	0.459118	3.68865	2.104	2.83872	0.408567	20.6252	2.58542	2.04829	-	-	6.17364	2.48267	2.53668	2.41145	3.03969	1.54718	3.85985	1.80171	4.27767
8	Radius Ratio	3.25186	2.33292	-	2.18686	2.08132	2.4118	2.11373	2.42415	2.40038	0.399963	3.62696	2.10409	2.69667	0.768998	2.29702	2.58542	2.02568	-	-	2.66086	2.49662	2.56503	2.40331	2.45615	0.228127	3.87049	2.27362	2.63869
9	Radius Ratio	2.67839	2.35249	2.04545	2.15595	2.07538	2.29208	2.11539	2.35387	2.25862	0.208834	3.52925	2.11391	2.40334	0.1496	7.49191	2.50156	2.02583	-	-	2.64052	2.51848	2.52653	2.39363	2.43442	0.215008	3.78677	2.26238	2.60646
10	Radius Ratio	2.79497	2.33858	2.03881	2.18805	2.13033	2.21724	2.10366	2.30347	2.26439	0.236428	3.46837	2.10056	2.42822	0.178008	24.9678	2.4743	2.00371	-	-	2.55969	2.51771	2.44846	5.45856	2.9104	1.26459	3.82379	1.89854	3.92227
11	Radius Ratio	2.70954	2.3327	2.0393	2.12906	2.09938	2.19375	2.18564	2.31844	2.25098	0.21102	3.48301	2.10475	2.3972	0.172567	24.509	2.45175	2.06791	-	-	2.5321	2.47609	2.40702	5.34345	2.87972	1.21814	3.77714	1.90502	3.85442
12	Radius Ratio	2.67536	2.32132	2.0953	2.09622	2.09348	2.16247	2.20522	2.2409	2.23628	0.195059	3.39151	2.10112	2.37145	0.124027	12.7274	3.45582	2.05586	-	-	2.43135	2.38376	2.44781	2.46688	2.54025	0.473956	3.69317	2.16101	2.91948
13	Radius Ratio	2.67379	2.28618	2.11889	2.05559	2.05008	2.09456	2.10033	2.24596	2.20317	0.208701	3.38402	2.05855	2.34779	0.163036	11.97	3.43345	2.05725	-	-	2.326	2.34651	2.30955	2.4293	2.48368	0.481843	3.6129	2.09813	2.86923
14	Radius Ratio	2.63101	2.2276	2.12134	2.06849	2.07156	2.10336	2.08893	2.2765	2.1986	0.190498	3.35974	2.06659	2.3306	0.25253	5.23036	2.49637	2.06153	-	-	2.2909	2.34775	2.20769	2.49585	2.31668	0.169117	3.68824	2.18136	2.452
15	Radius Ratio	2.56387	2.24801	2.08345	2.09317	2.14696	2.10235	2.08726	2.24464	2.19621	0.163288	3.36823	2.08306	2.30936	0.196744	5.08116	2.42891	2.02934	-	-	2.34343	2.35059	2.32291	2.3891	2.31072	0.142894	3.56921	2.19638	2.42505
16	Radius Ratio	2.88097	2.27345	2.15188	2.09334	2.44814	2.10531	2.09163	2.15036	2.27438	0.273416	3.47568	2.08492	2.46385	0.781221	1.40702	2.44265	2.06758	2.05573	2.05573	2.28226	2.37508	2.27204	2.38978	2.24261	0.161307	3.56813	2.13083	2.35438
17	Radius Ratio	2.72183	2.14938	2.19089	2.06759	2.53844	2.12336	2.13008	2.11636	2.25474	0.239288	3.41666	2.08893	2.42056	0.570163	2.48142	2.29659	2.0572	2.0599	2.0599	2.24856	2.33857	2.21578	2.31932	2.19948	0.122486	3.45341	2.1146	2.28435
18	Radius Ratio	2.65381	2.12343	2.18539	2.11269	2.2496	2.12071	2.11106	2.09439	2.20638	0.187892	3.30217	2.07618	2.33658	0.936491	0.299647	2.2952	2.04513	2.05607	2.05607	2.31839	2.33491	2.16649	2.326	2.19978	0.13293	3.48044	2.10767	2.2919
19	Radius Ratio	2.35428	2.15263	2.23574	2.11549	2.20603	2.1151	2.07279	2.05843	2.16381	0.0981683	3.32019	2.09579	2.23184	0.514015	1.77479	2.2966	2.0215	2.08332	2.08332	2.37644	2.31319	2.16521	2.28088	2.20256	0.130966	3.45112	2.11181	2.29331
20	Radius Ratio	2.37905	2.16594	2.20292	2.12521	2.17321	2.10509	2.12346	2.05609	2.16637	0.0971508	3.27096	2.09905	2.23369	0.64667	1.19243	2.29726	2.11344	2.05694	2.05694	2.39095	2.28583	2.20794	2.12959	2.19236	0.123212	3.43303	2.10698	2.27774
21	Radius Ratio	2.37431	2.20527	2.19327	2.07076	2.16664	2.10465	2.12741	2.11873	2.17013	0.0941885	3.29441	2.10486	2.2354	0.54387	1.34498	2.38805	2.08533	2.1408	2.1408	2.25166	2.20459	2.23999	2.14489	2.19951	0.0947509	3.36436	2.13386	2.26517
22	Radius Ratio	2.50582	2.1981	2.09198	2.03747	2.21812	2.05048	2.2166	2.06075	2.17241	0.154862	3.32547	2.0651	2.27973	0.891412	0.381455	2.29923	2.15211	2.09303	2.09303	2.17464	2.19657	2.13842	2.1661	2.16414	0.0658298	3.27018	2.11853	2.20976
23	Radius Ratio	2.4272	2.19588	2.13962	2.13146	2.17605	2.05316	2.16624	2.10213	2.17397	0.111746	3.27151	2.09653	2.2514	0.738397	0.824335	2.30611	2.28427	2.05744	2.05744	2.13508	2.19086	2.07923	2.13853	2.15612	0.097299	3.32132	2.0887	2.22354
24	Radius Ratio	2.37434	2.19959	2.2709	2.05264	2.13903	2.09631	2.14273	2.17732	2.18161	0.101905	3.32613	2.11099	2.25222	0.724726	0.73455	2.18802	2.33242	2.10176	2.10176	2.15862	2.16321	2.13861	2.14072	2.16564	0.0735672	3.25412	2.11466	2.21662
25	Radius Ratio	2.37625	2.12711	2.18728	2.1242	2.16368	2.12667	2.11554	2.2788	2.18744	0.0933964	3.31524	2.12272	2.25216	0.175169	2.59558	2.12173	2.23127	2.05647	2.05647	2.12635	2.14102	2.12526	2.19256	2.13139	0.05999	3.23086	2.08982	2.17296
26	Radius Ratio	2.40083	2.13253	2.16923	2.14096	2.12593	2.1363	2.13467	2.05732	2.16222	0.101467	3.22204	2.09191	2.23253	0.852762	0.376749	2.21562	2.29075	2.08791	2.08791	2.19414	2.18679	2.1656	2.13434	2.17038	0.0679227	3.29926	2.12332	2.21745
27	Radius Ratio	2.60941	2.23363	2.23362	2.10597	2.09638	2.15459	2.18657	2.10047	2.21508	0.168941	3.35044	2.09801	2.33215	0.899073	0.831852	2.09899	3.13134	2.0511	2.0511	2.07437	2.08284	2.13055	2.2484	2.23358	0.368316	3.24001	1.97836	2.48881
28	Radius Ratio	4.18534	2.27997	2.17605	2.00794	2.01813	2.0973	2.02615	2.13681	2.36596	0.740938	3.30305	1.85253	2.8794	0.925171	1.28685	2.35697	3.6113	2.01783	2.01783	2.19765	2.12647	2.54394	2.30086	2.39661	0.522005	3.60557	2.03488	2.75833
29	Radius Ratio	4.61722	2.34052	2.34288	2.0764	2.09052	2.20658	2.0012	2.1033	2.47233	0.87554	3.51167	1.86562	3.07904	0.942255	1.05376	2.36805	3.54608	2.1147	2.1147	2.2467	2.21842	2.58094	2.38171	2.44641	0.470508	3.64728	2.12037	2.77245
30	Radius Ratio	4.07804	2.40606	2.13836	2.03618	2.1756	2.20314	2.07855	2.14896	2.40811	0.683648	3.38081	1.93438	2.88185	0.907692	1.41328	2.40182	3.2103	2.08257	2.08257	2.1154	2.15326	3.0798	2.41338	2.44239	0.454803	3.86998	2.12723	2.75754
31	Radius Ratio	4.36505	2.71866	2.14125	2.01182	1.99379	2.15912	2.04652	2.25274	2.46112	0.803599	3.55383	1.90426	3.01798	0.848185	2.52246	2.43426	3.10252	2.04943	2.04943	2.50779	2.2834	3.19253	2.57257	2.52399	0.431048	4.05759	2.2253	2.82269
32	Radius Ratio	3.87281	2.83333	2.07242	2.10587	2.40406	2.15348	2.10653	2.44453	2.49913	0.61191	3.8126	2.07511	2.92315	0.925883	0.982448	2.6478	3.36057	2.1079	2.1079	2.71271	2.32271	2.33342	2.59741	2.5238	0.410452	3.99604	2.23938	2.80823
33	Radius Ratio	3.38175	2.90687	2.89036	2.06607	2.67284	2.24112	2.29598	2.55346	2.62606	0.430607	4.34173	2.32767	2.92445	0.671168	3.89801	2.84092	3.42904	2.24793	2.24793	2.32356	2.53548	3.60507	2.6137	2.73046	0.527535	4.48193	2.3649	3.09601
34	Radius Ratio	4.7371	2.84435	2.23437	2.07113	2.80827	2.35896	2.261	2.51897	2.72927	0.856035	4.22593	2.13608	3.32246	0.653639	6.11643	3.95303	3.37475	2.20252	2.20252	2.77717	2.73468	3.4343	2.53275	2.90147	0.629053	5.08446	2.46556	3.33737
35	Radius Ratio	4.50347	2.81752	2.2958	2.19101	2.68992	2.13821	2.21163	2.78037	2.70349	0.779131	4.18449	2.16359	3.24339	0.412412	10.8831	2.81237	3.46525	2.35493	2.35493	2.93152	2.9059	4.48768	2.8046	3.01465	0.691487	4.59743	2.53548	3.49382
36	Radius Ratio	4.26147	3.23018	2.34875	2.24004	2.17598	2.22938	2.0853	2.99741	2.69606	0.757485	4.5834	2.17116	3.22096	0.286583	12.5938	2.84022	3.6528	2.73489	2.73489	2.81101	2.76275	4.13017	2.80059	3.05842	0.531038	4.56505	2.69043	3.4264
37	Radius Ratio	16.5446	3.43513	3.07942	2.19408	2.10341	2.4371	2.18717	3.07361	4.38181	4.9398	4.75253	0.958763	7.80486	0.669628	20.3742	3.33567	3.8122	2.55923	2.55923	2.79584	2.67007	7.90405	2.93644	3.57159	1.80283	5.1822	2.32231	4.82087
38	Radius Ratio	5.59442	3.4148	4.069	2.96673	2.18373	2.46952	2.11539	3.18363	3.24965	1.1534	5.36753	2.4504	4.0489	0.619754	12.4992	2.89066	3.59104	2.58836	2.58836	2.98046	2.75926	8.86919	3.19594	3.68291	2.12177	4.94207	2.21262	5.1532
39	Radius Ratio	3.71128	3.43569	4.43235	3.85625	2.46933	2.38994	2.38308	3.42093	3.26236	0.769177	5.62128	2.72936	3.79536	0.987928	0.179906	2.93927	3.04709	2.70369	2.70369	4.58862	2.3857	3.81957	3.86432	3.25649	0.753565	5.74614	2.73431	3.77868
40	Radius Ratio	5.76452	3.96575	6.01008	4.19255	2.90835	2.60745	3.1043	3.49784	4.00635	1.27488	6.87832	3.12292	4.88978	0.401193	12.4068	2.89227	4.1833	2.83415	2.83415	5.04054	2.78952	4.12059	3.61208	3.53833	0.844049	6.2044	2.95344	4.12321
41	Radius Ratio	8.78705	4.91762	7.31692	4.67156	3.50851	2.94812	4.41269	3.628	5.02381	2.01714	8.27617	3.62603	6.42159	0.128189	29.2469	3.5392	3.55827	2.76861	2.76861	5.1852	4.01969	5.14228	2.95375	3.74195	0.979205	6.4505	3.06341	4.42049
42	Radius Ratio	7.12085	5.04211	26.2706	7.3561	3.75022	2.59004	5.17898	5.48547	7.8493	7.60808	10.7695	2.57727	13.1213	0.187057	63.0209	4.04372	4.60937	3.376	3.376	3.52244	3.98854	6.23842	3.54831	4.08785	0.966065	6.27769	3.41841	4.75729
43	Radius Ratio	8.3046	9.50096	11.4918	16.4615	4.33053	3.14241	15.1683	4.17268	9.0716	5.07153	18.6163	5.55727	12.5859	0.986385	0.977201	2.87142	3.43036	4.43933	4.43933	5.79693	42.1626	3.75205	4.97504	8.98338	13.4373	7.77077	-0.328052	18.2948
1	Size (length)											-	-	-	-	-	-	-	-	-	-	201.052	-	-	201.052	-	301.578	-	-
2	Size (length)											-	-	-	-	-	195.747	-	-	-	-	201.063	-	-	198.405	3.75954	299.601	193.195	203.615
3	Size (length)	-	-	-	-	-	-	-	205.169	205.169	-	307.754	-	-	-	2.0162	197.307	-	-	-	-	200.999	-	204.916	201.074	3.80515	304.436	196.768	205.38
4	Size (length)	-	-	-	-	-	-	-	205.292	205.292	-	307.938	-	-	-	2.0943	197.197	-	-	-	-	201.001	-	204.913	201.037	3.85808	304.436	196.671	205.403
5	Size (length)	197.016	-	-	-	-	-	-	203.412	200.214	4.52252	302.72	193.947	206.482	0.723721	1.27714	196.973	180.173	-	-	203.534	199.097	203.257	203.008	197.674	8.97497	304.792	190.492	204.855
6	Size (length)	195.023	-	-	199.602	201.368	-	-	201.412	199.351	3.00624	302.068	196.405	202.297	0.341139	2.42605	197.193	181.796	-	181.694	203.506	197.129	199.398	201.293	194.573	9.04393	300.518	187.873	201.273
7	Size (length)	195.022	183.951	-	195.559	197.686	191.393	-	199.618	193.872	5.59113	295.732	189.398	198.345	0.984668	0.0413549	193.091	181.722	-	183.479	203.337	195.083	201.055	199.895	193.952	8.51582	300.713	187.643	200.26
8	Size (length)	191.104	180.265	-	195.646	197.35	191.24	191.075	199.202	192.269	6.23466	294.747	187.65	196.887	0.758402	0.630829	192.882	181.626	-	183.427	201.33	195.029	201.122	198.983	193.486	8.11011	300.078	187.478	199.494
9	Size (length)	191.054	181.064	191.253	195.115	197.002	193.23	189.085	195.672	191.684	5.04928	292.882	188.186	195.183	0.794573	0.455825	190.789	181.265	-	183.486	199.267	195.002	199.123	198.99	192.56	7.62051	298.585	186.915	198.205
10	Size (length)	190.991	182.718	191.18	197.123	197.437	189.199	187.015	191.975	190.955	4.89327	289.893	187.564	194.346	0.709393	0.628452	188.817	181.234	-	179.309	198.918	193.008	195.191	191.831	189.758	7.19959	291.15	184.425	195.092
11	Size (length)	189.059	179.877	191.134	193.125	193.555	189.193	187.018	191.648	189.326	4.40269	288.026	186.275	192.377	0.824509	0.339221	187.124	181.168	-	179.239	197.057	193.017	191.636	191.554	188.685	6.50615	288.49	183.865	193.505
12	Size (length)	188.984	179.133	191.061	189.194	195.288	187.134	185.114	191.34	188.406	4.81686	286.696	185.068	191.744	0.723493	0.582258	183.072	179.194	-	179.105	194.704	189.037	194.962	191.111	187.312	6.85314	289.361	182.235	192.389
13	Size (length)	187.024	176.991	189.042	185.703	191.328	185.147	181.162	191.403	185.975	4.97518	284.42	182.528	189.423	0.926175	0.142742	181.209	179.066	-	179.024	193.157	187.082	191.305	189.125	185.71	5.90765	285.322	181.333	190.086
14	Size (length)	185.016	174.703	188.995	187.172	189.399	183.064	181.036	190.79	185.022	5.3322	283.644	181.327	188.717	0.964593	0.067618	179.916	179.039	-	179.023	191.033	186.987	189.151	189.129	184.897	5.34898	283.71	180.934	188.859
15	Size (length)	181.08	174.792	187.026	185.188	189.124	181.074	179.141	190.833	183.532	5.44119	281.326	179.762	187.303	0.649111	0.749951	176.993	175.106	-	179.014	193.003	185.013	182.994	183.003	182.161	5.96492	276.012	177.742	186.58
16	Size (length)	181.015	174.7	191.045	185.137	185.42	179.022	179.354	187.088	182.848	5.25932	278.755	179.203	186.492	0.3782	1.29797	175.103	174.995	187.025	174.99	187.084	181.088	180.629	183.003	180.49	5.10385	276.013	176.953	184.026
17	Size (length)	179.053	172.739	185.128	181.165	183.194	175.981	175.318	183.973	179.569	4.53302	275.083	176.428	182.71	0.452067	1.05261	171.834	173.037	185.029	173.108	185.001	177.175	177.144	179.182	177.689	5.16903	270.955	174.107	181.271
18	Size (length)	175.011	170.813	183.155	179.219	182.97	175.011	171.355	180.999	177.316	4.95264	272.237	173.885	180.748	0.496374	0.903881	169.769	173.121	181.065	171.498	181.003	177.113	175.129	177.07	175.721	4.15042	267.128	172.845	178.597
19	Size (length)	171.111	170.806	181.233	179.181	183.01	173.05	167.282	179.014	175.586	5.7315	269.541	171.614	179.557	0.698656	0.544657	171.46	171.195	179.108	171.244	180.967	175.006	174.999	173.078	174.632	3.70731	264.047	172.063	177.201
20	Size (length)	171.116	171.143	179.26	175.132	179.07	169.027	167.138	176.945	173.604	4.63467	266.214	170.392	176.816	0.677134	0.554334	170.177	171.026	177.087	170.51	181.003	171	173.101	167.25	172.644	4.3895	261.146	169.603	175.686
21	Size (length)	169.03	170.022	180.064	171.007	177.067	164.972	165.165	173.026	171.294	5.31296	261.054	167.612	174.976	0.628543	0.692651	168.214	165.271	175.102	169.115	177.262	167.122	171.456	167.351	170.112	4.18188	258.551	167.214	173.01
22	Size (length)	167.113	168.042	173.251	167.041	174.98	161.024	163.345	169.385	168.023	4.63307	255.527	164.812	171.233	0.749137	0.459491	161.007	163.191	171.186	169.119	175.323	164.98	169.479	163.733	167.252	4.81225	254.859	163.918	170.587
23	Size (length)	167.073	168.06	171.289	167.145	170.885	159.002	163.085	167.155	166.712	4.02298	253.149	163.924	169.499	0.332774	1.24718	159.093	161.025	167.182	167.255	171.189	162.968	167.474	160.976	164.645	4.21341	250.965	161.726	167.565
24	Size (length)	165.073	164.123	171.211	161.083	167.221	156.983	159.232	170.068	164.374	5.06706	251.899	160.863	167.886	0.388972	1.34103	153.172	161.02	163.134	168.086	167.075	159.152	164.845	160.993	162.185	4.77975	248.104	158.873	165.497
25	Size (length)	157.911	156.365	165.345	158.995	165.269	153.003	159.121	168.14	160.519	5.19277	247.932	156.92	164.117	0.344039	1.62589	150.962	157.026	159.023	161.116	167.012	152.81	161.812	153.678	157.93	5.3794	241.935	154.202	161.658
26	Size (length)	153.345	154.55	165.237	158.982	161.328	150.949	157.177	159.373	157.618	4.61521	239.792	154.42	160.816	0.27943	1.84085	148.946	155.028	155.029	161.138	162.906	148.692	157.176	149.025	154.743	5.56157	237.25	150.889	158.597
27	Size (length)	147.535	149.561	161.304	157.206	155.707	147.003	153.255	155.667	153.405	5.03562	234.122	149.915	156.894	0.235003	2.63407	142.901	149.099	149.18	167.093	148.786	143.283	147.949	147.041	149.417	7.56768	223.679	144.173	154.661
28	Size (length)	146.575	147.569	157.33	149.445	151.534	137.048	139.477	155.59	148.071	7.11154	228.822	143.143	152.999	0.522359	1.31553	142.336	147.417	147.232	155.003	147.153	140.469	144.494	144.981	146.136	4.36016	220.917	143.114	149.157
29	Size (length)	144.296	147.411	152.876	145.406	146.618	136.996	135.695	146.757	144.507	5.64315	220.381	140.596	148.417	0.597123	1.04994	137.078	147.372	139.849	152.981	144.653	136.998	140.258	144.79	142.998	5.51898	218.154	139.173	146.822
30	Size (length)	142.435	145.272	147.386	141.224	144.253	132.817	133.358	143.302	141.256	5.37014	216.762	137.535	144.977	0.055017	4.36725	132.998	132.269	134.244	147.985	133.361	126.687	135.867	138.34	135.219	6.14065	204.728	130.964	139.474
31	Size (length)	138.342	143.573	141.475	135.447	141.117	128.989	129.718	139.249	137.239	5.42741	211.809	133.478	141	0.0918911	3.91803	127.21	128.284	130.438	146.206	131.905	126.711	132.61	132.355	131.965	6.20461	198.628	127.665	136.264
32	Size (length)	131.979	137.129	137.444	134.984	136.576	118.946	123.592	136.33	132.122	7.02576	205.071	127.254	136.991	0.0529351	4.79308	123.987	123.673	128.246	130.11	124.661	117.639	128.043	131.144	125.938	4.37065	193.068	122.909	128.967
33	Size (length)	126.396	135.102	133.438	127.591	130.118	114.966	115.708	131.832	126.894	7.68239	198.351	121.57	132.217	0.162823	3.70374	121.61	123.685	126.126	125.022	118.566	114.527	128.162	120.539	122.28	4.41211	187.947	119.222	125.337
34	Size (length)	122.35	126.24	131.309	121.498	126.611	112.947	111.908	125.104	122.246	6.75307	189.5	117.566	126.925	0.0801459	4.176	117.674	115.974	117.684	122.798	112.438	114.132	120.179	117.084	117.245	3.25695	177.461	114.988	119.502
35	Size (length)	116.655	117.308	133.331	117.516	121.668	103.444	108.018	120.471	117.301	8.9819	181.156	111.077	123.525	0.238054	3.69771	112.074	112.948	114.271	120.481	109.098	108.718	115.785	110.967	113.043	3.85212	171.975	110.373	115.712
36	Size (length)	109.367	109.244	119.011	113.524	112.21	91.5183	99.696	117.957	109.066	9.28559	171.949	102.631	115.5	0.247725	3.8207	105.718	104.01	107.736	107.697	101.115	102.421	104.738	106.381	104.977	2.38972	160.065	103.321	106.633
37	Size (length)	104.377	103.256	115.049	102.551	107.932	88.022	97.3408	112.738	103.908	8.58803	163.701	97.9572	109.859	0.16525	4.61268	101.796	99.9689	100.441	103.984	95.2429	97.4794	96.935	97.9405	99.2234	2.85573	151.169	97.2445	101.202
38	Size (length)	98.1523	95.5228	105.624	102.049	100.248	79.2819	87.8193	104.02	96.5896	8.94483	153.813	90.3912	102.788	0.0646989	7.06921	85.895	89.6129	92.6359	89.0464	88.2513	88.9311	92.0217	93.5621	89.9946	2.55887	138.263	88.2214	91.7677
39	Size (length)	94.1857	83.0995	98.3192	87.6538	94.4031	72.4958	68.2299	95.1436	86.6913	11.2024	141.882	78.9286	94.454	0.301079	5.54835	80.4624	71.8772	86.6129	84.7185	85.9737	77.5241	83.0593	85.8617	82.0112	5.1459	128.835	78.4453	85.5771
40	Size (length)	81.4837	77.0048	93.4458	79.2145	79.047	64.6193	62.6924	78.9056	77.0516	9.71938	119.673	70.3166	83.7867	0.706434	2.03735	69.9	67.6311	77.4302	86.1201	72.5483	72.4235	78.0142	79.9139	75.4977	6.02106	117.734	71.3254	79.67
41	Size (length)	75.5376	69.1464	84.1622	74.0404	74.0542	57.5382	56.2882	68.1829	69.8688	9.34418	111.638	63.3937	76.3438	0.0725874	11.0061	63.2215	52.1742	66.8739	61.3975	61.9414	62.7817	69.5801	62.6699	62.58	5.04246	96.2019	59.0859	66.0742
42	Size (length)	63.8691	55.0786	67.0839	63.5577	66.5127	40.8452	49.0625	55.9748	57.748	9.30905	96.795	51.2973	64.1988	0.375165	7.56808	53.1201	43.1893	62.3411	59.4799	38.076	52.4743	64.1655	55.4497	53.537	9.07802	90.2928	47.2463	59.8276
43	Size (length)	41.5291	32.8084	25.954	52.9745	45.1117	27.7459	30.8508	35.5159	36.5613	9.29818	63.6371	30.1181	43.0045	0.372717	11.3863	25.1794	23.3737	45.3573	32.9508	28.9378	27.5539	38.5382	39.0893	32.6225	7.73955	58.0139	27.2594	37.9857
1	Size (width)											-	-	-	-	-	-	-	-	-	-	87.1742	-	-	87.1742	-	130.761	-	-
2	Size (width)											-	-	-	-	-	83.0715	-	-	-	-	87.1898	-	-	85.1306	2.91207	129.24	81.0948	89.1665
3	Size (width)	-	-	-	-	-	-	-	89.5597	89.5597	-	134.34	-	-	-	2.30575	83.2937	-	-	-	-	87.2847	-	91.9764	87.5183	4.34606	134.446	82.6003	92.4362
4	Size (width)	-	-	-	-	-	-	-	89.9656	89.9656	-	134.948	-	-	-	2.20313	83.8288	-	-	-	-	87.2431	-	92.9434	88.0051	4.60487	135.14	82.7943	93.2159
5	Size (width)	83.221	-	-	-	-	-	-	90.8807	87.0508	5.41625	133.449	79.5444	94.5572	0.474771	3.44026	84.5896	97.533	-	-	91.4642	87.2113	86.8478	92.9421	90.098	4.78485	138.859	86.2694	93.9266
6	Size (width)	83.5278	-	-	97.9248	98.7117	-	-	90.9296	92.7735	7.08708	147.182	85.8283	99.7187	0.671282	1.7934	85.1034	96.8666	-	98.3253	92.8508	85.4152	87.1893	92.1208	91.1245	5.3717	142.288	87.1452	95.1038
7	Size (width)	85.1844	87.5478	-	96.234	98.7352	89.7811	-	92.6099	91.6821	5.18174	142.992	87.5359	95.8282	0.85636	0.578272	85.2578	96.4279	-	97.8212	92.5936	85.3136	88.0498	92.61	91.1534	5.08216	141.778	87.3886	94.9183
8	Size (width)	85.2207	87.5018	-	96.2498	99.8708	89.7529	98.1437	92.8416	92.7973	5.55665	145.795	88.681	96.9137	0.69796	1.14795	86.82	96.1884	-	97.6324	92.4451	87.0635	88.6891	93.3286	91.7381	4.33807	142.138	88.5245	94.9518
9	Size (width)	83.5559	87.0299	99.1546	96.0527	99.6411	91.1035	98.1213	94.3865	93.6307	5.91246	147.569	89.5336	97.7277	0.485723	2.143	85.4604	95.8406	-	97.257	93.4075	87.0303	88.5457	93.9767	91.6455	4.59691	142.363	88.2401	95.0508
10	Size (width)	83.6649	86.9571	97.5143	95.8924	99.4717	90.9548	96.2413	94.6536	93.1687	5.49655	144.839	89.3599	96.9776	0.545967	1.77819	85.4408	95.6514	-	97.1063	95.3201	87.0624	88.4531	91.6522	91.5266	4.63619	143.229	88.0922	94.9611
11	Size (width)	83.4618	87.4557	95.4749	94.336	99.2893	91.2585	96.2906	93.4797	92.6308	5.10158	143.518	89.0957	96.166	0.63697	1.26795	85.6898	95.2934	-	95.5601	95.3816	87.0582	90.6029	90.6598	91.4637	4.10145	143.006	88.4254	94.502
12	Size (width)	81.389	88.1056	95.3499	93.9049	98.9975	91.1132	96.3143	93.4713	92.3307	5.50668	143.387	88.5148	96.1466	0.802748	0.692512	85.1457	95.0371	-	95.326	95.5849	89.0303	90.9959	90.7347	91.6935	3.89209	142.772	88.8103	94.5768
13	Size (width)	84.0058	87.6573	95.3005	93.7998	97.5266	89.4286	92.2016	94.0063	91.7408	4.43336	141.495	88.6687	94.8129	0.77504	0.656231	85.0219	95.0272	-	93.4252	93.4168	89.0576	91.429	90.6074	91.1407	3.35785	140.131	88.6533	93.6282
14	Size (width)	84.0323	88.7053	95.0783	93.7281	97.6005	89.2371	92.2125	94.9523	91.9433	4.384	142.476	88.9054	94.9812	0.520179	1.44084	85.1469	91.2314	-	94.7101	93.2195	88.9728	91.3042	89.8111	90.628	3.09974	138.393	88.3317	92.9243
15	Size (width)	85.9117	89.6128	93.1057	93.4963	96.0472	89.1814	91.9653	94.9342	91.7818	3.35476	140.784	89.4571	94.1065	0.429611	1.6151	85.2625	91.1067	-	96.1764	93.0262	87.0862	90.0898	89.4315	90.3113	3.63129	138.1	87.6213	93.0014
16	Size (width)	82.974	89.431	91.3219	93.1535	95.3413	90.9977	90.6429	93.3576	90.9025	3.70475	139.807	88.3353	93.4697	0.839755	0.382849	86.4746	89.1225	95.1084	93.4355	93.1126	87.8832	89.8747	89.4296	90.5551	3.00335	139.79	88.474	92.6363
17	Size (width)	83.089	89.3832	91.3704	93.0383	93.5155	92.9043	90.6064	91.2118	90.6398	3.35102	139.407	88.3178	92.9619	0.516355	1.16079	85.9404	89.0783	93.0816	93.4988	91.0024	85.544	89.451	89.1538	89.5938	2.91856	137.283	87.5714	91.6162
18	Size (width)	82.0213	88.6099	89.438	89.5334	91.4103	90.0247	90.6389	91.0458	89.0903	2.99993	136.111	87.0115	91.1691	0.545727	1.03585	84.2245	87.2649	91.2562	89.7936	91.0053	83.5258	89.2614	89.0459	88.1722	2.93044	135.145	86.1415	90.2028
19	Size (width)	80.0512	87.3021	89.5025	89.1187	91.1055	89.032	87.391	91.165	88.0835	3.55007	134.855	85.6235	90.5435	0.90506	0.232591	84.0223	87.1734	93.1496	87.4915	91.1488	84.0255	87.0389	88.9808	87.8788	3.17944	134.284	85.6756	90.082
20	Size (width)	80.0643	87.1303	89.2692	87.3138	91.0257	87.093	85.1523	91.1947	87.2804	3.58498	134.563	84.7962	89.7646	0.787631	0.485261	83.5677	85.2248	91.1455	85.7049	89.2044	85.1221	87.7548	87.1391	86.8579	2.46716	132.176	85.1483	88.5675
21	Size (width)	79.0757	85.2445	87.2413	87.039	89.1319	86.2842	83.6526	94.162	86.4789	4.3313	131.571	83.4775	89.4803	0.703774	0.764448	83.2489	83.315	87.3698	85.2726	89.173	85.197	87.442	85.5444	85.8203	2.06757	131.082	84.3876	87.2531
22	Size (width)	78.0903	83.1218	85.4923	87.0712	89.2125	84.2288	83.2743	92.4041	85.3619	4.32427	131.41	82.3654	88.3584	0.452668	1.62299	81.0323	81.4545	87.2206	81.769	85.9409	82.8218	87.2166	84.4455	83.9877	2.57281	129.39	82.2048	85.7705
23	Size (width)	76.9377	83.5033	85.4413	85.3323	87.4979	82.2885	81.2687	89.0688	83.9173	3.82169	128.933	81.2691	86.5656	0.644624	0.950886	79.3149	79.5956	87.1103	81.6009	85.8194	82.6872	85.0146	83.8423	83.1231	2.84644	127.824	81.1507	85.0956
24	Size (width)	76.887	83.6951	85.1407	83.4907	85.4305	83.2017	81.29	87.5214	83.3321	3.1872	127.82	81.1236	85.5407	0.46974	1.44734	79.6005	77.1105	85.1685	79.5604	86.1642	80.9972	84.712	83.7644	82.1347	3.25849	127.239	79.8767	84.3927
25	Size (width)	77.1796	83.5172	83.267	83.3323	85.1948	81.1967	77.4629	87.6885	82.3549	3.61953	125.905	79.8467	84.863	0.335158	2.13633	79.4493	75.1012	84.9627	77.5796	84.4281	80.6334	82.6126	80.1459	80.6141	3.3515	124.6	78.2917	82.9365
26	Size (width)	74.2654	78.6526	83.1591	81.5856	85.0523	80.2132	77.3395	84.2257	80.5617	3.68736	125.139	78.0065	83.1169	0.56079	1.60431	75.9124	71.4368	84.818	76.0198	86.0587	80.3147	80.9186	78.7571	79.2795	4.84229	122.84	75.924	82.635
27	Size (width)	74.7359	76.2645	80.4841	81.6226	84.0565	80.1904	77.1385	79.4598	79.244	3.04564	121.153	77.1336	81.3545	0.283294	2.64859	73.6791	71.1836	81.6572	73.4052	83.1837	77.0977	80.2526	76.9219	77.1726	4.27728	120.906	74.2087	80.1366
28	Size (width)	74.1607	75.8004	79.3059	78.9259	82.8762	74.2107	76.9921	79.0455	77.6647	2.96376	118.666	75.6109	79.7184	0.195029	3.42951	71.7946	68.4153	78.2371	71.0903	82.3378	75.2433	78.5309	74.7193	75.0461	4.56428	117.466	71.8832	78.2089
29	Size (width)	70.0475	72.0957	74.343	77.0583	80.9877	74.3301	73.5958	76.5004	74.8698	3.3385	114.96	72.5564	77.1832	0.646985	1.26738	71.3414	67.8936	77.1513	68.8624	78.6321	79.5337	76.8797	71.1211	73.9269	4.61827	116.282	70.7267	77.1271
30	Size (width)	72.2693	69.3241	73.2785	73.8753	78.2831	72.365	71.657	75.1956	73.281	2.65108	111.308	71.4439	75.1181	0.154761	4.36883	67.1541	62.0135	76.8935	66.8632	73.467	70.3884	76.8295	67.5742	70.1479	5.26126	111.461	66.5021	73.7937
31	Size (width)	64.3811	68.124	71.5627	73.3439	77.1169	72.3467	71.6839	72.3488	71.3635	3.74837	108.896	68.7661	73.9609	0.0591081	6.45383	65.8223	60.0217	73.0035	64.7357	73.1279	63.9925	70.9902	63.5207	66.9018	4.86678	107.24	63.5294	70.2742
32	Size (width)	61.8471	57.0728	69.6915	71.5547	75.056	65.7833	67.5571	69.5822	67.2681	5.68048	105.236	63.3318	71.2044	0.132903	6.4905	63.9531	55.4089	70.177	59.9174	66.0067	61.3734	67.9326	59.5453	63.0393	4.89144	99.7323	59.6498	66.4288
33	Size (width)	60.0152	53.1012	67.4138	69.4531	73.5442	63.0079	65.0688	64.8242	64.5536	6.18175	101.885	60.2699	68.8372	0.0562633	9.47524	56.0497	53.8694	67.3605	55.5834	63.8471	56.1176	61.9837	54.8977	58.7136	4.9782	93.6744	55.264	62.1633
34	Size (width)	58.8497	52.6809	66.1146	66.8006	73.4138	59.3709	63.6425	63.1132	62.9983	6.20941	99.4291	58.6954	67.3011	0.0141149	12.7958	52.6295	51.7378	65.3497	53.4449	55.2537	54.6583	57.8736	52.4273	55.4219	4.46301	83.863	52.3292	58.5145
35	Size (width)	49.6066	47.5148	64.2004	65.3696	68.7652	55.2348	62.3813	58.9849	59.0072	7.64134	96.739	53.7121	64.3023	0.0744657	10.8684	51.0643	48.8224	63.42	50.6165	54.2156	51.4062	53.8295	50.0222	52.9246	4.6134	80.889	49.7277	56.1214
36	Size (width)	44.7573	45.7217	61.3678	63.3803	67.2879	54.2383	57.9641	50.7306	55.681	8.25185	92.8064	49.9629	61.3991	0.0739239	12.9453	47.2533	48.2171	61.7346	48.8435	48.2597	48.1681	43.3869	45.4259	48.9111	5.49436	72.6085	45.1038	52.7185
37	Size (width)	40.8842	39.511	60.4038	58.6932	65.8088	49.0284	55.5059	46.756	52.0739	9.51855	88.6813	45.478	58.6698	0.0764816	14.8709	42.3036	42.0734	55.0594	46.4356	45.2494	45.8483	38.8474	43.1109	44.866	4.79805	68.9927	41.5412	48.1908
38	Size (width)	38.6359	39.0128	56.3072	56.1153	65.4473	47.1667	53.648	41.268	49.7001	9.72861	84.2449	42.9587	56.4416	0.0334528	19.7505	39.2098	34.8735	49.0574	43.7697	40.1265	42.8925	36.1891	40.0123	40.7664	4.49382	64.6677	37.6524	43.8804
39	Size (width)	36.2005	33.419	51.8029	50.6154	58.3347	44.3846	50.1593	36.112	45.1285	9.0478	76.3685	38.8589	51.3982	0.0288039	20.7271	35.1082	33.1269	45.3829	37.9123	34.9001	37.4656	35.1864	34.1421	36.6531	3.86938	56.3659	33.9718	39.3344
40	Size (width)	33.6282	29.0261	48.7127	30.5713	53.5912	37.5543	50.1995	32.8132	39.5121	9.78568	73.6267	32.7311	46.2931	0.0778165	20.4871	31.6921	28.338	42.5023	30.82	28.3435	35.8865	29.1488	30.6235	32.1693	4.83241	49.1111	28.8207	35.518
41	Size (width)	28.1566	26.6647	39.5344	25.9108	53.7136	32.8301	42.9344	26.1875	34.4915	10.092	60.5766	27.4983	41.4848	0.129687	19.8687	27.1203	27.6741	36.5716	30.5631	22.166	29.7716	25.1793	27.0162	28.2578	4.25086	44.9542	25.3121	31.2034
42	Size (width)	23.9219	18.3394	21.202	21.9034	30.1324	27.5022	24.9873	22.5435	23.8165	3.72195	38.424	21.2374	26.3956	0.40481	7.10658	23.0191	16.3929	28.4044	21.3938	17.2127	24.2922	23.7234	23.0179	22.182	3.88727	35.7984	19.4883	24.8757
43	Size (width)	16.5507	16.852	8.50931	16.0369	19.6983	18.9152	14.7117	17.2115	16.0607	3.43126	26.4562	13.683	18.4384	0.555198	6.07998	20.9699	15.1587	18.685	19.5666	11.2382	19.71	15.7913	15.4228	17.0678	3.23002	29.4037	14.8296	19.3061

## Sheet: HR slice
Slice	Parameter	KNOCK OUT													PVALUE	%Diff	WILD TYPE
		111	112	113	114	121	122	123	124	Average	SD	1.5*3Q	95%CI-	95%CI+		>15%	211	212	213	214	221	222	223	224	Average	SD	1.5*3Q	95%CI-	95%CI+	Sig Area													Right Hind - Average per Slice #
1	Area	-	15268	-	-	-	-	-	-	15268	-	22902	-	-	-	-											-	-	-
2	Area	-	15356	-	-	-	-	-	-	15356	-	23034	-	-	-	3.70702	-	15936	-	-	-	-	-	-	15936	-	23904	-	-
3	Area	-	15420	-	-	-	-	-	-	15420	-	23130	-	-	-	7.27548	-	15827	-	12848	-	-	-	-	14337.5	2106.47	22623.4	11418.1	17256.9
4	Area	-	15480	-	-	-	-	-	-	15480	-	23220	-	-	-	8.6851	-	15695	-	12688	-	-	-	-	14191.5	2126.27	22414.9	11244.7	17138.3
5	Area	-	15388	11448	15480	-	-	-	14192	14127	1879.89	23116.5	12284.7	15969.3	0.493223	7.46397	-	15522	-	12588	10612	13720	-	-	13110.5	2057.7	21255.8	11094	15127
6	Area	-	15300	11396	15388	-	-	-	14156	14060	1862.55	22983	12234.7	15885.3	0.462631	7.96125	-	15418	-	12356	10624	13536	-	-	12983.5	2016.02	21009.8	11007.8	14959.2
7	Area	-	15064	11460	15300	11544	-	-	14211	13515.8	1882.68	22596	11865.6	15166	0.647312	4.62944	-	15205	-	12108	10696	13608	-	-	12904.2	1940.71	21010.9	11002.4	14806.1
8	Area	-	14996	11456	15064	11528	-	-	14128	13434.4	1811.33	22494	11846.7	15022.1	0.527755	5.02005	12294	14969	-	11760	10672	13420	-	13544	12776.5	1516.92	20269.5	11562.7	13990.3
9	Area	-	14744	11435	14996	11620	10392	-	14114	12883.5	1966.74	21879.8	11309.8	14457.2	0.803477	2.0149	12355	14680	-	11404	10596	13288	-	13436	12626.5	1483.3	20098.5	11439.6	13813.4
10	Area	9976	14746	11424	14744	11696	10372	-	14210	12452.6	2069.28	21715.5	10919.7	13985.5	0.984584	0.159908	12237	14297	-	10920	10716	13140	-	13525	12472.5	1444.52	20143.1	11316.7	13628.3
11	Area	10017	14308	11568	14204	11764	10380	-	14121	12337.4	1856.75	21243.8	10962	13712.9	0.942757	0.572487	12258	14005	-	10092	10764	13056	-	13427	12267	1547.8	20001.4	11028.5	13505.5
12	Area	10160	14100	11751	14308	11804	10336	-	14146	12372.1	1808.67	21184.5	11032.3	13712	0.800734	1.99437	12220	13665	-	9864	10628	13004	-	13386	12127.8	1555.41	19935.8	10883.3	13372.4
13	Area	10437	13824	11788	14100	11760	10400	-	14032	12334.4	1642.59	20892	11117.6	13551.3	0.804005	1.56927	12167	13373	13764	9864	10748	12788	12272	12163	12142.4	1293.61	19401.4	11246	13038.8
14	Area	10296	13644	11728	13824	11660	10444	-	13904	12214.3	1573.1	20601	11048.9	13379.6	0.860257	1.07239	12111	13117	13596	9696	11024	12780	12272	12076	12084	1236.35	19296.4	11227.3	12940.7
15	Area	10303	13248	11668	13644	11452	10412	13191	13704	12202.8	1417.52	20020.5	11220.5	13185	0.815734	1.30634	12134	13180	13489	9596	10995	12608	12248	12105	12044.4	1244.6	19126.5	11181.9	12906.8
16	Area	10221	13000	11632	13248	11408	10264	13065	13456	12036.8	1334.45	19666.1	11112	12961.5	0.869587	0.865674	11918	12979	13229	9680	10980	12436	12053	12189	11933	1139.62	18857.6	11143.3	12722.7
17	Area	9911	12608	11417	13000	11396	10184	12810	13219	11818.1	1288.05	19286.2	10925.6	12710.7	0.894416	0.658883	11849	12820	13020	9880	11080	12280	12100	12141	11896.2	1007.02	18622.5	11198.4	12594.1
18	Area	9758	12256	10508	12608	10688	9962	12650	13016	11430.8	1332.29	18927.8	10507.5	12354	0.51404	3.22662	11841	12496	12688	10008	11164	12070	12089	12089	11805.6	856.078	18286.1	11212.4	12398.8
19	Area	9662	11856	10340	12256	10720	9946	12532	12771	11260.4	1234.42	18487.5	10405	12115.8	0.417268	3.68835	11682	12070	12452	10096	11273	11887	12067	11941	11683.5	725.4	18101.6	11180.8	12186.2
20	Area	10275	11572	10300	11856	10628	9825	12368	12532	11169.5	1040.82	17976	10448.3	11890.7	0.527515	2.56854	11167	11764	12228	9852	11442	11554	11972	11702	11460.1	725.418	17724	10957.4	11962.8
21	Area	10158	11104	10224	11572	10376	9779	12116	12224	10944.1	944.761	17562	10289.5	11598.8	0.561947	2.32216	10919	11372	11936	9464	11285	11255	11901	11478	11201.2	778.539	17375.6	10661.8	11740.7
22	Area	9060	10700	10132	11104	10248	9626	11914	11980	10595.5	1039.1	16959.8	9875.46	11315.5	0.542433	2.66676	10663	11027	11568	9172	11072	10932	11731	10890	10881.9	776.728	16794	10343.6	11420.1
23	Area	9932	10316	9860	10700	10106	9441	11598	11671	10453	814.333	16386.8	9888.71	11017.3	0.796146	1.0196	10319	10660	11172	8760	10748	10632	11502	10688	10560.1	813.01	16281	9996.75	11123.5
24	Area	9788	10092	9632	10316	9727	9260	11277	11412	10188	779.426	15834.4	9647.9	10728.1	0.983966	0.0833967	10000	10081	10872	8244	10382	10292	11162	10539	10196.5	879.41	15933.4	9587.11	10805.9
25	Area	9459	9664	9517	10092	9435	8996	11027	10871	9882.62	724.838	15430.1	9380.35	10384.9	0.97744	0.136697	10994	9645	10548	7660	10065	8964	10875	10202	9869.12	1110.78	15944.6	9099.41	10638.8
26	Area	9169	9336	9279	9664	9095	8736	10668	10440	9548.38	674.962	14787	9080.66	10016.1	0.884522	0.687023	10464	9172	10260	7424	9500	8644	10441	9959	9483	1052.27	15457.9	8753.83	10212.2
27	Area	8794	8816	8999	9336	8728	8384	10501	9998	9194.5	716.04	14252.2	8698.32	9690.68	0.824258	1.1018	10030	8637	9912	7020	8952	8544	9999	9656	9093.75	1036	14900.6	8375.85	9811.65
28	Area	7876	8484	8606	8816	8432	7976	10156	9565	8738.88	774.596	13504.9	8202.12	9275.63	0.82381	1.19142	9576	8081	9480	6636	8446	8095	9611	9158	8635.38	1032.05	14256	7920.22	9350.53
29	Area	7584	8016	8212	8484	7941	7541	9920	9162	8357.5	817.738	12980.2	7790.85	8924.15	0.682336	2.35618	9193	7610	9048	6236	7958	7538	9173	8547	8162.88	1032.57	13618.9	7447.35	8878.4
30	Area	7353	7724	7659	8016	7447	7185	9640	8644	7958.5	816.955	12259.5	7392.39	8524.61	0.601376	3.07638	8665	7213	8584	5856	7600	7132	8671	8018	7717.38	980.114	12906.4	7038.2	8396.55
31	Area	7564	7172	7101	7724	6764	6819	9325	8151	7577.5	847.929	11746.1	6989.93	8165.07	0.518719	3.96524	8242	6798	8096	5520	7169	6736	8149	7553	7282.88	930.369	12163.9	6638.17	7927.58
32	Area	7158	6756	6436	7172	6136	6336	9024	7548	7070.75	923.998	10899	6430.46	7711.04	0.58958	3.6433	7797	6426	7644	5268	6757	5908	7638	7104	6817.75	908.916	11459.2	6187.91	7447.59
33	Area	6643	6216	5992	6756	5448	5872	8616	6864	6550.88	964.738	10174.5	5882.36	7219.39	0.626585	3.57569	7403	5896	7088	5068	6180	5224	7144	6563	6320.75	883.89	10653	5708.26	6933.24
34	Area	6074	6768	5328	6216	4880	5352	8300	6257	6146.88	1065.79	9577.12	5408.34	6885.41	0.496832	5.48446	6928	5448	6540	4852	5649	4708	6357	6068	5818.75	796.162	9604.12	5267.05	6370.45
35	Area	5414	5328	4616	5748	3996	4844	7884	5604	5429.25	1148.07	8460	4633.69	6224.81	0.812386	2.162	6508	4895	5984	4636	5164	4298	5652	5368	5313.12	725.228	8602.5	4810.58	5815.67
36	Area	4752	4748	4092	5096	3552	4408	7412	5012	4884	1141.18	7549.5	4093.21	5674.79	0.805376	2.40365	5745	4453	5456	4300	4484	3802	5008	4896	4768	636.275	7680	4327.09	5208.91
37	Area	4148	4356	3524	4568	2820	3976	6832	4484	4338.5	1160.58	6757.5	3534.27	5142.73	0.853657	2.01385	5229	3854	4880	3912	4024	3392	4340	4385	4252	590.391	6763.12	3842.89	4661.11
38	Area	3476	3794	2976	4160	4404	3556	6292	4120	4097.25	995.959	6331.5	3407.1	4787.4	0.340625	10.3547	4695	3316	4288	3416	3500	2816	3644	3876	3693.88	587.871	5968.5	3286.51	4101.24
39	Area	2888	3292	2576	3632	3780	3060	5824	3516	3571	994.407	5503.5	2881.92	4260.08	0.372886	10.8262	4075	2831	3756	2904	3208	2392	3152	3316	3204.25	530.105	5139	2836.91	3571.59
40	Area	2312	2696	2132	3196	3072	2580	5388	3024	3050	1015.75	4654.5	2346.13	3753.87	0.455942	10.304	3317	2464	3296	2460	2668	2080	2764	2960	2751.12	428.521	4566	2454.18	3048.07
41	Area	1840	2148	1848	2552	2520	2128	4824	2532	2549	964.283	3805.5	1880.8	3217.2	0.508584	9.97786	2724	2030	2668	2084	2252	1900	2308	2488	2306.75	300.5	3799.5	2098.52	2514.98
42	Area	1504	1622	1468	2012	2084	1704	4228	2040	2082.75	900.598	3076.5	1458.68	2706.82	0.517591	11.0784	2128	1493	2140	1732	1912	1592	1928	1988	1864.12	238.057	3034.5	1699.16	2029.09
43	Area	1116	996	1148	1472	1596	1184	3648	1532	1586.5	861.088	2322	989.808	2183.19	0.67541	8.82728	1628	1135	1804	1340	1360	1288	1564	1500	1452.38	213.18	2370	1304.65	1600.1
44	Area	716	832	600	908	1044	752	2896	1004	1094	743.056	1521	579.098	1608.9	0.675015	11.401	1092	632	1352	772	800	932	1144	1084	976	235.306	1657.5	812.944	1139.06
45	Area	308	224	256	320	440	280	2112	412	544	637.828	628.5	102.016	985.984	0.78112	12.994	624	249	708	296	348	392	680	524	477.625	180.078	957	352.84	602.41
1	Axis (major)	-	199.157	-	-	-	-	-	-	199.157	-	298.736	-	-	-	-											-	-	-
2	Axis (major)	-	199.369	-	-	-	-	-	-	199.369	-	299.053	-	-	-	1.00231	-	201.377	-	-	-	-	-	-	201.377	-	302.066	-	-
3	Axis (major)	-	199.684	-	-	-	-	-	-	199.684	-	299.526	-	-	-	1.35738	-	201.018	-	192.965	-	-	-	-	196.991	5.69434	298.507	189.1	204.883
4	Axis (major)	-	200.242	-	-	-	-	-	-	200.242	-	300.363	-	-	-	1.85146	-	200.685	-	192.453	-	-	-	-	196.569	5.82072	297.94	188.502	204.636
5	Axis (major)	-	199.614	191.656	200.242	-	-	-	210.644	200.539	7.78833	304.264	192.907	208.172	0.648375	1.08192	-	200.766	-	192.4	197.642	202.716	-	-	198.381	4.50192	301.88	193.969	202.793
6	Axis (major)	-	199.488	190.819	199.614	-	-	-	209.735	199.914	7.73403	303.217	192.335	207.493	0.536748	1.45882	-	199.859	-	191.28	196.253	200.683	-	-	197.019	4.28209	300.097	192.822	201.215																			Area - Right
7	Axis (major)	-	198.529	190.307	199.488	192.555	-	-	208.924	197.96	7.25716	299.232	191.599	204.322	0.715348	0.802719	-	199.339	-	190.586	195.23	200.356	-	-	196.378	4.45184	299.39	192.015	200.741																			Axis (major) - Right
8	Axis (major)	-	198.044	190.572	198.529	191.585	-	-	207.589	197.264	6.81654	297.794	191.289	203.238	0.725946	0.746433	186.054	199.38	-	190.748	195.237	198.927	-	204.434	195.797	6.60246	298.9	190.514	201.08																			Axis (minor) - Right
9	Axis (major)	-	196.463	190.386	198.044	191.876	181.639	-	206.502	194.152	8.35388	296.473	187.467	200.836	0.869912	0.369284	185.565	198.421	-	190.715	193.2	198.104	-	203.213	194.87	6.31353	297.512	189.818	199.922																			Diameter (max) - Right
10	Axis (major)	165.35	198.126	189.531	196.463	191.232	181.427	-	204.819	189.564	12.9673	295.941	179.958	199.17	0.466155	2.28588	184.473	196.483	-	190.216	193.228	197.021	-	202.263	193.947	6.15179	295.33	189.025	198.87																			Diameter (mean) - Right
11	Axis (major)	164.561	193.108	188.682	192.913	190.208	182.01	-	203.804	187.898	12.1828	289.516	178.873	196.923	0.386351	2.6073	183.931	194.826	-	188.353	192.43	196.516	-	201.114	192.862	6.0923	294.14	187.987	197.737																			Diameter (min) - Right
12	Axis (major)	164.88	191.83	188.619	193.108	188.866	181.377	-	202.545	187.318	11.7516	288.703	178.612	196.023	0.498229	1.97601	182.027	193.583	-	187.705	189.086	194.63	-	199.306	191.056	6.0639	291.552	186.204	195.908																			Radius (max) - Right
13	Axis (major)	162.552	190.124	188.346	191.83	187.87	180.736	-	200.161	185.945	11.818	286.465	177.191	194.7	0.318314	2.54339	180.447	191.354	195.512	187.276	187.86	192.701	195.582	195.153	190.736	5.29373	292.865	187.067	194.404																			Radius (min) - Right
14	Axis (major)	161.207	189.611	187.734	190.124	186.35	179.38	-	196.978	184.483	11.5191	284.801	175.95	193.017	0.294153	2.60472	179.587	188.008	193.473	186.553	188.349	191.193	194.03	193.624	189.352	4.87725	290.266	185.972	192.732																			Radius Ratio - Right
15	Axis (major)	159.663	187.308	187.065	189.611	184.356	177.564	186.843	195.472	183.485	10.8447	281.826	175.97	191	0.284318	2.48039	179.352	186.279	191.672	186.004	188.062	188.33	192.494	192.554	188.094	4.4109	287.817	185.037	191.15																			Size (length) - Right
16	Axis (major)	158.775	186.307	186.099	187.308	183.531	175.69	186.164	192.124	182	10.4535	279.836	174.756	189.243	0.317051	2.23412	178.464	183.275	188.737	185.482	185.2	186.678	191.075	189.983	186.112	4.04613	283.573	183.308	188.915																			Size (width) - Right
17	Axis (major)	158.237	183.936	184.145	186.307	182.504	173.861	184.361	189.37	180.34	9.97094	277.271	173.43	187.249	0.365137	1.91492	177.607	181.913	186.547	184.061	181.971	183.496	188.096	186.921	183.827	3.40504	279.961	181.467	186.186
18	Axis (major)	155.314	182.272	177.038	183.936	177.054	172.074	183.103	186.987	177.222	10.0502	274.967	170.258	184.186	0.228307	2.61017	176.289	179.514	184.202	182.852	180.632	181.444	186.003	184.335	181.909	3.11579	276.353	179.75	184.068
19	Axis (major)	154.169	178.862	174.814	182.272	174.912	170.749	182.274	183.254	175.163	9.56662	273.408	168.534	181.792	0.235498	2.4863	175.496	175.205	182.131	179.102	179.011	179.439	183.552	182.647	179.573	3.11865	273.39	177.412	181.734
20	Axis (major)	163.895	177.235	172.23	178.862	172.914	168.319	180.504	181.702	174.458	6.24206	268.908	170.132	178.783	0.402661	1.27194	169.936	173.818	179.514	175.159	176.717	176.39	181.645	180.348	176.691	3.82131	269.584	174.043	179.339
21	Axis (major)	161.534	172.723	170.831	177.235	170.284	167.142	178.177	177.575	171.938	5.78882	265.98	167.926	175.949	0.489049	1.03886	167.936	170.529	176.654	169.995	172.36	174.554	179.323	178.514	173.733	4.19247	265.679	170.828	176.638
22	Axis (major)	151.833	169.213	168.413	172.723	167.619	165.185	176.465	176.009	168.433	7.81651	260.317	163.016	173.849	0.643316	0.865375	164.752	167.59	173.756	164.956	169.364	170.621	174.911	173.223	169.897	3.92994	260.034	167.173	172.62
23	Axis (major)	160.95	164.589	163.358	169.213	164.453	161.624	173.062	173.198	166.306	4.88827	255.263	162.919	169.693	0.992478	0.0131558	161.77	165.642	168.978	159.64	164.411	168.033	171.99	169.809	166.284	4.2044	253.778	163.371	169.197
24	Axis (major)	158.897	163.682	159.13	164.589	158.82	158.895	169.451	169.659	162.89	4.70539	248.707	159.63	166.151	0.990354	0.0185062	158.709	160.313	166.217	155.446	159.867	164.58	169.78	168.451	162.92	5.08495	250.164	159.397	166.444
25	Axis (major)	154.485	158.87	156.782	163.682	154.469	155.873	166.541	165.86	159.57	5.05491	246.34	156.067	163.073	0.817433	0.415727	167.741	156.95	163.29	150.352	156.388	155.908	166.765	164.484	160.235	6.19156	247.582	155.944	164.525
26	Axis (major)	152.848	155.613	154.029	158.87	151.076	152.456	162.104	162.771	156.221	4.49959	239.518	153.103	159.339	0.996356	0.00865003	164.284	152.022	159.444	146.302	150.721	151.47	163.059	162.574	156.235	6.88023	244.043	151.467	161.002
27	Axis (major)	151.069	149.786	151.704	155.613	147.602	148.013	160.96	159.801	153.069	5.15696	234.99	149.495	156.642	0.849295	0.426067	161.639	146.413	156.789	140.627	145.43	149.004	159.215	160.225	152.418	7.98961	239.201	146.881	157.954
28	Axis (major)	142.439	147.312	148.414	149.786	145.599	144.701	159.086	156.649	149.248	5.81424	227.253	145.219	153.277	0.74354	0.823263	157.376	140.097	153.845	135.185	142.389	143.916	156.398	154.991	148.025	8.58825	233.014	142.073	153.976
29	Axis (major)	141.092	140.542	145.039	147.312	142.298	141.891	157.432	153.595	146.15	6.27115	223.324	141.805	150.496	0.545626	1.69632	155.302	134.476	148.974	129.768	139.791	138.412	152.693	150.12	143.692	9.31154	226.145	137.239	150.144
30	Axis (major)	140.672	138.878	138.833	140.542	138.367	139.997	155.938	149.442	142.834	6.3806	214.297	138.412	147.255	0.536496	1.83795	151.99	129.709	146.02	125.24	137.02	136.088	149.687	146.106	140.232	9.70026	220.502	133.511	146.954
31	Axis (major)	140.977	132.801	132.917	138.878	130.053	136.721	153.236	146.555	139.017	7.78585	213.557	133.622	144.413	0.530237	2.17666	148.427	124.394	141.921	118.06	133.636	134.106	145.991	141.657	136.024	10.6034	214.408	128.676	143.372
32	Axis (major)	137.967	128.966	124.574	132.801	125.339	132.506	150.433	139.512	134.012	8.52758	207.53	128.103	139.921	0.742937	1.2508	145.014	119.074	138.795	114.152	130.761	128.843	142.371	139.761	132.346	11.2091	210.62	124.579	140.114
33	Axis (major)	133.62	121.334	122.89	128.966	117.518	129.273	147.603	134.312	129.44	9.42735	200.69	122.907	135.972	0.833281	0.881648	141.975	114.057	132.947	110.476	122.881	127.983	138.695	137.412	128.303	11.6478	206.6	120.232	136.375
34	Axis (major)	128.827	133.755	113.001	121.334	111.9	124.696	144.961	130.377	126.106	10.9411	196.832	118.525	133.688	0.705996	1.7564	138.394	108.524	127.939	106.226	118.581	125.496	130.924	135.2	123.911	11.8505	197.99	115.699	132.122
35	Axis (major)	124.344	111.62	108.037	118.764	101.964	120.466	140.639	122.895	118.591	11.8184	184.886	110.402	126.781	0.841915	1.0318	135.723	102.395	123.646	102.085	115.655	122.744	124.725	131.597	119.821	12.3888	189.665	111.236	128.406
36	Axis (major)	121.589	107.17	104.433	110.054	100.178	115.531	135.256	118.816	114.128	11.2097	179.264	106.361	121.896	0.961583	0.255918	126.691	94.5364	118.405	95.9238	110.755	118.412	119.469	126.502	113.837	12.5473	181.841	105.142	122.531
37	Axis (major)	114.629	101.473	100.376	105.575	97.7996	110.928	127.697	113.81	109.036	9.8295	171.022	102.225	115.847	0.875103	0.863922	123.26	86.7823	113.484	89.3076	106.196	113.378	113.244	119.132	108.098	13.342	172.344	98.8527	117.343
38	Axis (major)	106.063	94.7064	97.5801	98.7582	112.892	105.086	120.216	108.479	105.473	8.49579	164.374	99.5855	111.36	0.513912	3.76167	117.523	79.1773	109.604	81.2683	100.234	106.386	106.621	111.813	101.578	14.0816	165.234	91.8205	111.336
39	Axis (major)	100.507	86.4265	92.8096	92.0777	104.821	98.1805	115.326	99.7798	98.741	8.84608	152.378	92.6111	104.871	0.676666	2.59336	111.616	74.5033	103.659	73.5924	96.8077	101.784	103.212	104.53	96.213	14.2691	155.816	86.3253	106.101
40	Axis (major)	93.8341	77.5168	85.0982	85.0463	94.4884	90.9612	110.354	94.6772	91.497	9.69834	141.803	84.7766	98.2175	0.661762	2.98207	103.279	70.1179	97.0339	66.5754	85.4417	88.7006	99.2576	100.063	88.8086	13.979	149.188	79.1218	98.4954
41	Axis (major)	87.7602	71.5409	78.3539	76.7142	85.7223	81.4698	103.135	86.388	83.8856	9.52783	130.097	77.2832	90.4879	0.639358	3.34286	95.6967	63.1363	87.3956	60.7028	77.1801	82.0741	90.7707	92.0636	81.1275	13.2097	136.641	71.9738	90.2812
42	Axis (major)	80.5124	64.115	67.342	68.6171	78.496	74.9415	96.5814	76.6799	75.9106	10.1589	118.5	68.871	82.9503	0.576785	4.32918	85.8804	52.9238	78.1029	55.709	71.819	73.4053	82.4113	81.2999	72.694	12.2606	122.367	64.198	81.1899
43	Axis (major)	68.3823	54.2256	59.4089	60.9374	69.0234	61.189	89.2343	67.4517	66.2316	10.6045	102.814	58.8832	73.58	0.792731	2.19563	76.4929	47.2508	73.7632	50.2332	61.3639	67.8834	71.0661	70.2917	64.7932	10.8757	107.611	57.2568	72.3295
44	Axis (major)	52.062	43.4394	41.0644	52.4735	60.5425	48.0112	79.1446	55.1865	53.9905	11.936	84.7882	45.7195	62.2616	0.97458	0.351927	64.3766	38.6199	63.4871	35.5712	49.8027	57.7539	61.7225	62.1132	54.1809	11.531	93.685	46.1904	62.1713
45	Axis (major)	32.7668	21.5299	23.6255	25.5384	49.4787	27.1794	69.7664	31.238	35.1404	16.47	55.4172	23.7275	46.5533	0.53338	12.0458	53.8777	34.7822	46.9609	22.0747	28.6902	34.4059	49.805	46.5602	39.6446	11.2565	71.5079	31.8444	47.4448
1	Axis (minor)	-	100.951	-	-	-	-	-	-	100.951	-	151.426	-	-	-	-											-	-	-
2	Axis (minor)	-	101.143	-	-	-	-	-	-	101.143	-	151.714	-	-	-	1.23634	-	102.401	-	-	-	-	-	-	102.401	-	153.601	-	-
3	Axis (minor)	-	101.021	-	-	-	-	-	-	101.021	-	151.532	-	-	-	1.53699	-	102.075	-	96.8862	-	-	-	-	99.4805	3.66891	151.166	94.3957	104.565
4	Axis (minor)	-	100.799	-	-	-	-	-	-	100.799	-	151.198	-	-	-	1.53897	-	101.713	-	96.8052	-	-	-	-	99.2593	3.47054	150.729	94.4494	104.069
5	Axis (minor)	-	100.409	81.8365	100.799	-	-	-	89.6972	93.1853	9.14888	150.76	84.2196	102.151	0.818676	1.69373	-	101.022	-	96.5893	79.6973	89.1724	-	-	91.6203	9.33159	146.546	82.4755	100.765
6	Axis (minor)	-	99.8348	82.0505	100.409	-	-	-	89.8769	93.0428	8.77959	149.967	84.4389	101.647	0.834224	1.46382	-	100.728	-	95.9754	80.6051	89.4541	-	-	91.6907	8.71643	145.745	83.1487	100.233
7	Axis (minor)	-	98.9523	82.6164	99.8348	82.3884	-	-	90.5017	90.8587	8.45407	148.428	83.4485	98.2689	0.91009	0.706816	-	99.7575	-	94.8682	81.3028	90.0844	-	-	91.5032	7.86377	144.136	83.7969	99.2096
8	Axis (minor)	-	98.4756	82.8542	98.9523	82.5131	-	-	90.7356	90.7062	8.01783	147.713	83.6784	97.734	0.986332	0.0799689	90.2452	98.8951	-	93.5239	81.6711	89.9719	-	89.4948	90.6337	5.63592	139.056	86.1241	95.1433
9	Axis (minor)	-	97.8246	82.7084	98.4756	82.4805	78.278	-	91.1924	88.4932	8.57875	144.25	81.6289	95.3575	0.637255	2.2193	90.4993	98.1077	-	92.4042	82.1265	89.9231	-	89.8146	90.4792	5.14623	137.892	86.3614	94.597
10	Axis (minor)	82.5707	97.3952	82.7103	97.8246	82.6322	78.5009	-	92.0594	87.6705	7.9269	142.091	81.7983	93.5427	0.485006	3.01731	90.2944	97.5661	-	91.1849	82.5316	90.1249	-	90.436	90.3563	4.77402	136.496	86.5364	94.1762
11	Axis (minor)	83.4617	96.5799	83.505	96.7605	83.1448	78.3567	-	92.0887	87.6996	7.34635	141.501	82.2575	93.1418	0.466001	2.91877	90.3879	97.0283	-	90.2441	83.1446	90.237	-	90.7418	90.2973	4.39727	135.98	86.7788	93.8158
12	Axis (minor)	84.339	95.8376	83.9515	96.5799	83.4186	78.2576	-	92.3705	87.8221	7.06658	141.156	82.5872	93.057	0.457864	2.83367	90.8773	96.0909	-	89.437	83.467	90.6767	-	91.5299	90.3465	4.07297	137.05	87.0875	93.6054
13	Axis (minor)	87.226	94.8737	83.8249	95.8376	83.3673	78.5191	-	92.3403	87.9984	6.54337	140.41	83.1511	92.8457	0.682324	1.27589	90.8503	95.2203	91.5775	88.3628	84.0076	90.5323	84.6326	87.8435	89.1284	3.71707	136.548	86.5526	91.7041
14	Axis (minor)	86.384	93.7099	83.3448	94.8737	83.1648	79.1467	-	92.837	87.6373	6.16938	139.91	83.067	92.2075	0.631109	1.39989	90.9189	93.7821	91.7258	86.5215	84.4531	90.4932	85.31	87.7774	88.8727	3.33827	136.681	86.5595	91.186
15	Axis (minor)	87.0086	92.5682	83.0751	93.7099	82.6903	79.7212	92.0929	92.3846	87.9064	5.49477	138.646	84.0987	91.714	0.757828	0.81906	90.9058	93.3261	91.9292	84.6244	84.3091	90.3002	85.6959	87.9439	88.6293	3.47855	136.743	86.2189	91.0398
16	Axis (minor)	87.3245	91.3306	82.9255	92.5682	82.6889	79.7653	91.6194	92.1543	87.5471	5.11166	137.63	84.0049	91.0892	0.69492	0.988044	89.8168	92.3964	91.866	83.3591	84.9056	90.3955	85.418	89.1736	88.4164	3.40344	136.145	86.0579	90.7748
17	Axis (minor)	85.6373	90.1548	82.6271	91.3306	82.4583	79.9019	90.8065	91.6176	86.8168	4.7244	136.406	83.543	90.0905	0.433809	1.86029	89.8525	90.9394	91.7835	82.4015	85.7728	90.5224	86.5029	89.8007	88.447	3.22796	135.94	86.2101	90.6838
18	Axis (minor)	86.0907	88.4625	81.2357	90.1548	81.1154	79.5232	90.1159	91.2072	85.9882	4.71921	135.188	82.718	89.2583	0.356848	2.28977	90.1733	89.3499	90.8894	80.4561	86.04	90.3297	86.3568	90.2441	87.9799	3.56183	135.398	85.5117	90.4481
19	Axis (minor)	85.6768	87.3422	80.7324	88.4625	81.2283	79.3631	89.5076	91.0386	85.4189	4.43241	133.086	82.3475	88.4904	0.326689	2.34825	89.2746	87.9297	90.2972	79.6486	86.08	89.7894	86.7806	89.7887	87.4486	3.50092	134.683	85.0226	89.8746
20	Axis (minor)	82.8652	86.1957	80.6749	87.3422	80.8321	79.201	88.9669	89.979	84.5071	4.13628	131.623	81.6409	87.3734	0.293905	2.48956	87.1633	86.5781	89.9821	78.1658	86.9523	88.9143	86.3878	88.9563	86.6375	3.6637	133.387	84.0987	89.1763
21	Axis (minor)	82.878	85.167	80.0943	86.1957	79.9786	78.6015	88.2682	89.1278	83.7889	4.00297	130.071	81.015	86.5628	0.316801	2.41541	86.2028	85.2854	89.2422	76.7221	86.9426	87.4057	86.4758	88.4232	85.8375	3.88945	131.49	83.1423	88.5327
22	Axis (minor)	80.6494	83.7514	79.6715	85.167	80.0907	77.773	87.421	87.9979	82.8152	3.81542	128.596	80.1713	85.4591	0.252879	2.70705	85.6736	84.2227	88.1574	76.0743	86.4854	86.7129	86.639	86.7374	85.0878	3.80748	130.078	82.4494	87.7262
23	Axis (minor)	80.9633	82.6917	79.8323	83.7514	80.1047	77.408	86.5866	86.9355	82.2842	3.35406	126.69	79.96	84.6084	0.360731	2.07033	83.9412	82.4228	87.0076	75.0279	85.8859	85.3735	86.2581	86.1274	84.0056	3.91156	129.24	81.295	86.7161
24	Axis (minor)	80.6917	80.9957	80.0082	82.6917	80.0376	76.7266	85.6522	86.6014	81.6756	3.21814	125.148	79.4456	83.9057	0.595234	1.22913	82.435	80.5709	85.6224	73.2973	85.0464	84.6414	84.9456	84.9269	82.6858	4.15469	127.456	79.8068	85.5648
25	Axis (minor)	79.9351	79.5456	79.969	80.9957	79.5739	75.6792	85.1964	84.2872	80.6478	2.97801	122.728	78.5842	82.7114	0.721444	0.854806	83.8983	78.7442	83.9017	71.3107	84.2548	81.1345	84.1011	83.3756	81.3401	4.48391	125.927	78.233	84.4472
26	Axis (minor)	78.1577	78.1615	78.9295	79.5456	78.4493	74.8567	84.6469	82.4638	79.4014	2.97088	120.413	77.3427	81.4601	0.776361	0.638996	81.3597	77.2702	82.7866	71.2999	82.9813	79.3625	82.4959	81.727	79.9104	3.98567	123.853	77.1485	82.6723
27	Axis (minor)	75.548	76.7785	77.5341	78.1615	77.1152	73.7095	83.6974	80.3605	77.8631	3.04306	118.067	75.7544	79.9718	0.866002	0.367971	79.3094	75.6765	80.9056	70.4945	81.2739	77.5865	80.6721	79.2827	78.1502	3.61313	121.096	75.6464	80.6539
28	Axis (minor)	73.9855	75.0147	76.1095	76.7785	75.6954	71.6	81.7623	78.2743	76.1525	3.00693	115.729	74.0689	78.2362	0.945231	0.140083	77.8289	73.9821	78.8714	69.9649	77.9417	74.9661	78.7968	77.7222	76.2593	3.09777	117.233	74.1127	78.4059
29	Axis (minor)	72.0138	73.8089	74.464	75.0147	73.188	69.2549	80.6496	76.4446	74.3548	3.32926	113.058	72.0478	76.6618	0.905674	0.26152	75.8069	72.5904	77.8403	68.2567	74.9486	72.1632	77.1905	74.4884	74.1606	3.10463	114.229	72.0092	76.312
30	Axis (minor)	69.8117	71.9267	72.7715	73.8089	71.0124	66.4695	79.1143	74.2004	72.3894	3.67357	110.86	69.8438	74.935	0.810677	0.547049	72.8463	71.3406	75.2797	66.6936	73.1833	69.9123	74.4946	72.2056	71.9945	2.72787	110.267	70.1042	73.8848
31	Axis (minor)	69.788	69.9902	70.7568	71.9267	69.5022	64.2687	77.8494	71.7162	70.7248	3.73749	107.653	68.1349	73.3147	0.679511	0.933478	71.0044	70.1562	73.091	65.821	70.8574	67.645	71.9446	70.0213	70.0676	2.33233	106.859	68.4514	71.6838
32	Axis (minor)	67.5474	67.671	68.9839	69.9902	66.3566	61.6984	76.8734	69.9874	68.6385	4.26075	104.982	65.686	71.591	0.522882	1.77842	68.8133	69.2738	70.6336	63.9102	68.831	62.0961	69.5047	66.3662	67.4286	3.01935	103.997	65.3363	69.5209
33	Axis (minor)	64.5922	66.0004	65.8565	67.671	63.5077	58.564	74.8064	66.217	65.9019	4.53279	99.8707	62.7609	69.0429	0.5275	2.19741	66.7719	66.3898	68.3843	62.6467	67.0171	55.2169	66.9046	62.4248	64.4695	4.30693	100.399	61.485	67.454
34	Axis (minor)	61.5939	70.1125	64.0854	66.0004	60.7368	55.2323	73.3882	62.1472	64.1621	5.68261	100.543	60.2243	68.0998	0.364827	3.97152	64.1231	64.5365	65.8614	61.4993	64.1188	50.5997	63.713	58.856	61.6635	4.96374	96.3397	58.2238	65.1031
35	Axis (minor)	57.2432	61.606	59.8048	62.3838	56.8754	51.7177	71.854	59.3421	60.1034	5.79562	92.7007	56.0873	64.1195	0.586232	2.57022	61.5828	61.4437	62.5721	60.1062	60.9299	47.7923	60.4744	53.7242	58.5782	5.1346	92.2177	55.0202	62.1362
36	Axis (minor)	51.5586	57.3145	56.2596	60.0104	52.4806	49.1298	70.3739	54.9593	56.5108	6.57695	86.9828	51.9533	61.0684	0.796347	1.40103	58.1237	60.7638	59.5586	58.9045	55.6472	44.7876	56.8345	51.177	55.7246	5.31168	88.602	52.0439	59.4054
37	Axis (minor)	48.0445	55.4708	50.7997	56.1904	42.4725	46.1468	69.0164	51.4641	52.4506	8.10597	83.476	46.8336	58.0677	0.975406	0.202765	54.564	57.3585	55.7464	56.9279	52.0843	41.9524	53.1458	48.6774	52.5571	5.13307	84.0627	49.0001	56.1141
38	Axis (minor)	43.8194	51.9478	44.2509	54.5447	51.1324	43.5796	67.497	49.2286	50.7501	7.93225	78.8955	45.2534	56.2467	0.576404	3.92773	51.4543	54.1695	50.6157	54.7502	48.1948	37.4592	48.0046	45.7128	48.7951	5.52554	78.1996	44.9662	52.6241
39	Axis (minor)	38.1665	49.2029	40.2106	51.1985	47.5262	40.212	65.1798	45.5801	47.1596	8.66257	74.5527	41.1568	53.1623	0.510447	5.32696	47.0996	48.9574	46.8223	51.2719	44.7301	33.3373	43.6116	41.8704	44.7126	5.47566	71.3461	40.9182	48.5069
40	Axis (minor)	32.4005	44.9765	36.2718	48.5039	42.9594	36.6607	63.2353	41.2118	43.2775	9.59208	68.7876	36.6306	49.9243	0.652156	4.09969	41.4037	45.6022	43.9042	48.2221	42.0259	32.8686	39.3949	38.8895	41.5389	4.68761	66.493	38.2906	44.7872
41	Axis (minor)	27.6048	39.3268	33.1464	43.0999	38.1396	33.7782	60.7359	37.8259	39.2072	9.87439	60.4051	32.3647	46.0497	0.74654	3.25105	36.8234	41.7245	39.5529	44.7795	39.0916	30.9977	35.3755	35.2782	37.9529	4.27839	60.1437	34.9882	40.9176
42	Axis (minor)	24.674	33.6274	29.9083	38.4278	34.4243	29.4433	57.0445	34.3613	35.2389	9.73436	53.1378	28.4934	41.9843	0.756648	3.36197	32.0453	36.609	35.4465	40.5578	35.7328	28.5426	31.8667	31.7893	34.0737	3.73986	53.9278	31.4822	36.6653
43	Axis (minor)	21.651	25.1424	26.9965	32.4365	30.2267	25.0957	53.8403	29.3828	30.5965	9.98753	46.1688	23.6756	37.5174	0.861592	2.17247	27.5395	32.3325	31.6758	34.9184	30.8643	25.0133	29.4327	27.7349	29.9389	3.15166	47.76	27.755	32.1229
44	Axis (minor)	18.9626	26.1498	20.2816	23.9593	22.7612	20.7291	49.0214	24.0546	25.74	9.6947	36.8676	19.022	32.4579	0.728179	5.04616	22.4419	23.8789	28.1004	29.3505	22.3451	21.5879	25.1106	22.969	24.473	2.85225	38.7871	22.4966	26.4495
45	Axis (minor)	12.8237	15.0121	16.1129	16.5226	13.7621	14.1484	43.7537	18.9885	18.8905	10.227	25.7086	11.8037	25.9773	0.674899	8.95262	16.0525	10.6152	20.6369	19.3892	18.5907	16.6821	19.2072	17.0003	17.2718	3.10554	28.879	15.1198	19.4238
1	Diameter (max)	-	203.002	-	-	-	-	-	-	203.002	-	304.504	-	-	-	-											-	-	-
2	Diameter (max)	-	203.01	-	-	-	-	-	-	203.01	-	304.515	-	-	-	1.38756	-	200.212	-	-	-	-	-	-	200.212	-	300.319	-	-
3	Diameter (max)	-	203.062	-	-	-	-	-	-	203.062	-	304.592	-	-	-	0.990116	-	201	-	201.122	-	-	-	-	201.061	0.0861659	301.637	200.942	201.18
4	Diameter (max)	-	203.022	-	-	-	-	-	-	203.022	-	304.533	-	-	-	0.754421	-	201.993	-	201	-	-	-	-	201.496	0.701852	302.617	200.524	202.469
5	Diameter (max)	-	201.062	199.003	203.022	-	-	-	209.002	203.022	4.31131	306.776	198.797	207.247	0.948407	0.0767858	-	203.711	-	201.002	205	203	-	-	203.178	1.67012	306.049	201.542	204.815
6	Diameter (max)	-	200.212	199.01	201.062	-	-	-	209.153	202.359	4.60668	304.627	197.845	206.874	0.950243	0.0772704	-	203.711	-	201.09	201.002	203.01	-	-	202.203	1.36685	304.778	200.864	203.543
7	Diameter (max)	-	199.725	195	200.212	195	-	-	209	199.787	5.72047	300.319	194.773	204.802	0.41777	1.26788	-	203.887	-	201.358	203.039	201.062	-	-	202.337	1.35159	304.877	201.012	203.661
8	Diameter (max)	-	199.492	199	199.725	197.041	-	-	207	200.451	3.81028	299.587	197.112	203.791	0.64653	0.442019	195.126	200.691	-	201.358	199.905	199.123	-	201.201	199.567	2.33152	301.611	197.702	201.433
9	Diameter (max)	-	199.203	195.003	199.492	197.003	188.534	-	207.118	197.725	6.09842	299.13	192.846	202.605	0.450328	1.0652	195.576	203.022	-	199.304	201.002	199.09	-	201.062	199.843	2.52989	301.571	197.819	201.867
10	Diameter (max)	171.292	213.002	195	199.203	195.31	189.095	-	205.156	195.437	13.1693	303.27	185.681	205.193	0.604705	1.51234	193.933	201.01	-	195.829	201.002	195.655	-	203.062	198.415	3.72589	301.512	195.434	201.396
11	Diameter (max)	169.853	193.747	191.003	195	193.127	191.943	-	205.197	191.41	10.6188	291.56	183.544	199.276	0.227494	2.9894	191.846	197.063	-	195.003	199.003	199.04	-	201.358	197.219	3.38913	298.546	194.507	199.931
12	Diameter (max)	169.366	193	195.092	193.747	194.003	191.943	-	205.156	191.758	10.8211	291.821	183.742	199.774	0.339953	2.34263	193.838	196.825	-	194.139	197	195.01	-	201.01	196.304	2.65877	295.434	194.176	198.431
13	Diameter (max)	168.576	193	191.669	193	191.167	193.747	-	203.158	190.617	10.5327	290.06	182.814	198.419	0.287463	2.22425	189.953	195	195.502	194.034	198.01	191.669	197.57	197.497	194.904	2.91757	296.273	192.883	196.926
14	Diameter (max)	162.003	191.167	189.042	193	191	187.963	-	201.201	187.911	12.2146	288.126	178.862	196.96	0.319063	2.46147	187.864	189.011	192.151	193.437	194.003	189.763	195.433	199.09	192.594	3.7106	291.54	190.023	195.165
15	Diameter (max)	163.371	191.024	189.214	191.167	189.003	185.529	189.594	201.002	187.488	10.7163	286.589	180.062	194.914	0.475005	1.52411	187.601	188.066	191.755	187.963	193.01	187.864	191.588	195.092	190.368	2.87159	288.103	188.378	192.357
16	Diameter (max)	163.15	191.01	189.13	191.024	187.385	183.175	189.13	197.023	186.378	10.158	286.521	179.339	193.417	0.641761	0.952895	183.011	187.024	191.442	187.771	185.607	187.683	191.669	191.094	188.163	3.07972	286.772	186.029	190.297
17	Diameter (max)	162.373	189.011	187.963	191.01	185	181.466	189.169	197.063	185.382	10.3316	284.444	178.223	192.541	0.639007	0.983106	184.968	185.003	191.128	187.216	182.102	187.096	189.13	191.065	187.213	3.16026	284.42	185.024	189.403
18	Diameter (max)	163.169	185.011	183.788	189.011	185.003	181.099	187.451	191.01	183.193	8.66341	281.762	177.189	189.196	0.680919	0.733287	184.968	180	189.264	184.09	181.995	185.691	185.011	185.311	184.541	2.72385	278.108	182.654	186.429
19	Diameter (max)	160.823	181.541	181.797	185.011	181.003	181.135	185.691	189.676	180.834	8.62888	277.771	174.855	186.814	0.361403	1.855	192.751	177.025	191.024	179.903	181.604	183.788	182.584	185.084	184.22	5.34417	279.853	180.517	187.924
20	Diameter (max)	175.642	179.805	177.011	181.541	177.634	177.138	185.691	185.607	180.009	3.92693	273.836	177.288	182.73	0.255024	1.35412	177.071	177.913	187.003	179.045	189.082	181.893	183.003	184.694	182.463	4.33394	277.907	179.46	185.466
21	Diameter (max)	173	175.923	175.345	179.805	175.411	175.071	185.607	183	177.895	4.43493	270.906	174.822	180.969	0.813422	0.299882	175.103	174.04	183.393	171.843	178.084	179.903	181.069	184.003	178.43	4.45083	272.475	175.346	181.514
22	Diameter (max)	172.418	173.012	173.012	175.923	171.073	171.105	183.535	183	175.385	5.09445	266.539	171.854	178.915	0.735176	0.483404	175.011	171.843	183.33	167.705	177.634	177.102	178.62	178.631	176.235	4.75134	267.934	172.942	179.527
23	Diameter (max)	173.649	171.843	169.956	173.012	171.047	165.873	181.62	181.334	173.542	5.4386	263.355	169.773	177.31	0.625015	0.744097	173.026	167.863	177.025	163.086	172.166	173	173.738	178.138	172.255	4.84152	261.84	168.9	175.61
24	Diameter (max)	167.586	169.853	165.148	171.843	165.012	163.783	179.547	179.226	170.25	6.23435	260.533	165.93	174.57	0.994412	0.0129782	169	163.591	179.045	161.793	167.705	171.026	171.945	178.07	170.272	6.16296	260.214	166.001	174.543
25	Diameter (max)	165.109	163.783	157.623	169.853	160.253	161.793	175.011	173.142	165.821	6.24962	256.013	161.49	170.152	0.872514	0.309879	175.011	159.803	169.426	156.554	163.957	164.514	173.104	168.315	166.336	6.3458	255.518	161.938	170.733
26	Diameter (max)	163	163.518	156.285	163.783	157	159.803	166.331	173.072	162.849	5.40577	246.63	159.103	166.595	0.875944	0.28024	170.003	156.109	165.303	153.942	161.505	161.895	170.106	167.586	163.306	6.07236	252.285	159.098	167.514
27	Diameter (max)	157.813	153.47	155.544	163.518	149.282	155.631	164.104	174.103	159.183	7.78306	245.496	153.79	164.576	0.815965	0.554276	163.991	149.566	163.884	152.191	155.724	159.013	169.579	166.595	160.068	7.12482	246.963	155.131	165.005
28	Diameter (max)	153.052	151.743	152.555	153.47	149.003	151.162	163.991	169.074	155.506	7.07379	234.15	150.605	160.408	0.860569	0.462535	159.028	139.607	159.028	141.693	158.146	157.537	161.375	161.895	154.789	8.86921	239.423	148.643	160.935
29	Diameter (max)	149.054	148.223	151.559	151.743	147.003	143.753	161.608	167.012	152.494	7.85487	231.314	147.051	157.937	0.654044	1.41616	157.509	133.634	155.39	134.004	150.473	153.395	157.318	161.078	150.35	10.665	236.049	142.96	157.74
30	Diameter (max)	147.167	145.527	151.559	148.223	144.257	143.562	158.028	155.724	149.256	5.35661	228.9	145.544	152.968	0.703428	1.14517	157.029	130.648	153	131.095	146.874	147.489	159.314	155	147.556	11.1504	233.261	139.829	155.283
31	Diameter (max)	148.084	140.246	143.422	145.527	141.796	139.607	155.003	155.544	146.154	6.26592	224.721	141.812	150.496	0.461035	2.49689	151.003	125.897	149	121.807	143.199	147.085	151.4	151.003	142.549	11.9009	226.505	134.303	150.796
32	Diameter (max)	145.674	136.066	132.774	140.246	136.066	135.004	153.16	146.031	140.628	7.03855	218.645	135.75	145.505	0.882938	0.529819	147.665	122.413	147.574	119.507	142	141.428	147.489	151	139.885	12.1207	221.395	131.486	148.284
33	Diameter (max)	138.463	127.252	135.093	136.066	129.468	131.095	149.164	143.031	136.204	7.29535	209.408	131.149	141.259	0.597345	2.00802	145.496	114.756	139	115.434	133.754	133.735	144.368	141.428	133.496	12.1475	213.245	125.079	141.914
34	Diameter (max)	130.648	149.405	119.921	127.252	125.483	121.926	149	137.091	132.591	11.5221	210.103	124.607	140.575	0.370277	4.16524	138.495	109.554	133	110.064	125.132	126.606	135.237	139.359	127.181	11.8523	204.077	118.968	135.394
35	Diameter (max)	127.035	119.038	118.127	121.396	113.358	118.697	149.003	131.015	124.709	11.2558	192.046	116.909	132.508	0.934714	0.418941	143.265	105.575	131	104.695	127.318	125.674	127.035	137.295	125.232	13.7321	198.861	115.717	134.748
36	Diameter (max)	125.782	115.122	113.159	116.039	109.202	114.425	143.014	129.035	120.722	11.1772	189.892	112.977	128.467	0.726081	1.86627	133.304	97.6217	121.004	97.7394	123	121.807	121.696	131.746	118.49	13.6758	187.78	109.013	127.967
37	Diameter (max)	121.499	109.444	109.238	111.198	104.738	109.895	135.004	119.604	115.077	9.80831	180.116	108.281	121.874	0.601535	3.04812	129.387	85.5862	116.108	89.8053	119.507	115.122	117.427	120.037	111.622	15.4388	179.46	100.924	122.321
38	Diameter (max)	113.745	103.484	106.066	105.304	117.209	102.421	129.877	112.969	111.384	9.19625	171.917	105.012	117.757	0.309746	6.26374	121.202	76.6942	112.969	83.863	109.772	107.564	113.442	111.45	104.62	15.6528	169.631	93.7729	115.466
39	Diameter (max)	106.212	90.802	103.947	98.8433	107.378	95.4254	121.202	108.374	104.023	9.30176	161.44	97.5774	110.469	0.501291	4.30433	115.07	74.4648	107.671	76.1183	104.924	105.475	107.378	106.019	99.6399	15.363	161.177	88.994	110.286
40	Diameter (max)	92.7631	80.604	95.6347	87.6641	93.0484	91.444	119.239	99.8499	95.0309	11.3009	145.033	87.1999	102.862	0.659389	3.08552	103	70.0071	97.2934	70.6612	91.0055	97.4166	105.929	101.833	92.1433	14.1872	153.187	82.3122	101.974
41	Diameter (max)	84.5281	78.7718	91.5478	78.6384	88.6454	82.0061	110.168	91.0055	88.1639	10.2401	136.712	81.068	95.2598	0.343846	6.28393	91.7878	64.8845	92.0869	66.3099	81.2219	81.4985	90.609	93.9415	82.7925	11.6448	137.794	74.7232	90.8618
42	Diameter (max)	79.6304	68.2495	71.5681	71.5681	83.3847	73.3348	105.323	77.2334	78.7866	11.7924	120.853	70.615	86.9581	0.509075	5.33299	85.3756	55.9732	81.0062	55.9464	75	75	81.7863	87.4643	74.694	12.3604	124.025	66.1289	83.2591
43	Diameter (max)	70.214	57.0701	60.208	65.307	74.3303	61.4003	97.5141	69.4622	69.4383	12.7202	106.865	60.6237	78.2528	0.838855	1.72014	79.511	53.4603	75.5381	52.5547	71.0282	68.4471	74.1485	71.3442	68.254	9.97946	111.744	61.3387	75.1693
44	Diameter (max)	53.3385	49.2544	39.8121	56.0892	63.2851	49	88.6454	57.4282	57.1066	14.5144	88.3386	47.0488	67.1644	0.873271	1.83579	68.4471	39.2938	61.5224	40.7063	53.2353	60.0167	61.1882	64.1327	56.0678	10.7917	93.2624	48.5897	63.5459
45	Diameter (max)	37.1214	23.0868	23.5372	25.02	49.2544	27.4591	77.6209	29.6816	36.5977	18.7536	60.232	23.6023	49.593	0.492242	13.5073	52.2015	35.5106	45.7056	24.6982	35.6931	39.2046	55.0091	47.1699	41.8991	10.0196	72.6417	34.956	48.8422
1	Diameter (mean)	-	137.436	-	-	-	-	-	-	137.436	-	206.154	-	-	-	-											-	-	-
2	Diameter (mean)	-	137.565	-	-	-	-	-	-	137.565	-	206.348	-	-	-	0.906858	-	138.819	-	-	-	-	-	-	138.819	-	208.228	-	-
3	Diameter (mean)	-	137.632	-	-	-	-	-	-	137.632	-	206.448	-	-	-	0.509881	-	138.356	-	135.508	-	-	-	-	136.932	2.01421	206.466	134.14	139.723
4	Diameter (mean)	-	137.696	-	-	-	-	-	-	137.696	-	206.544	-	-	-	0.637421	-	138.276	-	135.367	-	-	-	-	136.821	2.05666	206.323	133.971	139.672
5	Diameter (mean)	-	137.027	121.258	137.696	-	-	-	130.626	131.652	7.62714	205.792	124.177	139.126	0.653559	2.59638	-	137.806	-	135.212	110.984	129.107	-	-	128.277	12.0916	203.791	116.428	140.127
6	Diameter (mean)	-	136.273	121.113	137.027	-	-	-	130.791	131.301	7.33878	204.693	124.109	138.493	0.935178	0.308969	-	137.155	-	134.142	123.201	129.086	-	-	130.896	6.11563	202.343	124.903	136.889
7	Diameter (mean)	-	135.424	121.141	136.273	121.264	-	-	131.115	129.043	7.42028	203.136	122.539	135.547	0.75389	1.12651	-	136.007	-	133.328	123.218	129.468	-	-	130.505	5.5501	200.997	125.066	135.944
8	Diameter (mean)	-	134.948	121.346	135.424	121.094	-	-	131.029	128.768	7.09891	202.422	122.546	134.991	0.82535	0.601007	126.5	135.476	-	131.484	123.714	128.986	-	131.107	129.544	4.12194	197.084	126.246	132.843
9	Diameter (mean)	-	133.968	121.329	134.948	120.969	115.126	-	131.323	126.277	8.20714	199.96	119.71	132.844	0.510882	1.99869	125.101	134.626	-	130.287	123.485	128.523	-	130.938	128.827	4.06768	196.162	125.572	132.081
10	Diameter (mean)	113.938	134.449	120.943	133.968	120.966	115.139	-	131.322	124.389	8.75026	198.968	117.907	130.872	0.337809	3.10207	123.494	133.798	-	129.077	123.638	128.643	-	131.203	128.309	4.10381	196.008	125.025	131.592
11	Diameter (mean)	113.313	131.852	120.486	132.201	120.84	114.906	-	131.041	123.52	8.12531	197.169	117.501	129.539	0.252489	3.47969	123.725	132.807	-	127.48	123.604	128.837	-	130.911	127.894	3.74393	195.589	124.898	130.89
12	Diameter (mean)	113.504	131.161	120.942	131.852	119.773	115.453	-	130.686	123.339	7.79971	196.386	117.561	129.117	0.772943	1.08517	123.205	131.506	-	126.285	108.204	128.334	-	130.572	124.684	8.61265	195.019	117.793	131.576
13	Diameter (mean)	115.257	129.887	120.669	131.161	119.579	115.36	-	130.359	123.182	7.11135	195.185	117.914	128.45	0.361355	2.07059	122.685	130.138	128.05	124.686	123.107	127.708	122.702	126.997	125.759	2.84679	191.69	123.786	127.732
14	Diameter (mean)	114.079	128.852	119.86	129.887	118.995	115.174	-	130.117	122.423	7.03241	194.054	117.214	127.633	0.305896	2.26329	122.78	127.588	127.448	123.355	122.935	127.205	123.052	127.447	125.226	2.35502	191.17	123.594	126.858
15	Diameter (mean)	113.013	127.493	119.322	128.852	117.944	115.056	126.409	129.136	122.153	6.54547	191.749	117.617	126.689	0.341703	1.97324	122.435	126.89	127.083	121.601	122.292	126.295	122.932	127.171	124.587	2.46924	190.407	122.876	126.298
16	Diameter (mean)	113.143	126.333	118.792	127.493	117.526	114.516	125.443	127.845	121.386	6.0559	189.934	117.19	125.583	0.275192	2.14462	122.749	125.354	126.425	120.683	121.328	125.86	122.465	127.279	124.018	2.50679	189.002	122.281	125.755
17	Diameter (mean)	112.137	124.894	118.007	126.333	116.91	113.871	124.586	126.733	120.434	5.87774	187.881	116.361	124.507	0.288257	2.09777	121.213	123.619	125.804	118.825	119.939	125.054	122.557	126.885	122.987	2.87216	187.863	120.997	124.977
18	Diameter (mean)	111.485	123.212	115.169	124.894	114.399	112.683	123.932	125.617	118.924	6.00917	186.258	114.76	123.088	0.213977	2.58315	122.332	121.458	124.516	116.496	119.394	124.37	121.527	126.196	122.036	3.09968	186.61	119.888	124.184
19	Diameter (mean)	110.761	121.567	113.279	123.212	113.46	112.447	123.306	124.426	117.807	5.79627	184.853	113.791	121.824	0.244005	2.42028	120.651	119.085	123.415	114.409	118.601	123.093	121.087	125.209	120.694	3.38446	184.761	118.348	123.039
20	Diameter (mean)	112.103	120.241	111.929	121.567	111.835	111.297	122.373	122.996	116.793	5.40809	182.653	113.045	120.54	0.285841	2.13819	117.918	117.799	122.303	112.597	118.474	121.57	120.038	123.835	119.317	3.48557	182.629	116.901	121.732
21	Diameter (mean)	110.96	118.076	111.044	120.241	110.475	110.2	120.949	120.975	115.365	5.10498	180.627	111.827	118.902	0.2807	2.16311	116.669	115.649	120.848	110.754	116.849	119.9	119.321	123.113	117.888	3.79165	180.205	115.26	120.515
22	Diameter (mean)	105.756	115.401	110.022	118.076	109.648	108.981	119.687	119.855	113.428	5.48357	177.718	109.628	117.228	0.313191	2.16934	115.04	113.865	119.14	107.731	115.683	118.041	118.132	119.695	115.916	3.89354	177.576	113.218	118.614
23	Diameter (mean)	109.539	113.104	108.445	115.401	109.01	106.98	117.338	118.221	112.255	4.34757	173.828	109.242	115.267	0.786656	0.650057	112.6	111.705	116.769	98.773	113.745	116.327	116.749	117.226	112.987	6.11775	175.131	108.747	117.226
24	Diameter (mean)	107.865	111.628	107.08	113.104	108.079	105.71	115.954	116.709	110.766	4.19574	170.724	107.859	113.673	0.743997	0.692323	110.571	108.846	114.902	100.773	111.758	114.328	115.241	115.866	111.536	5.00922	172.48	108.064	115.007
25	Diameter (mean)	105.644	108.67	106.338	111.628	105.761	104.089	114.918	113.887	108.867	4.11862	168.289	106.013	111.721	0.746752	0.749163	114.027	106.078	112.539	97.1624	110.295	110.364	113.9	113.119	109.686	5.69735	169.971	105.738	113.634
26	Diameter (mean)	103.752	106.36	104.795	108.67	103.445	102.095	112.895	111.578	106.699	3.96914	164.096	103.948	109.449	0.79994	0.565895	110.918	103.811	110.601	96.0136	106.844	107.447	111.604	111.197	107.304	5.31152	166.482	103.624	110.985
27	Diameter (mean)	101.847	103.734	103.468	106.36	101.482	100.076	111.951	108.78	104.712	4.04094	160.448	101.912	107.513	0.908203	0.239061	108.62	100.585	108.306	96.5983	104.18	104.271	108.725	108.419	104.963	4.48596	162.704	101.854	108.072
28	Diameter (mean)	96.8969	101.507	101.133	103.734	100.243	97.3161	109.401	106.314	102.068	4.28326	156.569	99.1	105.036	0.962749	0.104185	105.694	97.506	105.847	94.0516	100.582	99.8972	106.385	105.732	101.962	4.65065	158.641	98.7392	105.185
29	Diameter (mean)	94.6862	98.0126	98.541	101.507	96.997	94.4909	108.461	104.219	99.6143	4.84258	153.277	96.2587	102.97	0.823278	0.555093	103.706	94.7089	103.518	91.3828	97.6505	95.7764	104.181	101.58	99.0629	4.85019	155.347	95.702	102.424
30	Diameter (mean)	93.0911	95.979	94.9264	98.0126	93.7669	91.5444	106.621	101.046	96.8734	4.93764	148.156	93.4518	100.295	0.796016	0.651099	100.274	92.4102	100.555	88.4841	95.7857	92.9991	101.04	98.4097	96.2447	4.60073	150.517	93.0566	99.4328
31	Diameter (mean)	93.9898	92.2854	91.3851	95.979	88.9119	88.7722	104.92	98.0888	94.2916	5.37455	144.76	90.5672	98.0159	0.76886	0.790768	97.937	89.932	97.6416	85.7359	92.9786	90.6193	97.7786	95.7679	93.5489	4.50163	146.514	90.4294	96.6683
32	Diameter (mean)	91.2411	89.3943	87.1306	92.2854	84.8239	85.5391	103.362	94.6184	91.0494	6.01335	139.303	86.8824	95.2163	0.774787	0.875149	95.0887	87.5949	94.7654	83.5349	90.0835	83.9908	95.0554	91.9346	90.256	4.79703	142.257	86.9319	93.5801
33	Diameter (mean)	87.5583	86.0185	83.3968	89.3943	78.4876	81.8756	100.587	90.1587	87.1845	6.68697	134.378	82.5508	91.8183	0.784261	1.01506	92.642	83.7248	91.3042	81.2639	86.1885	75.5004	91.4091	88.3993	86.304	5.90896	136.996	82.2094	90.3987
34	Diameter (mean)	84.5742	91.0403	78.4664	86.0185	76.0827	77.7145	98.5534	85.4112	84.7326	7.52405	130.911	79.5188	89.9465	0.525973	2.65634	89.3574	80.471	87.787	77.7618	82.2	70.9929	86.6619	84.8588	82.5114	6.05843	130.415	78.3132	86.7096
35	Diameter (mean)	79.4789	79.5412	71.3127	82.1867	66.1706	73.6021	96.3328	81.2333	78.7323	9.01065	122.207	72.4883	84.9762	0.950918	0.301956	86.5971	76.2561	83.9787	75.5824	78.9878	67.6918	81.3395	77.5259	78.4949	5.79648	122.999	74.4782	82.5116
36	Diameter (mean)	73.5556	74.4631	68.5599	77.6863	63.3432	70.2281	93.6725	76.6421	74.7688	8.94946	115.355	68.5673	80.9704	0.86276	0.894331	81.0512	73.244	80.1529	72.5785	74.4596	61.828	74.3782	75.1326	74.1031	5.85394	114.582	70.0466	78.1596
37	Diameter (mean)	68.6453	71.3775	62.3037	73.0297	56.1613	66.2231	89.8456	71.9705	69.9446	9.82437	108.353	63.1368	76.7524	0.910216	0.653378	77.1533	68.2488	75.6918	68.6194	67.4769	59.4082	69.1824	70.1317	69.4891	5.4207	107.283	65.7328	73.2454
38	Diameter (mean)	63.9396	66.4296	56.6509	70.0081	71.3185	62.6717	86.252	68.534	68.2256	8.65368	105.504	62.229	74.2222	0.463718	3.99962	72.78	63.103	69.6841	64.0999	65.5136	55.5764	67.7764	65.8689	65.5503	5.09884	102.38	62.0171	69.0836
39	Diameter (mean)	58.4204	61.9829	53.3525	65.0634	66.0514	59.6112	82.9449	63.4072	63.8542	8.71992	97.9656	57.8118	69.8967	0.348443	5.49148	67.2906	58.2473	64.971	59.0446	62.0418	51.4106	59.1667	61.3587	60.4414	4.79249	94.1612	57.1204	63.7624
40	Diameter (mean)	52.5243	56.2626	47.8798	61.1196	58.4184	54.1402	80.1538	58.1619	58.5826	9.62383	88.6405	51.9137	65.2514	0.540974	3.97549	60.9039	54.1308	60.8276	54.325	56.6035	49.7113	56.3629	57.5272	56.299	3.69003	87.5284	53.742	58.856
41	Diameter (mean)	47.19	50.0222	45.2648	54.5431	52.9298	49.6919	75.5429	53.0296	53.5268	9.42452	80.1119	46.996	60.0575	0.581743	3.74803	55.9429	48.9413	54.747	49.8435	52.5555	47.2012	50.6003	52.6282	51.5575	2.95738	79.7368	49.5082	53.6068
42	Diameter (mean)	42.6379	43.577	41.9865	48.207	49.6295	46.3238	70.4969	48.0247	48.8604	9.18208	72.8439	42.4977	55.2232	0.59133	3.94605	51.7936	42.332	49.3021	45.4848	47.9736	42.9058	47.3215	48.644	46.9697	3.22653	73.2128	44.7338	49.2055
43	Diameter (mean)	38.9815	34.8857	37.4161	41.4023	43.7123	37.9703	65.3593	42.2661	42.7492	9.57305	63.9415	36.1155	49.3829	0.947086	0.564657	45.3574	37.5401	47.6178	41.0154	40.8989	40.828	44.1323	42.6779	42.5085	3.14452	66.6579	40.3295	44.6875
44	Diameter (mean)	33.9432	31.0992	28.3556	34.5686	34.1397	30.6993	58.3969	34.8568	35.7574	9.43208	51.9609	29.2214	42.2934	0.949382	0.66136	37.833	29.9959	41.4316	30.4674	31.9254	36.7874	38.1693	37.5636	35.5217	4.17585	56.8756	32.628	38.4154
45	Diameter (mean)	21.4188	16.7975	16.7122	18.7903	26.389	17.6911	47.9282	22.7449	23.559	10.3984	35.4839	16.3534	30.7646	0.889058	2.51497	31.6518	17.1913	30.9437	18.6204	19.7191	20.5771	29.3795	25.1893	24.159	5.88288	44.6559	20.0825	28.2356
1	Diameter (min)	-	99.0051	-	-	-	-	-	-	99.0051	-	148.508	-	-	-	-											-	-	-
2	Diameter (min)	-	99	-	-	-	-	-	-	99	-	148.5	-	-	-	2.23957	-	101.242	-	-	-	-	-	-	101.242	-	151.863	-	-
3	Diameter (min)	-	99.0051	-	-	-	-	-	-	99.0051	-	148.508	-	-	-	0.340033	-	101	-	96.3379	-	-	-	-	98.669	3.29657	149.752	94.1002	103.238
4	Diameter (min)	-	99.0051	-	-	-	-	-	-	99.0051	-	148.508	-	-	-	1.82223	-	101	-	93.4345	-	-	-	-	97.2172	5.34964	148.663	89.8032	104.631
5	Diameter (min)	-	99	81	99.0051	-	-	-	87	91.5013	9.0014	148.502	82.68	100.322	0.516717	9.42643	-	100.623	-	94.3398	51.0882	87.0057	-	-	83.2642	22.1607	143.866	61.5471	104.981
6	Diameter (min)	-	97.0052	81	99	-	-	-	87.2812	91.0716	8.44336	146.256	82.7972	99.3459	0.939861	0.45597	-	99.5038	-	90.4268	85.0059	87.6926	-	-	90.6573	6.29923	139.044	84.4841	96.8304
7	Diameter (min)	-	97.0206	83.006	97.0052	83	-	-	88.6454	89.7354	7.03139	145.508	83.5723	95.8986	0.930122	0.423462	-	97.0052	-	89.4539	85.0059	89	-	-	90.1162	5.00858	137.013	85.2079	95.0246
8	Diameter (min)	-	96.6902	83	97.0206	83	-	-	89.0056	89.7433	6.94096	145.035	83.6594	95.8272	0.990527	0.0436058	90.802	95.6347	-	88.8876	85.0059	89.0056	-	89.3588	89.7824	3.45508	135.662	87.0178	92.547
9	Diameter (min)	-	96.8814	82.5651	96.6902	83	78.0897	-	89.0056	87.7053	7.84399	142.154	81.429	93.9817	0.566117	2.32085	89.9444	95.1893	-	89	85.0059	89	-	90.4489	89.7647	3.27849	135.484	87.1415	92.388
10	Diameter (min)	82.5651	95.0053	83	96.8814	83.006	78.0897	-	91	87.0782	7.17282	139.504	81.7646	92.3918	0.723648	1.3544	85	95	-	86.3134	85	89.0056	-	89.2749	88.2656	3.79626	133.811	85.2281	91.3032
11	Diameter (min)	77.0779	95	83	95	83	77.3175	-	90.2552	85.8072	7.66851	138.941	80.1264	91.488	0.644111	1.98365	85.8662	95.0053	-	81.0062	85.0059	89	-	89.2749	87.5264	4.74942	133.809	83.7261	91.3266
12	Diameter (min)	79.2086	93	83.006	95	83	77.2334	-	89.202	85.6643	6.83623	136.652	80.6	90.7285	0.487677	5.83265	83.3847	93.3435	-	79.0253	49.0918	89.0056	-	91.0055	80.8094	16.3955	135.758	67.6905	93.9283
13	Diameter (min)	83	93	83.006	93	82.0244	77.3175	-	89.0225	85.7672	5.99876	136.517	81.3233	90.2111	0.963181	0.157916	84.8646	91	89	75.0067	84.1724	89.0056	83	89.0056	85.6319	5.14734	133.508	82.065	89.1987
14	Diameter (min)	81.3019	93	81.0062	93	81.3019	78.0897	-	91.351	85.5787	6.5453	138.263	80.7299	90.4274	0.992115	0.0354706	85.6154	91.0055	89.0056	75	83.3847	89	83.2947	88.5664	85.609	5.1236	133.502	82.0586	89.1594
15	Diameter (min)	79	91.444	81.0062	93	82.5651	79.0063	90.0944	92.3472	86.0579	6.21414	137.505	81.7518	90.364	0.788699	0.950817	86.3308	91.0055	89	73.0274	83	89.0056	83.006	87.5728	85.2435	5.69895	133.502	81.2944	89.1926
16	Diameter (min)	81.0247	91.0055	82.201	91.444	81.4985	77	89.0056	91.444	85.5779	5.76178	136.673	81.5853	89.5705	0.991983	0.034558	89.0056	89.3588	89.0056	73.0069	83	89.202	83.006	89.2749	85.6075	5.80492	133.83	81.5849	89.63
17	Diameter (min)	81.3941	91.0055	81.3941	91.0055	81.2219	79.0063	87.023	91.1976	85.406	5.20328	136.508	81.8004	89.0116	0.849728	0.563709	85.4225	87	89.4539	77.0065	83.2166	91.0055	83	91.0055	85.8888	4.79441	134.763	82.5665	89.2111
18	Diameter (min)	79.511	87.1436	81	91.0055	79.2275	79	87	91.0055	84.3616	5.24972	132.164	80.7238	87.9994	0.56594	1.70364	87.2812	84.7231	88.1192	77.0065	83.0241	90.802	84.5281	91.0055	85.8112	4.59032	133.185	82.6303	88.9921
19	Diameter (min)	79.3095	87.0057	79.3095	87.1436	79.0063	79.0063	87.0057	91	83.5983	4.92131	130.56	80.1881	87.0086	0.372004	2.3366	86.6833	84.3445	88.6454	79	83	89.202	84.7231	89	85.5748	3.53841	133.101	83.1228	88.0267
20	Diameter (min)	81.5843	85.0235	79.0063	87.0057	78.0897	77.026	86.1452	90.2552	83.017	4.78722	129.541	79.6997	86.3343	0.529895	1.67165	85	83.0241	89.0056	77.0065	83	87.0057	83.006	88.2836	84.4165	3.85268	130.988	81.7467	87.0862
21	Diameter (min)	81	85.0059	77.4145	85.0235	77.3175	77.0065	85.3756	89.0056	82.1436	4.58839	127.667	78.9641	85.3232	0.378215	2.27066	85.0059	81.2527	88.3629	77.1622	82.3893	86.6833	84.3801	87.0057	84.0303	3.65115	130.146	81.5002	86.5603
22	Diameter (min)	78.4474	83.006	76.1183	85.0059	76.1183	77.0065	84.2912	87.5728	80.9458	4.53883	126.705	77.8006	84.091	0.734877	1.28424	85	80.0625	87.0057	64.9384	82.0244	86.3134	85.0059	85.5862	81.9921	7.2645	128.652	76.9581	87.026
23	Diameter (min)	80.3617	81.3019	75.326	83.006	75.71	77	83.0241	85.8429	80.1966	3.83756	124.516	77.5373	82.8558	0.983634	0.090995	81.0062	79.6241	86.6833	58.4637	82.201	84.1724	85.0059	85	80.2696	9.1133	127.502	73.9545	86.5846
24	Diameter (min)	79.2465	79.1581	75.3923	81.3019	75.9539	75.1066	83	85.0235	79.2728	3.67471	122.59	76.7265	81.8192	0.865858	0.75995	81.0062	75.0067	84.1724	57.2451	81.3941	83.3847	83	84.1724	78.6727	9.15623	125.372	72.3279	85.0175
25	Diameter (min)	77.3175	79	75.4255	79.1581	74.1485	75.0067	83.006	83.2166	78.2849	3.48165	120.18	75.8722	80.6975	0.765339	0.967828	81.0062	75	83.006	65.192	81.3941	81.3941	83	82.3772	79.0462	6.1596	123.799	74.7779	83.3145
26	Diameter (min)	75.8947	75.2396	73.171	79	72.3671	73.3348	81	81.0062	76.3767	3.52177	119.25	73.9363	78.8171	0.716897	1.55528	81.0062	73.0069	83.006	58.1808	80.2309	81	83.006	81.1542	77.5739	8.44617	122.426	71.7211	83.4267
27	Diameter (min)	74.686	75.2396	71.1758	75.2396	70.406	71.1126	79.6304	79.511	74.6251	3.61979	114.461	72.1168	77.1335	0.518994	1.62798	77.4145	71	79.0063	68.9638	76.0066	77.8845	79	77.5242	75.85	3.78422	117.245	73.2277	78.4723
28	Diameter (min)	73.2462	74.3303	69.3542	75.2396	69	69.4622	79	76.6877	73.29	3.73364	113.402	70.7028	75.8773	0.570476	1.49475	77.0065	69.2604	79.0063	68.2495	73.1095	75.9539	77.026	75.5381	74.3938	3.86424	115.517	71.716	77.0715
29	Diameter (min)	71.8401	72.0069	69	74.3303	68.2495	67.897	78.2624	75.1665	72.0941	3.67482	111.809	69.5476	74.6406	0.940888	0.211971	75.9605	67.0075	79	67.3573	70.0357	68.7968	75.0067	72.3671	71.9414	4.38231	112.868	68.9047	74.9782
30	Diameter (min)	64.622	70.214	67.3647	72.0069	65.0077	65.0308	75.0267	71.1758	68.8061	3.86937	107.075	66.1248	71.4874	0.505608	1.72415	72.5672	67.0075	73.6817	66.0379	69.4622	66.8431	73.2462	71.1758	70.0027	3.09319	109.105	67.8593	72.1461
31	Diameter (min)	64.4127	67.1863	64.1327	70.214	61.2944	63.0635	75	71.0282	67.0415	4.68344	105.626	63.7961	70.2869	0.825258	0.732928	70.5195	67.0075	73.0069	64.846	67	59.6406	70.0071	68.2495	67.5346	4.06356	105.203	64.7188	70.3505
32	Diameter (min)	62.6418	65.2763	61	67.1863	59	60.0833	74.5252	70.406	65.0149	5.43195	101.987	61.2508	68.7789	0.828091	1.01983	69.0072	64.1327	71.1969	63.5059	65.123	49.679	66.0984	66.0984	64.3552	6.45069	100.238	59.8852	68.8252
33	Diameter (min)	59.7746	64.3273	57.8705	65.2763	55.3263	55.0091	71.3442	64.3817	61.6638	5.65242	96.908	57.7469	65.5806	0.745004	2.30539	66.2873	61.131	69	61.9839	65	35.2278	64.1327	59.3043	60.2584	10.5657	97.9827	52.9369	67.5799
34	Diameter (min)	58.6003	57.7062	56.2228	64.3273	51.788	51.0098	71	61.2046	58.9824	6.57528	92.9779	54.426	63.5387	0.645274	3.30941	62.3618	59.4138	65.3758	58.0517	59.0339	34.4819	60.6383	57.1402	57.0622	9.48883	91.6037	50.4869	63.6375
35	Diameter (min)	53.9073	57.8705	43.9318	59	38.0789	49.163	69.6419	59	53.8242	9.91147	88.5	46.956	60.6924	0.97231	0.302073	59.3043	58.0086	61	53.1507	55.109	34.4093	57	51.3128	53.6618	8.40287	87.4988	47.8391	59.4846
36	Diameter (min)	43.6807	55.2268	42.0119	56.0892	36.2353	45.2769	67.4463	54.1295	50.0121	10.0096	83.1636	43.0759	56.9482	0.911678	1.113	55.9732	56.8858	57.28	50.5964	53.1507	28.1603	47.927	45.6946	49.4585	9.59046	84.3021	42.8128	56.1042
37	Diameter (min)	41.1096	53.0094	42.72	53.9351	29.2062	41.1096	65.2763	48.7647	46.8914	10.8601	79.8613	39.3659	54.4169	0.979005	0.294299	50.2195	54.231	55.2268	52.2015	51.0098	25.318	45.31	42.72	47.0296	9.74492	79.0633	40.2768	53.7823
38	Diameter (min)	29.1548	50.2892	37.3363	52.2398	45.8803	39.1152	63.1269	46.1736	45.4145	10.3798	76.1652	38.2218	52.6072	0.657019	4.83892	47.5395	48.3735	44.7772	49.0306	44.643	23	45.7056	43.0813	43.2688	8.43849	71.622	37.4214	49.1163
39	Diameter (min)	30.4631	49	31.8277	48.8365	43.7379	37.054	61	43.0116	43.1163	10.0843	73.316	36.1284	50.1043	0.405135	9.71105	43.1741	41.3038	44.1022	47	43.1741	21.3776	31.6228	41.2311	39.1232	8.45167	65.1091	33.2666	44.9798
40	Diameter (min)	27.2029	41.5933	29	49.0306	32.28	33.2415	61	39	39.0435	11.3943	65.1789	31.1478	46.9393	0.608048	6.4168	37.6563	41.2311	39.9249	43.1856	39.6232	23.7065	30.4795	37.1214	36.6161	6.43761	60.3772	32.1551	41.077
41	Diameter (min)	22.1359	38.0789	25.5539	41.1947	32.573	29.6142	56.5685	35.0143	35.0917	10.7078	58.2867	27.6717	42.5117	0.561672	7.26591	31.7805	38.6005	35.8469	37.1214	35.0143	29.6816	26.1725	26.8328	32.6313	4.72946	54.2483	29.354	35.9086
42	Diameter (min)	23.0868	31.257	21.5407	35.8469	32.573	27.313	53.7587	32.573	32.2436	9.99847	50.0872	25.3152	39.1721	0.561422	7.35206	27.1662	34.4819	33	35.2278	31.5753	23.0217	27.1662	28.0179	29.9571	4.26901	50.0557	26.9989	32.9153
43	Diameter (min)	18.9737	17	19.6469	31	25.4951	21.3776	50.2195	27.074	26.3483	10.7179	42.0832	18.9213	33.7754	0.998635	0.0258217	25.1794	26.6833	28.6531	31.1448	26	21.9317	26.2488	25	26.3551	2.70588	40.7637	24.4801	28.2302
44	Diameter (min)	15.0333	21.9545	18.0278	15.8114	19.9249	16.1245	46.0977	17.72	21.3368	10.2605	30.6484	14.2267	28.4468	0.845052	3.66819	20.0998	17	25.1794	25.1794	14.7648	19.2354	23.0868	20	20.5682	3.73399	35.4149	17.9807	23.1557
45	Diameter (min)	11.4018	12.1655	9	12.8062	14.7648	11.4018	29.2062	10.7703	13.9396	6.38644	19.9438	9.51408	18.3651	0.286604	25.1891	10.0499	5.09902	15.8114	10.198	10.6301	8.06226	19.6469	7.07107	10.8211	4.75444	17.8882	7.52648	14.1157
1	Radius (max)	-	104.601	-	-	-	-	-	-	104.601	-	156.902	-	-	-	-											-	-	-
2	Radius (max)	-	104.569	-	-	-	-	-	-	104.569	-	156.853	-	-	-	2.61162	-	101.873	-	-	-	-	-	-	101.873	-	152.81	-	-
3	Radius (max)	-	104.358	-	-	-	-	-	-	104.358	-	156.537	-	-	-	0.278189	-	101.343	-	106.793	-	-	-	-	104.068	3.85431	158.146	98.7263	109.41
4	Radius (max)	-	104.157	-	-	-	-	-	-	104.157	-	156.235	-	-	-	0.298422	-	101.171	-	106.523	-	-	-	-	103.847	3.78442	157.777	98.6017	109.091
5	Radius (max)	-	102.041	105.637	104.157	-	-	-	105.266	104.275	1.61663	158.038	102.691	105.86	0.685834	0.48285	-	103.335	-	106.073	103.771	101.914	-	-	103.773	1.72634	156.519	102.081	105.465
6	Radius (max)	-	100.657	105.5	102.041	-	-	-	105.102	103.325	2.35633	157.802	101.016	105.634	0.732107	0.45268	-	103.256	-	104.183	102.359	101.636	-	-	102.858	1.10385	155.231	101.777	103.94
7	Radius (max)	-	100.312	103.204	100.657	101.858	-	-	104.84	102.174	1.87339	154.807	100.532	103.816	0.603088	0.556237	-	103.292	-	103.503	102.892	101.29	-	-	102.744	1.00191	155.017	101.762	103.726
8	Radius (max)	-	100.107	104.769	100.312	102.657	-	-	104.929	102.555	2.32232	157.154	100.519	104.591	0.510245	0.884896	97.8114	103.703	-	102.978	101.58	101.607	-	102.23	101.652	2.05216	154.186	100.009	103.294
9	Radius (max)	-	100.404	102.388	100.107	102.037	98.9335	-	104.786	101.443	2.07757	153.45	99.7802	103.105	0.944044	0.0891255	98.8441	105.641	-	100.238	101.502	101.397	-	101.577	101.533	2.27168	152.337	99.7153	103.351
10	Radius (max)	87.6244	111.849	101.878	100.404	100.139	98.994	-	103.583	100.639	7.16779	154.095	95.3289	105.949	0.818093	0.713009	98.0855	101.323	-	98.5657	100.671	98.1201	-	102.778	99.9238	1.95639	151.739	98.3584	101.489
11	Radius (max)	87.9695	97.2581	100.065	97.7482	99.5911	98.9504	-	103.012	97.7991	4.72152	149.742	94.3014	101.297	0.241306	2.53581	98.4466	101.15	-	98.9888	100.809	99.7298	-	102.742	100.311	1.5762	151.597	99.0497	101.572
12	Radius (max)	87.976	97.5626	101.283	97.2581	101.514	97.501	-	104.24	98.1908	5.21678	152.098	94.3262	102.055	0.459733	1.7362	100.274	101.051	-	98.1868	99.7468	97.7275	-	102.477	99.9105	1.77669	151.286	98.4889	101.332
13	Radius (max)	88.3924	97.135	99.7592	97.5626	99.6859	98.9538	-	102.022	97.6443	4.3852	149.584	94.3958	100.893	0.425266	1.38264	98.2581	99.0712	97.8808	99.5353	101.934	96.6291	99.8162	98.9056	99.0038	1.55833	149.408	97.924	100.084
14	Radius (max)	86.469	96.0652	98.6849	97.135	99.6506	98.4455	-	101.951	96.9145	4.97009	148.752	93.2327	100.596	0.685098	0.805312	95.7477	96.4516	96.4005	97.8368	100.159	96.1684	98.0443	100.777	97.6981	1.89182	147.859	96.3872	99.009
15	Radius (max)	86.4283	96.2349	98.8694	96.0652	99.8184	96.0706	96.7653	102.282	96.5667	4.65945	148.66	93.338	99.7955	0.998931	0.00247987	95.3371	96.1299	96.4742	94.3588	98.4788	94.8815	97.9205	98.9339	96.5643	1.71207	147.09	95.378	97.7507
16	Radius (max)	86.7104	96.5984	98.9322	96.2349	98.0559	95.6649	96.805	98.7278	95.9662	3.92296	147.336	93.2478	98.6846	0.593897	0.832522	92.7573	95.1451	96.4349	94.0784	95.4416	94.8995	96.3596	96.2481	95.1706	1.27268	144.414	94.2887	96.0525
17	Radius (max)	86.7223	95.8956	97.6057	96.5984	95.7039	92.753	96.1421	98.8721	95.0366	3.78907	145.275	92.411	97.6623	0.844931	0.299334	97.198	93.4724	96.5028	94.4573	93.7546	94.5868	96.3009	96.2995	95.3215	1.41391	144.527	94.3418	96.3013
18	Radius (max)	87.0628	92.8855	94.0476	95.8956	94.3979	94.0891	93.836	97.442	93.707	3.03117	142.158	91.6066	95.8075	0.762654	0.420875	98.2673	93.028	95.4261	92.2951	92.252	94.4714	93.2175	93.8609	94.1023	1.99719	142.065	92.7183	95.4862
19	Radius (max)	88.4082	92.8167	93.5429	92.8855	92.1905	91.9355	93.8346	97.689	92.9129	2.55892	140.424	91.1397	94.6861	0.558129	1.05658	102.751	91.1064	95.8136	91.3852	93.3217	92.1504	91.5338	93.1364	93.8998	3.88592	140.917	91.207	96.5925
20	Radius (max)	89.9237	91.6414	90.6836	92.8167	89.9489	89.8646	94.7398	94.3988	91.7522	2.01337	139.818	90.357	93.1474	0.350903	1.17844	91.4323	90.9241	96.7105	89.8592	96.3126	91.7537	92.8801	92.8462	92.8398	2.47153	140.607	91.1272	94.5525
21	Radius (max)	89.857	90.9781	89.909	91.6414	89.2765	89.7805	94.9208	92.6836	91.1309	1.90625	137.853	89.8099	92.4518	0.978584	0.0355084	89.7562	87.5993	93.3927	87.3309	93.5228	90.5221	92.8829	94.2989	91.1632	2.7544	140.138	89.2546	93.0719
22	Radius (max)	93.4648	89.3673	89.4457	90.9781	86.8633	87.4401	93.3121	92.6824	90.4442	2.58145	139.26	88.6554	92.233	0.864015	0.243616	89.6129	87.1047	93.6667	87.0171	93.1256	90.3444	91.3807	89.541	90.2241	2.46338	137.725	88.5171	91.9312
23	Radius (max)	93.6362	87.2594	86.3914	89.3673	86.3804	84.7764	91.6991	92.5944	89.0131	3.30299	137.884	86.7243	91.3019	0.78177	0.446821	89.9532	86.8502	91.516	84.9303	88.0214	88.6941	87.8306	91.1342	88.6162	2.21095	135.373	87.0842	90.1483
24	Radius (max)	89.9169	85.1902	83.6745	87.2594	85.2244	82.5151	92.5097	92.3421	87.329	3.8583	135.785	84.6554	90.0027	0.965589	0.0840115	88.5823	83.3575	91.3629	84.3076	86.5818	87.2086	86.4946	90.1503	87.2557	2.72369	133.461	85.3683	89.1431
25	Radius (max)	88.4876	82.3186	83.3581	85.1902	82.9534	81.4309	90.9483	89.7558	85.5554	3.67508	133.207	83.0087	88.102	0.814856	0.443997	89.8768	83.5532	87.5966	82.4537	87.8385	83.3156	87.113	85.7412	85.9361	2.61865	131.486	84.1215	87.7507
26	Radius (max)	86.6474	82.2451	81.018	82.3186	80.3968	81.3882	84.7877	89.6192	83.5526	3.21173	127.879	81.3271	85.7782	0.643203	0.810025	85.3295	80.2624	86.7654	81.2534	84.3208	83.0834	86.4619	86.3808	84.2322	2.48335	129.602	82.5113	85.953
27	Radius (max)	82.6578	78.2422	80.8532	82.2451	78.1279	79.2326	83.1153	90.1052	81.8224	3.87789	124.158	79.1352	84.5096	0.413404	1.69562	83.0331	79.7418	84.7851	79.5731	84.9052	81.6691	85.8475	86.2187	83.2217	2.64639	127.711	81.3879	85.0555
28	Radius (max)	82.639	77.4296	78.8244	78.2422	78.321	76.1854	82.576	86.3311	80.0686	3.42456	123.888	77.6955	82.4416	0.856835	0.436113	83.0577	74.1902	84.7474	74.4788	81.4744	78.9839	82.0925	84.3234	80.4185	4.15761	125.061	77.5375	83.2996
29	Radius (max)	79.4576	75.4982	77.404	77.4296	75.9406	74.5824	81.669	83.7618	78.2179	3.19075	120.016	76.0069	80.4289	0.585122	1.15783	81.0331	73.5842	81.1254	74.5423	79.4043	79.9097	80.2878	83.1435	79.1288	3.32819	121.584	76.8225	81.4351
30	Radius (max)	78.3964	74.7767	79.0473	75.4982	73.7212	73.0446	80.3529	79.3622	76.7749	2.83228	118.689	74.8123	78.7376	0.980209	0.0539279	80.7246	69.9828	79.2421	73.6901	76.9847	75.0965	79.8695	78.9405	76.8163	3.67327	119.098	74.271	79.3617
31	Radius (max)	78.4749	70.8632	75.9074	74.7767	75.2013	71.1133	78.8244	78.8097	75.4964	3.21552	117.838	73.2682	77.7246	0.759649	0.811219	79.5742	66.5189	77.7116	69.8927	75.2875	74.5858	77.7747	77.746	74.8864	4.49891	116.63	71.7689	78.0039
32	Radius (max)	77.8156	70.4041	74.0137	70.8632	72.0296	68.9332	76.9419	76.2154	73.4021	3.32924	114.596	71.0951	75.7091	0.851895	0.562769	79.73	63.7366	75.6973	67.5219	71.7528	74.2819	75.5183	75.6826	72.9902	5.14261	113.529	69.4266	76.5537
33	Radius (max)	72.5283	66.2519	73.8041	70.4041	70.2866	67.0286	76.93	72.0007	71.1543	3.49194	109.271	68.7345	73.574	0.614255	1.74436	76.7786	60.7173	71.966	62.48	69.8963	68.8039	75.2444	73.5042	69.9238	5.77817	110.909	65.9198	73.9278
34	Radius (max)	66.6399	79.5623	67.2288	66.2519	69.028	64.2544	75.6636	71.3701	69.9999	5.24222	108.665	66.3673	73.6325	0.319917	3.94309	72.8852	59.9698	71.3916	59.3237	66.8431	66.2283	69.9628	71.74	67.2931	5.25698	107.218	63.6502	70.9359
35	Radius (max)	65.3772	62.5623	68.5963	64.8645	66.2435	61.7121	75.6587	66.638	66.4566	4.32123	100.691	63.4622	69.451	0.615468	2.03358	72.9682	57.3399	66.479	56.0716	66.797	64.5853	65.2532	71.4556	65.1187	5.96538	101.942	60.985	69.2524
36	Radius (max)	62.9958	62.1193	66.3422	60.4427	63.7054	59.4098	71.9438	65.3285	64.0359	3.94065	98.3729	61.3052	66.7666	0.475074	2.49712	67.685	55.5469	64.0653	55.7047	64.9091	62.1254	62.5567	67.0595	62.4566	4.63801	98.1701	59.2427	65.6705
37	Radius (max)	61.022	57.8875	64.8579	60.3743	62.3673	57.7404	68.2005	61.5286	61.7473	3.48703	94.485	59.331	64.1637	0.334884	4.42677	68.1843	47.8912	60.6259	50.6936	64.4301	59.79	59.3612	61.6084	59.0731	6.72308	93.4708	54.4143	63.7319
38	Radius (max)	59.6678	56.621	61.3289	56.3294	61.2414	52.3632	68.2882	58.1633	59.2504	4.69349	91.8949	55.998	62.5028	0.245482	6.38419	64.0353	42.4305	57.2958	47.7818	60.1048	56.2512	60.9371	55.8417	55.5848	7.1499	90.4693	50.6302	60.5393
39	Radius (max)	56.5433	50.3968	60.4626	56.4122	54.7256	49.6096	64.169	55.5447	55.983	4.79844	86.2847	52.6579	59.3081	0.351569	5.60749	61.6997	39.8515	55.5435	42.5626	56.5088	54.7232	56.7682	55.7774	52.9294	7.56998	84.8605	47.6837	58.175
40	Radius (max)	49.2382	44.6261	53.8205	48.2869	51.8067	48.1866	63.0439	51.9105	51.3649	5.50884	78.582	47.5476	55.1823	0.473589	4.41806	55.2625	37.7673	52.2794	40.3134	51.171	50.132	54.7272	51.5045	49.1446	6.50829	79.337	44.6347	53.6546
41	Radius (max)	47.2167	40.4871	49.006	44.0661	44.773	46.0903	59.0064	48.3071	47.3691	5.4203	72.7227	43.6131	51.1251	0.141284	9.36137	47.4659	35.1666	47.9996	35.1979	40.7804	44.4136	46.1645	47.8754	43.133	5.4477	71.3524	39.358	46.908
42	Radius (max)	41.0566	39.2965	37.581	38.8812	42.2045	39.858	57.7698	40.2622	42.1137	6.47727	62.0153	37.6253	46.6022	0.481259	5.66883	44.1229	30.9295	44.473	29.5146	38.513	41.7176	42.5732	46.4938	39.7922	6.35645	66.3156	35.3875	44.1969
43	Radius (max)	37.5305	33.2712	33.9549	39.156	37.5312	32.6004	52.6364	36.4614	37.8928	6.39369	56.9061	33.4622	42.3233	0.743631	2.55208	40.6252	30.7914	42.8984	28.1856	37.3901	38.5399	39.3363	37.7363	36.9379	4.96654	59.4878	33.4963	40.3795
44	Radius (max)	29.824	26.2769	24.1452	33.3527	35.8539	29.0573	51.1151	32.3092	32.7418	8.32902	50.9671	26.9702	38.5134	0.546028	6.86836	36.8892	20.9127	33.5909	24.5469	28.6439	32.6048	33.4577	33.895	30.5676	5.42277	50.5004	26.8099	34.3254
45	Radius (max)	19.4378	12.8338	15.7875	14.1399	27.1966	14.8984	47.6225	16.9583	21.1093	11.6127	32.0662	13.0623	29.1564	0.575854	11.5729	28.0478	20.1313	25.3192	13.4455	20.7594	24.1952	29.8584	27.862	23.7024	5.39252	41.8626	19.9656	27.4391
1	Radius (min)	-	48.9755	-	-	-	-	-	-	48.9755	-	73.4632	-	-	-	-											-	-	-
2	Radius (min)	-	49.2507	-	-	-	-	-	-	49.2507	-	73.876	-	-	-	1.35501	-	49.9226	-	-	-	-	-	-	49.9226	-	74.8838	-	-
3	Radius (min)	-	49.3832	-	-	-	-	-	-	49.3832	-	74.0748	-	-	-	1.71545	-	50.0508	-	47.0357	-	-	-	-	48.5432	2.13198	73.9455	45.5885	51.498
4	Radius (min)	-	49.4702	-	-	-	-	-	-	49.4702	-	74.2054	-	-	-	2.81655	-	49.7177	-	46.4748	-	-	-	-	48.0962	2.29309	73.3605	44.9182	51.2742
5	Radius (min)	-	49.2164	40.1586	49.4702	-	-	-	41.3081	45.0383	4.99414	73.9198	40.1442	49.9325	0.437319	16.9848	-	49.2667	-	46.529	14.1018	42.0523	-	-	37.9875	16.199	70.8202	22.1127	53.8622
6	Radius (min)	-	48.003	39.5616	49.2164	-	-	-	40.7986	44.3949	4.91799	72.4596	39.5754	49.2145	0.696685	3.217	-	48.6441	-	44.4315	37.2193	41.6625	-	-	42.9893	4.79966	68.227	38.2858	47.6929
7	Radius (min)	-	48.1377	40.2362	48.003	39.8614	-	-	41.1578	43.4792	4.21788	72.0046	39.7822	47.1763	0.77794	1.85643	-	46.4029	-	44.044	37.3093	42.9618	-	-	42.6795	3.85763	66.9506	38.8991	46.4599
8	Radius (min)	-	48.0418	39.6321	48.1377	39.2193	-	-	41.5906	43.3243	4.44166	72.0627	39.4311	47.2175	0.542939	3.305	41.6872	46.5042	-	42.4801	37.4506	42.5361	-	40.8361	41.9157	2.9296	63.7831	39.5716	44.2598
9	Radius (min)	-	47.7505	39.0448	48.0418	39.1753	37.6324	-	41.1404	42.1309	4.60425	69.1469	38.4468	45.815	0.944934	0.370091	42.0407	46.3416	-	42.3369	37.576	42.1228	-	41.4332	41.9752	2.78815	63.4251	39.7443	44.2062
10	Radius (min)	40.5062	46.5782	39.1182	47.7505	39.3526	38.5884	-	42.6312	42.075	3.73208	66.907	39.3103	44.8397	0.579341	2.74223	37.1224	46.3751	-	40.9625	37.5047	41.6894	-	41.967	40.9368	3.39211	62.8465	38.2226	43.6511
11	Radius (min)	31.3882	46.7763	39.3805	46.5277	38.9164	38.5579	-	42.2614	40.544	5.31307	66.5918	36.6081	44.4799	0.865583	1.13304	37.6243	46.4552	-	35.7676	37.3791	41.3978	-	41.8994	40.0872	3.93984	62.661	36.9348	43.2397
12	Radius (min)	34.3205	46.2862	39.148	46.7763	38.7745	38.0969	-	41.8001	40.7432	4.52612	66.0647	37.3903	44.0962	0.309656	13.7768	37.0794	44.6609	-	34.6875	11.8693	41.2559	-	43.3983	35.4919	12.1737	64.294	25.751	45.2327
13	Radius (min)	37.8628	46.1898	39.0249	46.2862	38.3665	37.8063	-	41.1629	40.957	3.78089	65.5145	38.1562	43.7579	0.334649	5.05573	36.0327	44.5548	42.7914	31.9291	37.4042	40.818	38.1002	39.8689	38.9374	3.98959	61.9671	36.1728	41.702
14	Radius (min)	36.9409	45.9555	38.6572	46.1898	38.2737	37.8513	-	42.88	40.9641	3.96505	66.6267	38.0268	43.9014	0.527351	3.36287	39.4137	44.971	43.0791	31.8859	37.1822	42.5094	38.1666	39.6663	39.6093	4.08593	63.9778	36.7779	42.4406
15	Radius (min)	36.4366	44.7814	38.3341	45.9555	38.4782	39.0242	43.3192	42.7025	41.129	3.48866	65.5271	38.7115	43.5464	0.379588	4.27719	39.1042	44.8438	42.7504	31.7629	36.7452	42.3537	38.1629	39.53	39.4066	4.08118	63.6793	36.5786	42.2347
16	Radius (min)	36.2721	44.4695	38.3733	44.7814	38.9612	38.4487	43.0545	42.4689	40.8537	3.21742	65.1124	38.6242	43.0832	0.548256	2.73721	42.4526	43.0507	42.3784	31.7337	36.6303	42.288	38.7291	40.7417	39.7505	3.92006	63.5954	37.0341	42.467
17	Radius (min)	38.8436	44.2352	39.2671	44.4695	38.3358	39.0678	42.9434	43.8598	41.3778	2.72034	65.9305	39.4927	43.2629	0.415411	2.9688	39.7441	42.5174	42.4495	35.5336	36.6568	44.0516	38.6296	41.7561	40.1673	3.03979	63.6997	38.0609	42.2738
18	Radius (min)	38.7693	42.3416	37.2819	44.2352	37.3572	39.1143	42.8949	43.7649	40.7199	2.89088	64.6686	38.7167	42.7232	0.97888	0.0934427	42.0416	41.1431	42.1486	35.7173	38.4528	44.0529	38.9885	42.9103	40.6819	2.7523	63.5086	38.7747	42.5891
19	Radius (min)	39.2357	42.1678	37.1231	42.3416	37.0255	39.0499	43.1041	43.6614	40.4636	2.67568	63.7983	38.6095	42.3178	0.961877	0.16562	40.7677	40.7953	42.612	34.9989	38.3002	43.9404	40.1803	42.6508	40.5307	2.83542	63.9326	38.5659	42.4955
20	Radius (min)	38.6307	40.3376	37.049	42.1678	36.6474	38.0875	41.7843	43.0142	39.7148	2.44694	62.8203	38.0192	41.4104	0.658891	1.3182	41.3921	39.7954	43.2918	36.3687	38.0506	42.0581	39.9891	40.9887	40.2418	2.22157	62.3379	38.7024	41.7812
21	Radius (min)	37.7563	40.4575	36.6408	40.3376	36.2303	38.3939	41.6805	42.2745	39.2214	2.28598	61.1448	37.6374	40.8055	0.439702	2.23712	41.4129	39.6321	42.9445	36.5641	37.7217	42.3099	39.9823	40.3029	40.1088	2.17553	62.4557	38.6012	41.6163
22	Radius (min)	36.7096	40.3701	36.372	40.4575	35.9313	38.4767	41.459	42.1519	38.991	2.4444	61.0618	37.2972	40.6849	0.95392	0.300648	40.6807	38.594	42.7117	27.1421	37.3231	42.2667	41.1791	41.0943	38.874	5.06904	62.1765	35.3614	42.3866
23	Radius (min)	37.1118	38.816	36.3866	40.3701	36.3612	37.5111	41.2911	41.8883	38.717	2.21801	60.9005	37.18	40.254	0.782944	1.68566	39.7857	38.1903	41.4888	23.1812	38.8731	40.9728	41.0444	41.0224	38.0698	6.12908	61.5418	33.8227	42.317
24	Radius (min)	34.4013	36.6497	36.0394	38.816	37.2049	37.004	41.394	41.2746	37.848	2.47748	59.146	36.1312	39.5648	0.698249	2.8229	39.983	34.969	40.8577	19.8437	38.2374	40.4747	40.4636	39.5267	36.7945	7.11027	60.6995	31.8674	41.7215
25	Radius (min)	34.1715	37.1461	36.5116	36.6497	36.5491	37.2954	41.2523	39.6781	37.4067	2.1582	56.8366	35.9112	38.9022	0.771832	1.99501	39.9344	34.7044	40.6384	20.7295	37.7056	40.1877	40.324	39.1186	36.6678	6.73119	60.3327	32.0034	41.3322
26	Radius (min)	35.5429	35.3794	36.0472	37.1461	35.0405	35.8921	39.7392	39.5109	36.7873	1.85899	56.6059	35.4991	38.0755	0.795947	1.92115	39.8053	34.9579	39.6389	18.5782	37.2005	39.685	39.7164	39.116	36.0873	7.2782	59.5393	31.0438	41.1307
27	Radius (min)	35.0595	35.6984	34.4044	35.3794	33.5005	35.0054	39.5428	36.9646	35.6944	1.84694	54.0225	34.4146	36.9742	0.915304	0.45339	38.6041	32.5511	38.523	27.7487	36.6017	37.2777	38.2835	37.263	35.8566	3.81286	57.515	33.2145	38.4987
28	Radius (min)	27.3809	35.6106	32.9213	35.6984	33.1183	34.5041	39.3605	36.5173	34.3889	3.49179	53.8547	31.9693	36.8086	0.458881	3.68688	38.3664	32.4273	37.7048	29.0615	35.8447	37.3346	38.2562	36.4492	35.6806	3.28838	56.764	33.4019	37.9593
29	Radius (min)	25.802	34.331	32.8731	35.6106	31.7567	33.3013	37.9896	36.104	33.471	3.6802	53.6009	30.9208	36.0212	0.668812	2.20466	37.2789	31.9737	37.6573	28.8145	34.2758	31.6861	36.2564	35.7947	34.2172	3.12793	54.7681	32.0497	36.3847
30	Radius (min)	20.7765	32.8469	31.3777	34.331	31.0821	31.5251	37.3165	34.0546	31.6638	4.85731	51.1856	28.2979	35.0297	0.486027	4.58894	35.7551	32.1565	34.7957	26.1361	34.3338	31.0722	35.9712	34.9871	33.151	3.3108	52.7687	30.8567	35.4452
[truncated: 150 more rows]

## Sheet: SL slice
Slice	Parameter	KNOCK OUT													PVALUE	%Diff	WILD TYPE
[truncated: 474 more rows]

## Sheet: SR slice
Slice	Parameter	KNOCK OUT													PVALUE	%Diff	WILD TYPE
[truncated: 496 more rows]
